# Supplementary material for: COL7A1 indicates crucial potential as a basal membrane-related prognostic biomarker and therapeutic target in lung adenocarcinoma
Source: Front Pharmacol. 2025 Feb 14;16:1543193. doi: 10.3389/fphar.2025.1543193 (PMC11868062; doi:10.3389/fphar.2025.1543193)
Supplement: Supplementary file 2 [file DataSheet4.xlsx]

## Sheet: GO GSEA
	ONTOLOGY	ID	Description	setSize	enrichmentScore	NES	pvalue	p.adjust	qvalue	rank	leading_edge	core_enrichment
GO:0030020	MF	GO:0030020	extracellular matrix structural constituent conferring tensile strength	45	0.82721	1.93438	1e-10	1.49018e-08	9.3515e-09	2966	tags=67%, list=7%, signal=62%	COL7A1/COL11A1/COL1A1/COL11A2/COL5A3/COL6A2/COL22A1/COL6A1/COL12A1/COL5A1/COL16A1/COL3A1/COL1A2/COL4A6/COL5A2/COL15A1/COL6A3/COL9A3/COL27A1/COL4A5/COL4A2/COL18A1/COL13A1/COL17A1/COL23A1/COL4A1/COLQ/COL10A1/COL8A2/COL9A2
GO:0031424	BP	GO:0031424	keratinization	82	0.705192	1.70789	1e-10	1.49018e-08	9.3515e-09	4964	tags=43%, list=12%, signal=37%	KRT6A/KRT6B/KRT16/KRT17/KRT5/KRT6C/KRT81/CASP14/SPRR1B/TGM3/IL1A/CDH3/LIPK/KRT75/KRT78/CYP26B1/HRNR/SPRR3/KRT83/TGM1/KRT7/KLK5/TCHH/SFN/KRT80/KRT79/SPRR2F/SPRR1A/ABCA12/TMEM79/CERS3/KRT86/EVPL/SPRR2D/KAZN
GO:0005581	CC	GO:0005581	collagen trimer	86	0.700424	1.70269	1e-10	1.49018e-08	9.3515e-09	7048	tags=63%, list=18%, signal=52%	COL7A1/COL11A1/COL1A1/COL11A2/COL5A3/COL6A2/COL22A1/COL6A1/COL12A1/COL5A1/COL16A1/EMILIN1/COL3A1/COL1A2/COL4A6/COL5A2/COL15A1/C1QTNF6/COL6A3/C1QL1/CTHRC1/COL9A3/COL27A1/COL4A5/COL4A2/COL18A1/C1QTNF1/COL13A1/COL17A1/COL23A1/LOX/COL4A1/COLQ/COL10A1/COL8A2/COL26A1/COL9A2/MARCO/CCBE1/C1QL4/C1QA/COL24A1/COL28A1/C1QTNF3/COL20A1/C1QC/EMID1/COL2A1/SCARA3/COL8A1/C1QB/EMILIN2/LUM/C1QTNF2
GO:0005201	MF	GO:0005201	extracellular matrix structural constituent	166	0.68017	1.69259	1e-10	1.49018e-08	9.3515e-09	6943	tags=61%, list=17%, signal=50%	COL7A1/MUC5AC/COL11A1/MUC6/COL1A1/COL11A2/COL5A3/LAMC2/COL6A2/COL22A1/COL6A1/COL12A1/COL5A1/MFAP5/COL16A1/MUC4/EMILIN1/COL3A1/COL1A2/COL4A6/COL5A2/MXRA5/THBS2/FBN2/COL15A1/LAMB3/LAMA5/POSTN/PCOLCE/COL6A3/ACAN/CILP/SRPX2/CTHRC1/COL9A3/TNC/COL27A1/FBLN2/MFAP2/COL4A5/VCAN/LAMB1/PXDN/COL4A2/COL18A1/AEBP1/LAMA3/FN1/TGFBI/LAMA1/NID2/COL13A1/COL17A1/COL23A1/FBLN1/HAPLN1/TINAGL1/EFEMP2/AGRN/HSPG2/BGN/LTB…
GO:0005604	CC	GO:0005604	basement membrane	90	0.694759	1.69073	1e-10	1.49018e-08	9.3515e-09	5368	tags=63%, list=13%, signal=55%	COL7A1/LAMC2/LOXL2/COL5A1/SMOC1/COL4A6/ITGB4/THBS2/COL15A1/LAMB3/LAMA5/TNC/RELL2/ENTPD2/COL4A5/LAMB1/LOXL1/PXDN/COL4A2/COL18A1/LAMA3/FN1/TGFBI/LAMA1/NID2/COL17A1/COL23A1/DST/FBLN1/SERPINF1/EFEMP2/AGRN/HSPG2/ACTA2/COL4A1/NTN1/LAMA4/EGFL6/TIMP1/COLQ/COL8A2/TIMP3/CCDC80/LAMC3/SPARC/FBN1/EFNA5/ANXA2/ANXA2P2/NID1/LAMB2/LAMB4/LAD1/COL28A1/EGFLAM/APLP1/VTN
GO:0045229	BP	GO:0045229	external encapsulating structure organization	322	0.632657	1.60548	1e-10	1.49018e-08	9.3515e-09	7235	tags=58%, list=18%, signal=48%	COL7A1/SERPINB5/COL11A1/PRSS2/MMP10/MMP3/MMP11/MMP1/MMP12/COL1A1/COL11A2/FSCN1/COL5A3/PRSS1/GREM1/LOXL2/MMP9/MELTF/ADAMTS14/COL22A1/COL12A1/SFRP2/COL5A1/COL16A1/EMILIN1/ADAMTS4/SMOC1/COL3A1/MMP14/COL1A2/BMP1/COL4A6/CTSV/SULF1/COL5A2/COL15A1/MIA/KLK7/TLL2/ZNF469/ADAMTS2/POSTN/SULF2/MMP2/ADAMTS6/ADAMTS7/ADAMTS12/FOXC2/KLK4/COL9A3/ADAM8/COL27A1/ADAMTS15/COL4A5/ADAMTSL4/LAMB1/LOXL1/PXDN/COL4A2/MMP25/…
GO:0030198	BP	GO:0030198	extracellular matrix organization	320	0.630997	1.60111	1e-10	1.49018e-08	9.3515e-09	7235	tags=58%, list=18%, signal=48%	COL7A1/SERPINB5/COL11A1/PRSS2/MMP10/MMP3/MMP11/MMP1/MMP12/COL1A1/COL11A2/FSCN1/COL5A3/PRSS1/GREM1/LOXL2/MMP9/MELTF/ADAMTS14/COL22A1/COL12A1/SFRP2/COL5A1/COL16A1/EMILIN1/ADAMTS4/SMOC1/COL3A1/MMP14/COL1A2/BMP1/COL4A6/CTSV/SULF1/COL5A2/COL15A1/MIA/KLK7/TLL2/ZNF469/ADAMTS2/POSTN/SULF2/MMP2/ADAMTS6/ADAMTS7/ADAMTS12/FOXC2/KLK4/COL9A3/ADAM8/COL27A1/ADAMTS15/COL4A5/ADAMTSL4/LAMB1/LOXL1/PXDN/COL4A2/MMP25/…
GO:0062023	CC	GO:0062023	collagen-containing extracellular matrix	429	0.626853	1.59928	1e-10	1.49018e-08	9.3515e-09	6943	tags=54%, list=17%, signal=45%	COL7A1/COL11A1/FIBCD1/ANXA8/SERPINA5/S100A7/COL1A1/COL11A2/SERPINA3/COL5A3/LAMC2/PRSS1/GREM1/L1CAM/LOXL2/MMP9/SEMA7A/COL6A2/COL22A1/COL6A1/COL12A1/SFRP2/COL5A1/MFAP5/COL16A1/GPC2/EMILIN1/ANGPTL4/LRRC15/CDH2/ADAMTS4/SMOC1/COL3A1/COL1A2/ADAM19/COL4A6/HAPLN3/GPC1/ITGB4/SULF1/COL5A2/MXRA5/THBS2/FBN2/COL15A1/LAMB3/SERPINE1/LAMA5/ADAMTS2/POSTN/NDP/S100A8/PCOLCE/MMP2/MUC2/COL6A3/SEMA3B/ACAN/CILP/SRPX2/C…
GO:0043062	BP	GO:0043062	extracellular structure organization	321	0.629649	1.5979	1e-10	1.49018e-08	9.3515e-09	7235	tags=58%, list=18%, signal=48%	COL7A1/SERPINB5/COL11A1/PRSS2/MMP10/MMP3/MMP11/MMP1/MMP12/COL1A1/COL11A2/FSCN1/COL5A3/PRSS1/GREM1/LOXL2/MMP9/MELTF/ADAMTS14/COL22A1/COL12A1/SFRP2/COL5A1/COL16A1/EMILIN1/ADAMTS4/SMOC1/COL3A1/MMP14/COL1A2/BMP1/COL4A6/CTSV/SULF1/COL5A2/COL15A1/MIA/KLK7/TLL2/ZNF469/ADAMTS2/POSTN/SULF2/MMP2/ADAMTS6/ADAMTS7/ADAMTS12/FOXC2/KLK4/COL9A3/ADAM8/COL27A1/ADAMTS15/COL4A5/ADAMTSL4/LAMB1/LOXL1/PXDN/COL4A2/MMP25/…
GO:0001578	BP	GO:0001578	microtubule bundle formation	124	0.63644	1.56753	1e-10	1.49018e-08	9.3515e-09	10356	tags=76%, list=26%, signal=56%	FSIP2/RP1L1/HYDIN/CFAP73/MTCL1/CFAP100/DNAAF1/CFAP46/DNAAF3/DNAI1/CFAP157/CFAP74/DRC1/DNAH1/PLK1/CLXN/TTLL3/SPEF1/CFAP58/GAS2L1/DRC7/CEP131/CFAP43/LRGUK/DNAI2/TEKT2/MNS1/ODAD3/DAW1/CFAP44/CCDC40/LRRC43/ODAD1/CCDC65/STK36/SPAG6/DNAH17/RSPH1/CFAP65/TRIM46/TTLL6/PSRC1/HOATZ/MAP1B/ZMYND10/NEURL1/ODAD2/DNAAF11/CFAP91/GAS2L2/AAAS/KIF20A/PIERCE1/NCKAP5L/DNAI3/RSPH4A/JHY/CFAP47/TPGS1/NISCH/DNAAF6/NAV1/RP…
GO:0007156	BP	GO:0007156	homophilic cell adhesion via plasma membrane adhesion molecules	168	0.608577	1.51594	1e-10	1.49018e-08	9.3515e-09	10666	tags=70%, list=27%, signal=51%	DSG3/DSC3/L1CAM/CDHR2/PCDH7/FAT2/CDHR4/CDH2/TENM3/PLXNB3/CDH3/CDHR5/PCDHB8/ROBO3/CLSTN2/CELSR3/CDH24/IGSF11/DCHS2/TRO/PKD1/PCDHGC5/PCDHA6/DCHS1/ROBO1/PCDHA2/CDH7/NECTIN1/PCDHB6/FAT1/PCDH19/PALLD/PLXNB2/CELSR1/PCDHGB5/CDH23/CDH13/IGSF9/HMCN2/CLSTN3/PCDHA1/PVR/CLSTN1/PCDHB2/CDHR3/CELSR2/PCDHB14/PCDHA5/NEXN/DSG2/CDH4/CDH11/PTPRT/MYPN/NECTIN2/DSG1/PTPN23/DSC2/CDH18/PCDHGA9/PCDHGC3/PCDHGB1/PCDHB13/CDH…
GO:0005882	CC	GO:0005882	intermediate filament	204	0.590943	1.48289	1e-10	1.49018e-08	9.3515e-09	7783	tags=33%, list=20%, signal=27%	KRT6A/KRT6B/KRT16/KRT17/KRT5/KRT14/KRT6C/KRT81/KRT23/CASP14/PKP1/PKP2/INA/PLEC/KRT75/KRT78/IFFO1/LMNB2/KRT15/KRT19/KRT13/PRPH/DST/NES/DSP/NEFM/LMNTD2/KRT83/KRT7/MNS1/KRT8/JUP/KRT80/KRT40/MICAL1/GPER1/KRT79/GFAP/KRT87P/KRTAP5-1/LMNB1/KRT12/NEFL/FBF1/KRTAP2-3/KRT18/ADORA2A/SYNM/PNN/KRT86/EVPL/LMNA/IFFO2/TCHP/NCKIPSD/VIM/LMNTD1/FAM83H/BBLN/NEFH/CLIP1/DLGAP2/EPPK1/KRT36/KRT39/BFSP1/KRT72
GO:0048705	BP	GO:0048705	skeletal system morphogenesis	228	0.589407	1.48242	1e-10	1.49018e-08	9.3515e-09	8150	tags=56%, list=20%, signal=45%	COL11A1/TWIST1/WNT7A/HOXB9/NKX3-2/RFLNA/COL1A1/GREM1/SHOX2/TFAP2A/HOXA11/COL3A1/MDFI/MMP14/HOXD10/BMP1/ATG9B/STC1/FBN2/HOXB8/LAMA5/WNT10B/HOXA9/MMP2/HOXD9/DLX5/CYP26B1/HOXB6/FOXC2/COL27A1/HOXA3/TSKU/HOXB5/TBX1/HOXB3/LHX1/BMP7/MSX2/COL13A1/HOXB7/OSR2/ALX1/MMP13/PRRX1/HOXB4/HAS2/RARG/CHST11/HOXA1/HOXA7/GSC/MSX1/TRPV4/PKD1/MEGF8/CDX1/FOSL2/LTF/FOXC1/CSGALNACT1/PHOSPHO1/SOX9/BARX2/HOXC9/FGFR1/TGFB3/H…
GO:0051216	BP	GO:0051216	cartilage development	204	0.590017	1.48056	1e-10	1.49018e-08	9.3515e-09	8834	tags=58%, list=22%, signal=45%	HMGA2/COL11A1/WNT7A/PITX1/NKX3-2/RFLNA/COL1A1/COL11A2/GREM1/LOXL2/PTHLH/SHOX2/SFRP2/HOXA11/COL3A1/BMP1/SULF1/STC1/EPYC/WNT10B/SULF2/ADAMTS7/SNAI2/ADAMTS12/SNORC/COL27A1/SNAI1/WNT5B/HOXA3/TSKU/CCN4/HOXB3/TGFBI/BMP7/MSX2/OSR2/PKDCC/ITGB8/MMP13/PRRX1/RARG/CHST11/MSX1/TRPV4/PKD1/CTSK/BGN/BMP8A/FOSL2/CSGALNACT1/WNT9A/SOX9/BARX2/GATA3/ARID5A/TIMP1/ECM1/NPR2/COMP/FGF2/THBS3/WNT7B/SLC39A14/SMAD3/HYAL1/KA…
GO:0048562	BP	GO:0048562	embryonic organ morphogenesis	294	0.579716	1.46799	1e-10	1.49018e-08	9.3515e-09	8122	tags=55%, list=20%, signal=44%	COL11A1/TWIST1/STRA6/HOXB9/NKX3-2/SHOX2/TFAP2A/MFAP5/CHRNA9/HOXA11/MDFI/MMP14/HOXD10/FBN2/HOXB8/HOXA9/USH1C/HOXD9/DNAAF1/DLX5/HOXB6/CTHRC1/FOXC2/SLITRK6/SMO/WHRN/RNF207/HOXA3/TH/MFAP2/EPHA2/WNT1/HOXB5/TBX1/HOXB3/LHX1/DLL1/BMP7/EPHB2/GLI1/MYO3B/WNT3A/HOXB7/FOXE1/OSR2/ALX1/STRC/PRRX1/ZIC1/HOXB4/RARG/CHST11/HOXA1/HOXA7/GSC/MSX1/TCAP/FOXL2/MEGF8/FZD2/NTN1/MYO3A/SOX9/RBPMS2/CCDC40/GBX2/GATA3/ALDH1A3/S…
GO:0060348	BP	GO:0060348	bone development	213	0.578422	1.45326	1e-10	1.49018e-08	9.3515e-09	10908	tags=64%, list=27%, signal=47%	TWIST1/RFLNA/COL1A1/GREM1/SHOX2/TFAP2A/TNFSF11/HOXA11/COL3A1/MMP14/ATG9B/SULF1/STC1/EPYC/SULF2/ADAMTS7/DLX5/CYP26B1/ADAMTS12/CCDC154/FAM20C/COL27A1/TSKU/WNT1/MAPK11/CCN4/MSX2/COL13A1/OSR2/LOX/MMP13/HOXB4/HAS2/RARG/MSX1/TRPV4/SH3PXD2B/TGM2/SIGLEC15/DCHS1/BGN/MEGF8/PLXNB1/BGLAP/SRD5A2/CDX1/FOSL2/LTF/FOXC1/CSGALNACT1/PHOSPHO1/SOX9/MIGA2/BNC2/ECM1/GPR68/TGFB3/TNN/XYLT1/NPR2/COMP/THBS3/FBN1/KAT2A/GJA1…
GO:0090596	BP	GO:0090596	sensory organ morphogenesis	277	0.570356	1.44158	1e-10	1.49018e-08	9.3515e-09	8510	tags=53%, list=21%, signal=42%	COL11A1/TWIST1/STRA6/NKX3-2/TFAP2A/COL5A1/MFAP5/CHRNA9/TENM3/COL5A2/FBN2/NDP/DIO3/USH1C/DLX5/CYP26B1/CTHRC1/SLITRK6/WHRN/FJX1/TH/TSKU/MFAP2/EPHA2/WNT1/TBX1/LHX1/DLL1/BMP7/EPHB2/MYO3B/WNT3A/OSR2/STRC/JAG1/THY1/BCAR3/PRRX1/ZIC1/RARG/HOXA1/GSC/MSX1/TCAP/FOXL2/VEGFA/FZD2/NTN1/WNT9A/MYO3A/SOX9/GBX2/GATA3/NECTIN1/ALDH1A3/SCRIB/FSCN2/COL8A2/FAT1/MYO7A/FGF2/SOX11/LCTL/CDH23/DVL1/TULP1/PDZD7/TBX3/FBN1/EPH…
GO:0051015	MF	GO:0051015	actin filament binding	208	0.573715	1.44062	1e-10	1.49018e-08	9.3515e-09	13485	tags=76%, list=34%, signal=51%	ANXA8/XIRP1/FLNC/FSCN1/FHOD3/CORO6/TAGLN3/MICALL2/PLEC/POF1B/TPM2/CDK5R1/SPTBN5/VILL/MYH3/KLHL17/MISP/MYO7B/CNN1/MYO18B/MYH13/IQGAP3/ERMN/ACTN1/FMNL1/MYH7B/GAS2L1/ESPNL/FERMT1/MYO1E/ABLIM3/TRPV4/SHROOM1/TNNI3/CLMN/PSTPIP1/ADSS1/SPTA1/SAMD14/SPTBN2/SYNE3/MYH9/FSCN2/AVIL/MICAL1/MYO7A/ANTXR1/MYO1A/FLNA/ADD2/LIMD2/TULP1/ESPN/TPM4/MYO9B/MYO18A/MARCKS/MYO19/TWF2/GAS2L2/ACTN4/MYH14/MYO1F/KPTN/MYO1G/ABL1…
GO:0061448	BP	GO:0061448	connective tissue development	282	0.564273	1.42704	1e-10	1.49018e-08	9.3515e-09	8834	tags=52%, list=22%, signal=41%	HMGA2/COL11A1/SERPINB7/WNT7A/PITX1/NKX3-2/RFLNA/COL1A1/COL11A2/GREM1/LOXL2/FOXD1/PTHLH/SHOX2/SFRP2/COL5A1/HOXA11/COL3A1/BMP1/SULF1/STC1/EPYC/WNT10B/SULF2/ADAMTS7/SNAI2/ADAMTS12/FOXC2/SNORC/COL27A1/SNAI1/WNT5B/HOXA3/TSKU/CCN4/HOXB3/TGFBI/BMP7/WT1/MSX2/OSR2/PKDCC/ITGB8/PDGFB/LOX/MMP13/PRRX1/RARG/CHST11/MSX1/TRPV4/PKD1/SH3PXD2B/CTSK/BGN/BMP8A/ACTA2/FOSL2/CSGALNACT1/WNT9A/SOX9/BARX2/GATA3/ARID5A/TIMP…
GO:0005788	CC	GO:0005788	endoplasmic reticulum lumen	312	0.561805	1.42488	1e-10	1.49018e-08	9.3515e-09	10521	tags=60%, list=26%, signal=45%	COL7A1/COL11A1/WNT7A/COL1A1/COL11A2/COL5A3/STC2/MELTF/COL6A2/COL22A1/COL6A1/COL12A1/COL5A1/COL16A1/TMEM132A/CDH2/COL3A1/COL1A2/PCSK9/CHGB/COL4A6/CYP2W1/TF/COL5A2/COL15A1/F5/ARSI/IGFBP5/ADAMTS7/COL6A3/IGFBP3/COL9A3/TNC/FAM20C/COL27A1/APOL1/FSTL3/WNT5B/PLAUR/WNT1/IL23A/COL4A5/ADAMTSL4/VCAN/LAMB1/COL4A2/COL18A1/CERCAM/IGFBP1/FN1/ADAMTS13/LGALS1/COL13A1/WNT3A/GIP/PDGFB/COL17A1/COL23A1/SCG2/FKBP10/IL6…
GO:0048568	BP	GO:0048568	embryonic organ development	452	0.55512	1.41766	1e-10	1.49018e-08	9.3515e-09	9311	tags=57%, list=23%, signal=44%	GJB5/COL11A1/TWIST1/STRA6/HOXB9/NKX3-2/PLCD3/ADM/SHOX2/TFAP2A/MFAP5/CHRNA9/HOXA11/MDFI/MMP14/HOXD10/SOX15/FBN2/E2F7/HOXB8/CXCL8/IGF2/RSPO3/GDNF/HOXA9/USH1C/HOXD9/DNAAF1/SCT/DLX5/HOXB6/CTHRC1/FOXC2/LIF/SLITRK6/SMO/COL27A1/WHRN/SNAI1/RNF207/HOXA3/TH/MFAP2/EPHA2/WNT1/HOXB5/TBX1/COL18A1/HOXB3/LHX1/DLL1/BMP7/EPHB2/GLI1/MYO3B/KRT19/WNT3A/HOXB7/FOXE1/OSR2/PPP1R13L/PKDCC/ALX1/PDGFB/STRC/NES/PHLDA2/GLI2/P…
GO:0098742	BP	GO:0098742	cell-cell adhesion via plasma-membrane adhesion molecules	279	0.560592	1.41722	1e-10	1.49018e-08	9.3515e-09	11533	tags=65%, list=29%, signal=46%	DSG3/DSC3/L1CAM/CDHR2/PCDH7/FAT2/CDHR4/CDH2/LRFN4/TENM3/PLXNB3/CDH3/ITGA5/CLDN14/CDHR5/TENM2/CLDN10/PCDHB8/SCARF2/ROBO3/NTNG2/CLSTN2/CELSR3/CDH24/IL1RN/CEACAM19/IGSF11/TENM4/MDGA1/CLDN16/DCHS2/TRO/PKD1/CD177/PCDHGC5/PCDHA6/DCHS1/KLF4/ROBO1/CLDN1/PCDHA2/CDH7/NECTIN1/LGALS7B/PCDHB6/VCAM1/FAT1/PCDH19/CLDN15/PALLD/PLXNB2/CELSR1/PCDHGB5/CDH23/DAB1/CDH13/MYADM/CLDN9/CD209/IGSF9/HMCN2/CLSTN3/EFNA5/LRRC4…
GO:0005539	MF	GO:0005539	glycosaminoglycan binding	240	0.560879	1.4129	1e-10	1.49018e-08	9.3515e-09	9788	tags=57%, list=25%, signal=43%	COL11A1/CXCL6/SAA1/SERPINA5/COL11A2/COL5A3/LAMC2/COL5A1/FGFBP1/SMOC1/HAPLN3/SULF1/THBS2/EPYC/CXCL8/POSTN/RSPO3/SULF2/CEMIP/PCOLCE/TNFAIP6/ACAN/BCAN/TMEM184A/ADAMTS15/SERPINE2/VCAN/CCN4/SOST/FN1/BMP7/COL13A1/LIPG/STAB1/COL17A1/COL23A1/HAPLN1/CCL7/CEL/SPOCK3/EFEMP2/ADGRE2/AGRN/ADAMTS5/PGF/STAB2/BGN/VEGFA/ADAMTSL5/RNASE7/LTF/AOC1/FSTL1/TGFBR3L/CXCL11/COLQ/APOE/LTBP4/ADGRG1/FGFR1/CCDC80/FGF1/F2/COMP/…
GO:0045111	CC	GO:0045111	intermediate filament cytoskeleton	240	0.559417	1.40922	1e-10	1.49018e-08	9.3515e-09	7116	tags=32%, list=18%, signal=27%	KRT6A/KRT6B/KRT16/KRT17/KRT5/KRT14/KRT6C/KRT81/KRT23/CASP14/HOXA13/PKP1/MMP14/PKP2/INA/PLEC/KRT75/S100A8/KRT78/IFFO1/CARMIL2/LMNB2/KRT15/KRT19/KRT13/PRPH/PHLDB2/DST/NES/DSP/NEFM/LMNTD2/KRT83/NDOR1/KRT7/MNS1/SLC1A6/KRT8/JUP/KRT80/KRT40/MICAL1/GPER1/KRT79/GFAP/KRT87P/KRTAP5-1/RAD51/LMNB1/KRT12/NEFL/FBF1/KRTAP2-3/KRT18/ADORA2A/SYNM/PNN/KRT86/EVPL/SYCE1L/LMNA/NR1I2/IFFO2/TCHP/NCKIPSD/VIM/LMNTD1/FAM83…
GO:0043588	BP	GO:0043588	skin development	316	0.554998	1.40784	1e-10	1.49018e-08	9.3515e-09	6570	tags=43%, list=16%, signal=37%	KRT6A/KRT6B/KRT16/KRT17/GJB3/KRT5/KRT14/KRT6C/GAL/KRT81/DKK1/S100A7/CASP14/COL1A1/COL5A3/COL5A1/SOX21/SPRR1B/COL3A1/TGM3/COL1A2/ITGB4/IL1A/COL5A2/CDH3/LIPK/PLEC/KRT75/LAMA5/ADAMTS2/WNT10B/IGFBP5/KRT78/EREG/CYP26B1/CYSRT1/CD109/SMO/SNAI1/EPHA2/TP63/ALOXE3/INHBA/DLL1/MSX2/HRNR/FOXE1/SPRR3/ZBED2/JAG1/DSP/GLI2/LHX2/FST/MACROH2A2/KRT83/TRIM16/PTCH2/LRP4/TGM1/CDKN1A/HOXA7/FERMT1/KRT7/KLK5/PKD1/DNASE1L2…
GO:0051962	BP	GO:0051962	positive regulation of nervous system development	289	0.556035	1.40714	1e-10	1.49018e-08	9.3515e-09	11356	tags=63%, list=28%, signal=45%	WNT7A/L1CAM/SEMA7A/HAP1/SHOX2/OXTR/ZNF488/HAPLN3/PLXNB3/THBS2/SYNDIG1/VEGFC/ITPKA/ACAN/SRPX2/LIF/BCAN/SLITRK6/SMO/NKX6-1/LRRN1/SERPINE2/VCAN/SLC7A5/ST8SIA2/FN1/PLXNA3/EPHB2/PLXNA1/WNT3A/NLGN2/CLSTN2/TPBG/ZNF365/HAPLN1/NUMBL/OBSL1/WDR62/GJC2/TENM4/SERPINF1/CAPRIN2/AGRN/IL6/RNF112/DRD2/TGM2/ASPM/TNF/MEGF8/DBN1/VEGFA/PLXNB1/MME/VSTM5/TP73/ROBO1/PLXNA4/NTN1/ISLR2/SHANK3/CLCF1/CAMK2B/MYRF/FLRT2/LINGO2…
GO:0008544	BP	GO:0008544	epidermis development	384	0.550097	1.39989	1e-10	1.49018e-08	9.3515e-09	10309	tags=54%, list=26%, signal=40%	COL7A1/KRT6A/KRT6B/KRT16/KRT17/KRT5/KRT14/GJB5/KRT6C/GAL/KRT81/DKK1/S100A7/CASP14/LAMC2/PTHLH/SOX21/SPRR1B/TGM3/IL1A/TGM5/CDH3/LIPK/KLK7/LAMB3/PLEC/KRT75/LAMA5/WNT10B/HOXB13/IGFBP5/KRT78/USH1C/EREG/CYP26B1/CYSRT1/SLITRK6/CD109/SMO/WHRN/SNAI1/EPHA2/BNC1/CST6/TP63/ALOXE3/INHBA/LAMA3/DLL1/GLI1/MSX2/KRT15/HRNR/FOXE1/COL17A1/STRC/SPRR3/ZBED2/JAG1/GSDME/DSP/GLI2/LHX2/FST/MACROH2A2/KRT83/TRIM16/SULT2B1/…
GO:0003779	MF	GO:0003779	actin binding	438	0.54813	1.39903	1e-10	1.49018e-08	9.3515e-09	13511	tags=70%, list=34%, signal=47%	TNS4/ANXA8/XIRP1/EPS8L3/FLNC/FSCN1/FHOD3/CORO6/TNNT3/PDLIM7/TAGLN3/MICALL2/MICAL3/PLEC/MYBPC3/TNNI2/CDK5R2/PDLIM4/POF1B/TPM2/CDK5R1/SPTBN5/VILL/SMTN/ANKRD35/PLEKHG3/MYH3/KLHL17/MISP/MYO7B/CNN1/MYO18B/MYH13/MYO3B/IQGAP3/INF2/ERMN/ACTN1/SPEF1/FMNL1/CROCC/DST/EPS8L1/MYH7B/ANLN/GAS2L1/ESPNL/SYN1/KLHL3/PPP1R18/FERMT1/TAGLN/MYO1E/TNNT2/ABLIM3/TRPV4/SHROOM1/TNNI3/MEFV/CLMN/GBP1/PSTPIP1/DBN1/MIB2/PFN2/PI…
GO:0051960	BP	GO:0051960	regulation of nervous system development	463	0.54538	1.39299	1e-10	1.49018e-08	9.3515e-09	10066	tags=57%, list=25%, signal=43%	WNT7A/HES2/DKK1/L1CAM/SEMA7A/HAP1/SHOX2/OXTR/CCL11/ZNF488/HAPLN3/PLXNB3/THBS2/SYNDIG1/VEGFC/ITPKA/SEMA6B/MCF2/SEMA3A/SEMA3B/ACAN/SRPX2/LIF/SEMA5B/BCAN/SLITRK6/SMO/NKX6-1/SEMA3F/LRRN1/ARHGAP4/SERPINE2/KIAA0319/VCAN/SLC7A5/ST8SIA2/HOXB3/DRAXIN/TYMP/FN1/PLXNA3/HES7/SEMA4B/DLL1/BMP7/EPHB2/PLXNA1/WNT3A/NLGN2/CLSTN2/TPBG/ZNF365/HAPLN1/TG/KIF14/THY1/NUMBL/LHX2/OBSL1/WDR62/GJC2/TENM4/RARG/SERPINF1/LRP4/C…
GO:0031589	BP	GO:0031589	cell-substrate adhesion	352	0.546412	1.38858	1e-10	1.49018e-08	9.3515e-09	9618	tags=57%, list=24%, signal=43%	SPOCK1/LYPD3/MMP12/COL1A1/COL5A3/GREM1/L1CAM/MELTF/FAT2/COL16A1/PLAU/MUC4/EMILIN1/COL3A1/MMP14/PKP2/ITGB4/MICALL2/MSLNL/ITGA5/SERPINE1/LAMA5/ITGA11/POSTN/CCL21/UNC13D/ADAMTS12/RELL2/FBLN2/OLFM4/WNT1/LAMB1/TTYH1/FN1/PDPN/CDK6/NID2/ADAMTS13/COL13A1/STRCP1/ACTN1/PHLDB2/ITGB8/PDGFB/COL17A1/FBLN1/STRC/KIF14/JAG1/THY1/HAS2/EFEMP2/HOXA7/FERMT1/ITGAX/ZYX/PKD1/ITGA6/MAP4K4/PXN/GBP1/VEGFA/DAPK3/RADIL/JUP/E…
GO:0090068	BP	GO:0090068	positive regulation of cell cycle process	260	0.545695	1.37685	1e-10	1.49018e-08	9.3515e-09	14625	tags=72%, list=37%, signal=46%	SPHK1/HOXA13/SOX15/MAPK15/IL1A/E2F7/IGF2/WNT10B/EREG/ESPL1/DDX11/TERT/PIWIL2/GLI1/XRCC3/CDCA5/MSX2/PDGFB/KIF14/FAM83D/CDC25A/KIF23/UBE2C/MSX1/CDC20/DRD2/AURKB/SPAG5/CDC6/PRAP1/TNF/NDC80/RRM2/DBF4B/NCAPG/AURKC/EZH2/NCAPH/DLGAP5/EPGN/NCAPD2/DDX39B/TGFA/INCENP/PDGFRB/CDCA8/BIRC5/CCNB1/NPR2/E2F8/SH2B1/IGF1R/FEN1/HYAL1/RAD51AP1/BUB1/STIL/CDC7/PLK4/ECT2/GEN1/NCAPG2/MAD1L1/EIF4G1/NUSAP1/AURKA/IL1B/WIZ/C…
GO:0050767	BP	GO:0050767	regulation of neurogenesis	387	0.540473	1.3758	1e-10	1.49018e-08	9.3515e-09	10066	tags=56%, list=25%, signal=43%	WNT7A/HES2/L1CAM/SEMA7A/HAP1/SHOX2/CCL11/ZNF488/HAPLN3/PLXNB3/VEGFC/ITPKA/SEMA6B/MCF2/SEMA3A/SEMA3B/ACAN/LIF/SEMA5B/BCAN/SMO/NKX6-1/SEMA3F/ARHGAP4/SERPINE2/KIAA0319/VCAN/SLC7A5/HOXB3/DRAXIN/FN1/PLXNA3/HES7/SEMA4B/DLL1/BMP7/EPHB2/PLXNA1/WNT3A/ZNF365/HAPLN1/THY1/NUMBL/LHX2/OBSL1/WDR62/GJC2/TENM4/SERPINF1/LRP4/CAPRIN2/IL6/RNF112/DRD2/TGM2/ASPM/TNF/MEGF8/DBN1/VEGFA/PLXNB1/MME/TP73/ULK1/ROBO1/PLXNA4/N…
GO:0045787	BP	GO:0045787	positive regulation of cell cycle	332	0.538376	1.36701	1e-10	1.49018e-08	9.3515e-09	14798	tags=73%, list=37%, signal=46%	SPHK1/FOSL1/HOXA13/SOX15/MAPK15/IL1A/E2F7/IGF2/WNT10B/EREG/ESPL1/DDX11/TERT/PIWIL2/GLI1/XRCC3/CDCA5/MSX2/PDGFB/KIF14/FAM83D/CDC25A/KIF23/NKX3-1/TGM1/UBE2C/MSX1/CDC20/PKD1/DRD2/AURKB/SPAG5/CDC6/PRAP1/TNF/NDC80/RRM2/DBF4B/NCAPG/AURKC/EZH2/NCAPH/DLGAP5/EPGN/NCAPD2/DDX39B/TGFA/INCENP/PDGFRB/CDCA8/BIRC5/CCNB1/NPR2/CHEK1/MIR590/PSRC1/EIF4EBP1/E2F8/SH2B1/IGF1R/FEN1/TBX3/HYAL1/RAD51AP1/BUB1/HES1/TGFB2/ST…
GO:0106310	MF	GO:0106310	protein serine kinase activity	359	0.530981	1.35017	1e-10	1.49018e-08	9.3515e-09	15008	tags=76%, list=38%, signal=48%	PNCK/PRKCG/ALPK2/MAPK15/DMPK/SBK3/SPEG/PKMYT1/FAM20C/CDK3/ERN2/MAPK11/ANKK1/CDK6/PLK1/MAP3K10/PRKY/MYO3B/TNK2/BUB1B/WNK2/MAPK12/CSNK1E/NEK10/RSKR/HASPIN/AURKB/MAP4K4/BRSK1/MAP3K19/DAPK3/MAP3K12/ULK1/CDC42BPG/MYO3A/CAMK2B/AURKC/NRK/CSNK1G2/MINK1/OBSCN/STK36/CAMK2A/CDK11A/ALPK3/PASK/CHEK1/MAST2/NUAK1/PRKAA2/PBK/PLK2/PIM1/DCLK2/NEK2/KSR1/GAK/MELK/IRAK1/RPS6KA4/BUB1/CDC42BPB/WNK4/LIMK2/MAST1/PLK3/LIM…
GO:0002460	BP	GO:0002460	adaptive immune response based on somatic recombination of immune receptors built from immunoglobulin superfamily domains	363	0.528909	1.34521	1e-10	1.49018e-08	9.3515e-09	13246	tags=68%, list=33%, signal=46%	IL20RB/RAET1L/RAET1E/ZC3H12A/IGHG4/C8G/UNC13D/KDM5D/RAET1G/IL23A/IL4I1/IGHG1/EPHB2/IGHG2/AIRE/CARD9/IGHV1-24/IL18R1/SCART1/JAG1/RELB/C1R/LOXL3/FUT7/IL6/SLC11A1/KMT5C/NFKB2/TNFAIP3/NFKBID/ADA/KLRC1/TNF/EXO1/TCIRG1/C17orf99/C1S/BCL3/IGHG3/CLCF1/IL18BP/IL27/CLEC4G/GATA3/ARID5A/JUNB/IGHV1-69D/JAK3/BATF/SERPING1/CD70/TBX21/ULBP2/IGHV2-26/IL21R/BACH2/LILRB4/IL2RB/CD274/HLX/IGHV1-69/TAP2/TRAF2/NCR3LG1/T…
GO:0007409	BP	GO:0007409	axonogenesis	447	0.52675	1.34492	1e-10	1.49018e-08	9.3515e-09	11033	tags=58%, list=28%, signal=42%	WNT7A/L1CAM/GAP43/FOXD1/SEMA7A/SHOX2/CDH2/TUBB3/PLXNB3/UCHL1/UNC5A/PRDM8/NDP/CDK5R2/EPHB6/SEMA6B/ISL2/GDNF/MCF2/KIF5A/DLX5/SEMA3A/SEMA3B/SEMA5B/SLITRK6/CDK5R1/SMO/NKX6-1/SEMA3F/ARTN/ARHGAP4/TSKU/KIAA0319/DRAXIN/LHX1/FN1/PLXNA3/SEMA4B/BMP7/EPHB2/PLXNA1/ROBO3/NOTCH3/WNT3A/KEL/EDN2/NTNG2/UNC5B/THY1/NUMBL/EFNA2/GLI2/LHX2/BOC/LRP4/KIAA1755/DRD2/BRSK1/MEGF8/VEGFA/PLXNB1/FOXB1/ECE1/TUBB2B/ULK1/MAP1A/ROB…
GO:0010975	BP	GO:0010975	regulation of neuron projection development	453	0.526429	1.34447	1e-10	1.49018e-08	9.3515e-09	13335	tags=65%, list=33%, signal=44%	KLK6/WNT7A/SPOCK1/KIF1A/DKK1/L1CAM/SEMA7A/SHOX2/SFRP2/GPC2/CDH2/LTK/TENM3/PLXNB3/ITPKA/SEMA6B/ARHGAP33/MCF2/SEMA3A/SEMA3B/SEMA5B/CDK5R1/SEMA3F/ARHGAP4/TSKU/NCS1/NEU4/ROR2/KIAA0319/S100A9/DRAXIN/FN1/PLXNA3/SEMA4B/STX1B/BMP7/EPHB2/PLXNA1/MIR210/ROBO3/WNT3A/KEL/NTNG2/ZNF365/THY1/NGEF/PRRX1/OBSL1/SERPINF1/LRP4/CAPRIN2/LZTS1/TRPV4/ITGA6/ACAP3/BRSK1/MEGF8/DBN1/VEGFA/KLF4/PLXNB1/TUBB2B/ULK1/ROBO1/PLXNA4…
GO:0005874	CC	GO:0005874	microtubule	466	0.525171	1.34151	1e-10	1.49018e-08	9.3515e-09	12350	tags=65%, list=31%, signal=46%	KIF1A/SAA1/TEKTIP1/TUBB3/RP1L1/KIF18B/DNM1/FSD1/KIF7/CLMP/KIF5A/DNAI1/REEP2/KIFC2/KIF19/KIF3C/GTSE1/ARHGAP4/CLIP2/TOGARAM2/ROR2/TUBB6/TUBA4B/MISP/DCDC1/DNAH1/PLK1/KIF4A/CFAP96/TTLL3/SPEF1/TPX2/DST/CIMIP2B/KIF14/KIF2C/CEP170B/DCDC2B/GAS2L1/KIF23/SNPH/KIFC3/CFAP77/DNAH9/MATCAP1/DNAI2/ENKUR/TEKT2/MNS1/TRPV4/CENPE/PRC1/AURKB/KIFC1/SHROOM1/SPAG5/DNAH12/MEFV/ASPM/TUBA4A/TEKT1/BICD1/TTLL13/TUBB2B/MAP1A/…
GO:0060271	BP	GO:0060271	cilium assembly	376	0.526838	1.34038	1e-10	1.49018e-08	9.3515e-09	13154	tags=70%, list=33%, signal=48%	FSIP2/HAP1/KCNF1/RP1L1/HYDIN/MAPK15/CFAP73/LAMA5/CFAP100/DNAAF1/CFAP46/DNAAF3/DNAI1/CFAP157/CFAP74/CIBAR2/ERICH3/DRC1/DNAH1/DZIP1L/CLXN/TTLL3/SPEF1/CROCC/CFAP54/CFAP58/DRC7/CEP131/WDR90/CFAP43/LRGUK/DNAI2/TEKT2/MNS1/ABLIM3/ODAD3/TEKT1/DAW1/CFAP44/TRAPPC14/KCTD17/CCDC40/ASAP1/LRRC43/CCDC96/ODAD1/CEP250/CCDC65/STK36/SPAG6/DZIP1/AVIL/DNAH17/CEP164/DNHD1/RSPH1/CFAP65/FLNA/HOATZ/ADAMTS16/TEKT4/DYNLT2B…
GO:0044782	BP	GO:0044782	cilium organization	405	0.525692	1.3396	1e-10	1.49018e-08	9.3515e-09	13154	tags=69%, list=33%, signal=47%	FSIP2/HAP1/KCNF1/RP1L1/HYDIN/MAPK15/CFAP73/LAMA5/CFAP100/DNAAF1/CFAP46/DNAAF3/DNAI1/CFAP157/KIF19/CFAP74/CIBAR2/ERICH3/DRC1/DNAH1/DZIP1L/CLXN/CATIP/TTLL3/SPEF1/CROCC/CFAP54/CFAP58/DRC7/CEP131/WDR90/CFAP43/LRGUK/DNAI2/TEKT2/MNS1/ABLIM3/ODAD3/TEKT1/DAW1/CFAP44/TRAPPC14/KCTD17/CCDC40/ASAP1/LRRC43/CCDC96/ODAD1/CEP250/CCDC65/STK36/SPAG6/DZIP1/AVIL/DNAH17/CEP164/DNHD1/RSPH1/CFAP65/FLNA/HOATZ/ADAMTS16/T…
GO:0006935	BP	GO:0006935	chemotaxis	461	0.523139	1.33609	1e-10	1.49018e-08	9.3515e-09	13175	tags=62%, list=33%, signal=42%	CXCL6/HOXB9/SAA1/FOSL1/S100A7/GREM1/L1CAM/SEMA7A/CXCL1/TNFSF11/PLAU/CCL11/PLXNB3/PLEC/VEGFC/CXCL8/SERPINE1/SEMA6B/S100A8/GDNF/MMP2/TNFAIP6/CCL21/CXCL5/SEMA3A/SEMA3B/NBL1/SEMA5B/CCL26/ADAM8/SEMA3F/ARTN/DEFB1/PLAUR/EPHA2/IL23A/S100A9/F3/TYMP/PLXNA3/SEMA4B/ROBO3/BCAR1/WNT3A/KLRK1/NTF3/CCL20/EDN2/PDGFB/TPBG/LTB4R2/LOX/SCG2/CCL7/RARRES2/ACKR3/ADGRA2/ADGRE2/IL6/TRPV4/PGF/CHGA/PLEKHG5/MEGF8/VEGFA/LBP/DE…
GO:0042330	BP	GO:0042330	taxis	463	0.522604	1.33481	1e-10	1.49018e-08	9.3515e-09	13175	tags=62%, list=33%, signal=42%	CXCL6/HOXB9/SAA1/FOSL1/S100A7/GREM1/L1CAM/SEMA7A/CXCL1/TNFSF11/PLAU/CCL11/PLXNB3/PLEC/VEGFC/CXCL8/SERPINE1/SEMA6B/S100A8/GDNF/MMP2/TNFAIP6/CCL21/CXCL5/SEMA3A/SEMA3B/NBL1/SEMA5B/CCL26/ADAM8/SEMA3F/ARTN/DEFB1/PLAUR/EPHA2/IL23A/S100A9/F3/TYMP/PLXNA3/SEMA4B/ROBO3/BCAR1/WNT3A/KLRK1/NTF3/CCL20/EDN2/PDGFB/TPBG/LTB4R2/LOX/SCG2/CCL7/RARRES2/ACKR3/ADGRA2/ADGRE2/IL6/TRPV4/PGF/CHGA/PLEKHG5/MEGF8/VEGFA/LBP/DE…
GO:0045785	BP	GO:0045785	positive regulation of cell adhesion	478	0.51793	1.32358	1e-10	1.49018e-08	9.3515e-09	14993	tags=72%, list=38%, signal=46%	PRSS2/SAA1/SFRP2/COL16A1/TNFSF11/EMILIN1/ADAM19/IL1A/ITGA5/IGF2/WNT10B/CCL21/UNC13D/FOXC2/LIF/ADAM8/RELL2/MEGF10/FSTL3/FBLN2/TNFRSF18/PLAUR/OLFM4/VNN1/IL23A/PIEZO1/LAMB1/IL4I1/CCDC88B/FN1/PDPN/CDK6/BMP7/CHST4/LAMA1/CARD11/LGALS1/WNT3A/ZAP70/KLRK1/PDGFB/THY1/GLI2/HAS2/EFEMP2/FERMT1/FUT7/IL6/TGM2/ITGA6/NFKBID/MAP4K4/ADA/TNF/VEGFA/LILRB2/SPTA1/RASAL3/IBSP/JUP/EGFL6/KLHL25/GATA3/PTAFR/SART1/ICOSLG/TN…
GO:0004674	MF	GO:0004674	protein serine/threonine kinase activity	425	0.518218	1.32175	1e-10	1.49018e-08	9.3515e-09	15008	tags=74%, list=38%, signal=47%	PNCK/PRKCG/ALPK2/MAPK15/DMPK/ITPKA/SBK3/SPEG/PKMYT1/FAM20C/CDK3/ERN2/MAPK11/ANKK1/CDK6/PLK1/MAP3K10/PRKY/MYO3B/TNK2/BUB1B/WNK2/MAPK12/CSNK1E/NEK10/RSKR/HASPIN/AURKB/MAP4K4/BRSK1/MAP3K19/LTBP1/DAPK3/MAP3K12/ULK1/CDC42BPG/MYO3A/CAMK2B/AURKC/NRK/CSNK1G2/MINK1/OBSCN/TGFBR3L/STK36/LTBP4/MYLK2/CAMK2A/CDK11A/ALPK3/PASK/CHEK1/MAST2/NUAK1/PRKAA2/PBK/PLK2/PIM1/DCLK2/NEK2/KSR1/GAK/MELK/IRAK1/RPS6KA4/BUB1/CD…
GO:0001503	BP	GO:0001503	ossification	428	0.518006	1.32155	1e-10	1.49018e-08	9.3515e-09	11183	tags=55%, list=28%, signal=40%	CYP24A1/COL11A1/TWIST1/RFLNA/DKK1/COL1A1/GREM1/SEMA7A/PTHLH/SHOX2/COL6A1/TFAP2A/KREMEN2/SFRP2/TNFSF11/SMOC1/MMP14/COL1A2/BMP1/PDLIM7/COL5A2/STC1/TWIST2/FBN2/VEGFC/IGF2/WNT10B/ITGA11/MMP2/IGFBP5/TNFAIP6/ADAMTS7/SNAI2/DLX5/ADAMTS12/CTHRC1/FOXC2/CCDC154/IGFBP3/TNC/CLEC11A/SMO/FAM20C/SNAI1/FSTL3/MN1/EPHA2/ROR2/VCAN/MAPK11/TP63/CCN4/SOST/SBNO2/CDK6/BMP7/MIR210/FHL2/GLI1/MSX2/COL13A1/WNT3A/OSR2/PKDCC/G…
GO:0000280	BP	GO:0000280	nuclear division	440	0.517602	1.32134	1e-10	1.49018e-08	9.3515e-09	14658	tags=71%, list=37%, signal=45%	SPHK1/CCNA1/HOXA13/KIF18B/MAPK15/IL1A/REC8/TEX15/IGF2/EREG/CYP26B1/EME2/PKMYT1/KIFC2/LIF/CCDC8/ESPL1/MYBL2/CCNE1/TESMIN/RAD54L/MISP/MKI67/BMP7/PIWIL2/PLK1/XRCC3/CDCA5/MSX2/KIF4A/MOV10L1/TPX2/PDGFB/BUB1B/ANKLE1/KIF14/KIF2C/OBSL1/ANLN/KIF23/UBE2S/TRIP13/ANKLE2/UBE2C/MSX1/CDC20/CDT1/EME1/CENPE/HASPIN/PRC1/AURKB/KIFC1/PSMC3IP/SPAG5/PRAP1/MSH5/ASPM/TNF/NDC80/FANCA/DAPK3/NCAPG/CENPF/FBXO43/CDCA2/AURKC/…
GO:0007059	BP	GO:0007059	chromosome segregation	423	0.516528	1.31713	1e-10	1.49018e-08	9.3515e-09	14699	tags=74%, list=37%, signal=48%	KIF18B/MAPK15/REC8/TEX15/GOLGA8A/KIFC2/ESPL1/MYBL2/CCNE1/MISP/HJURP/MKI67/PLK1/XRCC3/CDCA5/KIF4A/TPX2/BUB1B/TACC3/KIF14/KIF2C/FAM83D/KIF23/TRIP13/GOLGA8B/UBE2C/CENPT/CDC20/CDT1/CENPE/HASPIN/PRC1/AURKB/KIFC1/PSMC3IP/SPAG5/DPF1/CDC6/PRAP1/MSH5/ASPM/NDC80/NCAPG/CENPF/DPF3/CDCA2/AURKC/CENPK/SKA1/TUBGCP6/NCAPH/DLGAP5/NCAPD2/KNL1/CENPM/KNTC1/HAUS5/STAG3/INCENP/CDCA8/CCNB2/BRCA1/BIRC5/CCNB1/PSRC1/FLNA/C…
GO:0007015	BP	GO:0007015	actin filament organization	460	0.514516	1.31405	1e-10	1.49018e-08	9.3515e-09	13850	tags=67%, list=35%, signal=44%	RHOV/XIRP1/RFLNA/FSCN1/FHOD3/CORO6/CCL11/TAGLN3/TF/MICALL2/MICAL3/PLEC/USH1C/CCL21/POF1B/TPM2/CCL26/SPTBN5/VILL/SHANK1/RND3/CRACD/CSF3/CDC42EP5/BAIAP2L2/MYO7B/CNN1/CARMIL2/BCAR1/CATIP/RHOF/IQGAP3/INF2/ERMN/CDC42EP2/ACTN1/PHLDB2/PLEKHG2/GAS2L1/ESPNL/MAGEL2/MYO1E/ZYX/TRPV4/TCAP/SHROOM1/PXN/PSTPIP1/DBN1/PFN2/SH3D21/TMSB15B/SPTA1/SHANK3/RHPN1/SAMD14/SPTBN2/PACSIN1/C15orf62/ARHGEF18/KANK4/RHOT2/RGS4/F…
GO:0050808	BP	GO:0050808	synapse organization	483	0.513922	1.31368	1e-10	1.49018e-08	9.3515e-09	12627	tags=61%, list=32%, signal=42%	WNT7A/KIF1A/DNER/DKK1/L1CAM/KLK8/GAP43/OXTR/CDH2/DRP2/PPFIA4/LRFN4/THBS2/INA/SYNDIG1/SLC7A11/DMPK/LAMA5/ITPKA/GDNF/ARHGAP33/SNCG/PRRT1/C1QL1/SRPX2/BCAN/SLITRK6/CDK5R1/TNC/SEMA3F/SHANK1/LRRN1/ELFN1/ROR2/COL4A5/RAPSN/ST8SIA2/EPHB2/WNT3A/ACTN1/NLGN2/NTNG2/CLSTN2/GABRB3/TPBG/UNC13A/ZNF365/DOK7/NGEF/MDGA1/SYN1/LRP4/CAPRIN2/LZTS1/AGRN/CDC20/DRD2/PCDHGC5/ARHGAP22/TNF/DBN1/CHRNA7/PFN2/PLXNB1/SNCB/VSTM5/D…
GO:0001667	BP	GO:0001667	ameboidal-type cell migration	475	0.51308	1.31103	1e-10	1.49018e-08	9.3515e-09	10833	tags=54%, list=27%, signal=40%	KRT16/TWIST1/WNT7A/GREM1/LOXL2/MMP9/SEMA7A/FAT2/CDH2/FGFBP1/PRSS3/ITGB4/S100A2/STC1/PLEC/VEGFC/LAMA5/SEMA6B/ZC3H12A/GDNF/SNAI2/CD248/SEMA3A/SEMA3B/SRPX2/FOXC2/SEMA5B/SMO/SEMA3F/SNAI1/ARHGAP4/EPHA2/S100A9/AKAP12/FGF19/TBX1/FN1/S100P/SEMA4B/BMP7/MIR210/BCAR1/EDN2/PDGFB/TPBG/LTB4R2/INSL3/SCG2/FAP/ANLN/HAS2/SERPINF1/SYDE1/FERMT1/ADGRA2/ID1/PLEKHG5/MAP4K4/PXN/TNF/MEGF8/VEGFA/KLF4/SCARB1/PFN2/ACTA2/ROB…
GO:0048732	BP	GO:0048732	gland development	439	0.513393	1.31051	1e-10	1.49018e-08	9.3515e-09	14295	tags=67%, list=36%, signal=44%	SERPINB5/STRA6/PITX1/HOXB9/OXTR/TNFSF11/HOXA13/HOXA11/HOXA10/PCSK9/SULF1/E2F7/NR0B1/LAMA5/IGF2/HOXB13/SULF2/HOXA9/MMP2/IGFBP5/SNAI2/HOXD9/DNAAF1/TNC/SMO/HOXA3/SERPINE2/EPHA2/WNT1/SLC7A5/TP63/TBX1/HOXB3/UGT1A1/CPS1/BMP7/PLXNA1/LAMA1/GLI1/WT1/MSX2/AIRE/WNT3A/IQGAP3/FOXE1/UGT1A7/TG/GLI2/ZNF703/RARG/SERPINF1/NKX3-1/IL6/MSX1/PKD1/DRD2/TGM2/TNFAIP3/WNT10A/ADA/TNF/VEGFA/PDX1/FOXB1/ROBO1/FOXC1/CLDN1/PML/…
GO:0007389	BP	GO:0007389	pattern specification process	471	0.511039	1.30556	1e-10	1.49018e-08	9.3515e-09	13038	tags=63%, list=33%, signal=43%	WNT7A/HOXB9/NKX3-2/HES2/DKK1/RFX8/GREM1/FOXD1/SFRP2/HOXA11/HOXA10/MDFI/HOXD10/BMP1/STC1/TLL2/HOXB8/LAMA5/GDNF/HOXA9/HOXD9/DNAAF1/DNAAF3/DNAI1/CYP26B1/HOXB6/FOXC2/HES4/NBL1/IRX4/SMO/SEMA3F/SNAI1/RNF207/HOXA3/MEIS3/WNT1/TP63/SIM2/HOXB5/TBX1/HOXA6/HOXB3/LHX1/DRC1/HES7/DLL1/BMP7/DZIP1L/GLI1/WT1/MSX2/BARX1/WNT3A/HOXB7/NRARP/GPR161/GLI2/LHX2/ZIC1/FST/HOXB4/HOXD11/RARG/LRP4/NKX3-1/HOXA7/DNAI2/ENKUR/GSC/…
GO:0002443	BP	GO:0002443	leukocyte mediated immunity	450	0.510454	1.30342	1e-10	1.49018e-08	9.3515e-09	12687	tags=64%, list=32%, signal=44%	SERPINB4/CXCL6/IL20RB/RAET1L/RAET1E/SPON2/IGHG4/C8G/UNC13D/KDM5D/KIR2DL4/RAET1G/LAG3/GZMB/IL23A/IL4I1/IGHG1/LAT/CPLX2/IGHG2/AIRE/CARD9/KLRK1/IGHV1-24/IL18R1/SCART1/JAG1/DBH/C1R/ADGRE2/FUT7/IL6/KMT5C/GRP/CD177/CHGA/IL18RAP/NCR1/KLRC1/TNF/EXO1/TCIRG1/C17orf99/C1S/BCL3/KLRC2/IGHG3/CLCF1/CLEC4G/GATA3/ARID5A/PTAFR/IGHV1-69D/JAK3/TICAM1/BATF/SERPING1/CD70/TBX21/ULBP2/IGHV2-26/IL21R/LILRB4/IL2RB/F2/IGHV…
GO:0099177	BP	GO:0099177	regulation of trans-synaptic signaling	488	0.50809	1.29884	1e-10	1.49018e-08	9.3515e-09	11491	tags=55%, list=29%, signal=39%	FER1L4/WNT7A/NETO1/DKK1/PRKCG/HAP1/GRIN3B/OXTR/STX1A/RIMS2/CDH2/CACNG8/DNM1/INA/CALB2/SLC7A11/DMPK/JPH3/ITPKA/SNCG/PRRT1/SCT/SLC24A2/GRM4/GRIN2D/SHANK1/SERPINE2/CACNG4/ROR2/AKAP12/TSHZ3/RAPSN/STX1B/CPLX2/EPHB2/GRM2/WNT3A/GIP/NTF3/GABBR1/NLGN2/NTNG2/CLSTN2/UNC13A/KCNMB4/IGSF11/PRRT2/SYN1/CACNA1A/LZTS1/CDC20/SHISA9/GRIA3/DRD2/SYT12/GRIK1/TNF/BRSK1/DBN1/CHRNA7/PFN2/BGLAP/DYSF/ASIC1/SEPTIN5/MME/TUBB2…
GO:0050804	BP	GO:0050804	modulation of chemical synaptic transmission	487	0.507669	1.29761	1e-10	1.49018e-08	9.3515e-09	11491	tags=55%, list=29%, signal=39%	FER1L4/WNT7A/NETO1/DKK1/PRKCG/HAP1/GRIN3B/OXTR/STX1A/RIMS2/CDH2/CACNG8/DNM1/INA/CALB2/SLC7A11/DMPK/JPH3/ITPKA/SNCG/PRRT1/SCT/SLC24A2/GRM4/GRIN2D/SHANK1/SERPINE2/CACNG4/ROR2/AKAP12/TSHZ3/RAPSN/STX1B/CPLX2/EPHB2/GRM2/WNT3A/GIP/NTF3/GABBR1/NLGN2/NTNG2/CLSTN2/UNC13A/KCNMB4/IGSF11/PRRT2/SYN1/CACNA1A/LZTS1/CDC20/SHISA9/GRIA3/DRD2/SYT12/GRIK1/TNF/BRSK1/DBN1/CHRNA7/PFN2/BGLAP/DYSF/ASIC1/SEPTIN5/MME/TUBB2…
GO:0048285	BP	GO:0048285	organelle fission	487	0.505141	1.29115	1e-10	1.49018e-08	9.3515e-09	14658	tags=69%, list=37%, signal=44%	SPHK1/CCNA1/HOXA13/KIF18B/MAPK15/IL1A/REC8/TEX15/IGF2/EREG/CYP26B1/EME2/PKMYT1/KIFC2/LIF/CCDC8/ESPL1/MYBL2/CCNE1/TESMIN/RAD54L/MISP/MKI67/BMP7/PIWIL2/PLK1/XRCC3/CDCA5/MSX2/KIF4A/MOV10L1/INF2/TPX2/PDGFB/BUB1B/ANKLE1/KIF14/KIF2C/SEC16B/OBSL1/ANLN/KIF23/UBE2S/TRIP13/ANKLE2/UBE2C/MSX1/CDC20/CDT1/EME1/CENPE/HASPIN/PRC1/AURKB/KIFC1/PSMC3IP/SPAG5/PRAP1/MSH5/ASPM/TNF/CRYZL2P-SEC16B/NDC80/FANCA/DAPK3/NCAP…
GO:0050900	BP	GO:0050900	leukocyte migration	390	0.519975	1.3238	1.02868e-10	1.50602e-08	9.45092e-09	12430	tags=62%, list=31%, signal=43%	CXCL6/SAA1/S100A7/GREM1/CXCL1/TNFSF11/EMILIN1/CCL11/MMP14/IL1A/PLEC/VEGFC/CXCL8/SERPINE1/BDKRB1/XG/S100A8/MMP2/TNFAIP6/CCL21/CXCL5/NBL1/CCL26/ADAM8/ARTN/TNFRSF18/IL23A/ROR2/S100A9/CHST4/AIRE/ZAP70/KLRK1/CCL20/EDN2/PDGFB/THY1/SCG2/CCL7/DBH/RARRES2/HOXA7/ADGRE2/FUT7/IL6/TRPV4/PGF/ITGA6/CD177/CHGA/ADA/TNF/VEGFA/LBP/CXCL3/ADORA1/GATA3/PTAFR/CXCL11/ECM1/MYH9/TNFSF14/TBX21/VCAM1/ITGA2/ST3GAL4/CCL18/ITG…
GO:0007018	BP	GO:0007018	microtubule-based movement	417	0.513292	1.30882	1.34217e-10	1.93111e-08	1.21185e-08	13667	tags=67%, list=34%, signal=44%	KIF1A/NETO1/FSIP2/HAP1/KIF18B/HYDIN/CFAP73/UCHL1/KIF7/CFAP100/KIF5A/DNAAF1/CFAP46/DNAI1/KIFC2/CFAP157/KIF19/KIF3C/DEFB1/DRC1/DNAH1/ROPN1L/KIF4A/TCTE1/CLXN/TTLL3/SPEF1/CFAP54/DST/KIF14/KIF2C/MAPK8IP3/CFAP58/KIF23/DRC7/KIFC3/CEP131/DNAH9/CFAP43/NEK10/DNAI2/ENKUR/TEX101/TEKT2/MNS1/SLC22A14/CENPE/KIFC1/CATSPER1/DNAH12/CHRNA7/ODAD3/TEKT1/BICD1/DAW1/MAP1A/CFAP44/CCDC40/CFAP45/DLGAP5/ODAD1/CCDC65/STK36/…
GO:0150063	BP	GO:0150063	visual system development	394	0.515183	1.31183	1.5577e-10	2.20322e-08	1.38261e-08	13553	tags=63%, list=34%, signal=42%	TWIST1/WNT7A/STRA6/TFAP2A/COL5A1/MFAP5/RP1L1/SMOC1/SPRED3/TENM3/COL5A2/FBN2/SLC7A11/NDP/DIO3/USH1C/FOXC2/SLITRK6/FJX1/WNT5B/TH/TSKU/MFAP2/MEIS3/EPHA2/PXDN/HSF4/INHBA/LHX1/DLL1/BMP7/EPHB2/LAMA1/WT1/OSR2/PPP1R13L/SLC39A5/NES/JAG1/THY1/BCAR3/LHX2/RARG/SERPINF1/ATP2B2/BIRC7/FOXL2/SH3PXD2B/DRD2/VEGFA/KLF4/WNT6/TCIRG1/COL4A1/FOXC1/WNT9A/SOX9/CRYGS/PBX4/GATA3/NECTIN1/ALDH1A3/FSCN2/COL8A2/PDGFRB/FAT1/MYO…
GO:0014706	BP	GO:0014706	striated muscle tissue development	260	0.543377	1.371	1.59689e-10	2.221e-08	1.39377e-08	9560	tags=54%, list=24%, signal=42%	COL11A1/TWIST1/DKK1/FHOD3/GREM1/SHOX2/ALPK2/PKP2/MSC/SOX15/PLEC/MYBPC3/KCNK2/EYA2/FOXC2/G6PD/MAPK11/JPH2/DLL1/BMP7/FHL2/GLI1/WT1/MYO18B/MSX2/WNT3A/SCN5A/PPP1R13L/LOX/DSP/OBSL1/TENM4/MSX1/TNNT2/MIR25/TCAP/TNNI3/VEGFA/CENPF/TP73/FOXC1/NOX4/RGS4/MYLK2/PDGFRB/ALPK3/POU4F1/MIR590/FGF2/NDRG4/PIM1/NRG1/SEMA3C/SMAD3/TBX3/KAT2A/GJA1/HCN4/EYA1/TAFAZZIN/BVES/LEF1/SIRT6/TGFB2/NPPA/CACNA1G/HEY2/ASB2/ABL1/ZFPM…
GO:0006816	BP	GO:0006816	calcium ion transport	441	0.509217	1.29997	1.69485e-10	2.31862e-08	1.45503e-08	12586	tags=60%, list=32%, signal=41%	PLPP4/NTSR1/CACNG6/HAP1/STC2/GRIN3B/PLCH2/TRPV3/TRPA1/CHRNA9/LIME1/CACNG8/PKD1L2/MCHR1/STC1/JPH3/KCNN4/BDKRB1/CEMIP/CCL21/SLC24A2/DRD4/ATP2A1/GRIN2D/JSRP1/CACNG4/NCS1/GPR35/G6PD/JPH2/CACNA1H/CBARP/RASA3/P2RX6/HOMER3/WNT3A/SCN5A/PDGFB/P2RX5/THY1/GJC2/TRPV1/CACNA1E/CACNA1A/ATP2B2/RYR3/TRPV4/PKD1/DRD2/CABP1/TRPV6/CATSPER1/CHRNA7/ASIC1/NPSR1/LILRB2/PML/CACNA1I/CAMK2B/ATP2A3/CACNA1B/RCVRN/CXCL11/SLN/R…
GO:0022407	BP	GO:0022407	regulation of cell-cell adhesion	488	0.502838	1.28542	1.79282e-10	2.41308e-08	1.51431e-08	14441	tags=68%, list=36%, signal=44%	IL20RB/TNFSF11/EMILIN1/TENM3/ADAM19/IL1A/IGF2/WNT10B/ZC3H12A/CCL21/ADAM8/B4GALNT2/MEGF10/FSTL3/SERPINE2/PLAUR/WNT1/LAG3/VNN1/IL23A/PIEZO1/IL4I1/CCDC88B/LGALS9B/PDPN/BMP7/CHST4/CARD11/C1QTNF1/LGALS1/WNT3A/ZAP70/KLRK1/NRARP/JAG1/IL1RN/THY1/GLI2/HAS2/ZNF703/MDGA1/LOXL3/FUT7/IL6/TRPV4/NFKBID/ADA/TNF/VEGFA/KLF4/DTX1/LILRB2/SPTA1/RASAL3/CLEC4G/KLHL25/GATA3/MINK1/PTAFR/SART1/ICOSLG/TNFRSF13C/SCRIB/JAK3/…
GO:0045095	CC	GO:0045095	keratin filament	97	0.656255	1.6002	1.8516e-10	2.45264e-08	1.53913e-08	4944	tags=25%, list=12%, signal=22%	KRT6A/KRT6B/KRT16/KRT17/KRT5/KRT14/KRT6C/KRT81/CASP14/KRT75/KRT78/KRT13/KRT83/KRT7/KRT8/KRT80/GPER1/KRT79/KRT87P/FBF1/KRTAP2-3/KRT18/KRT86/TCHP
GO:0030695	MF	GO:0030695	GTPase regulator activity	484	0.50458	1.28977	1.98876e-10	2.55326e-08	1.60228e-08	14642	tags=70%, list=37%, signal=45%	ARHGEF4/GCGR/ALS2CL/ARHGAP33/MCF2/RGS20/RIN1/ARHGAP4/PLEKHG3/RASA3/TBC1D3L/DOCK3/TNK2/RHOF/IQGAP3/CDC42EP2/SRGAP1/EPS8L1/THY1/NGEF/BCAR3/PLEKHG2/ARHGAP11A/SYDE1/KIAA1755/MCF2L2/RASAL1/ADAP1/VPS9D1/ARFGAP1/PLEKHG5/ARHGAP22/ACAP3/ACAP1/SBF1/PLXNB1/RASAL3/RANGAP1/ARHGEF39/ARHGEF25/IQSEC3/ASAP1/SYNGAP1/PTGIR/AGAP2/OBSCN/ARHGEF18/PSD2/CHN1/RGS4/ASAP2/AGAP9/RAPGEFL1/SH3BP1/VAV2/GPS2/ARHGAP9/RUNDC3A/TBX…
GO:0060589	MF	GO:0060589	nucleoside-triphosphatase regulator activity	484	0.50458	1.28977	1.98876e-10	2.55326e-08	1.60228e-08	14642	tags=70%, list=37%, signal=45%	ARHGEF4/GCGR/ALS2CL/ARHGAP33/MCF2/RGS20/RIN1/ARHGAP4/PLEKHG3/RASA3/TBC1D3L/DOCK3/TNK2/RHOF/IQGAP3/CDC42EP2/SRGAP1/EPS8L1/THY1/NGEF/BCAR3/PLEKHG2/ARHGAP11A/SYDE1/KIAA1755/MCF2L2/RASAL1/ADAP1/VPS9D1/ARFGAP1/PLEKHG5/ARHGAP22/ACAP3/ACAP1/SBF1/PLXNB1/RASAL3/RANGAP1/ARHGEF39/ARHGEF25/IQSEC3/ASAP1/SYNGAP1/PTGIR/AGAP2/OBSCN/ARHGEF18/PSD2/CHN1/RGS4/ASAP2/AGAP9/RAPGEFL1/SH3BP1/VAV2/GPS2/ARHGAP9/RUNDC3A/TBX…
GO:0042060	BP	GO:0042060	wound healing	419	0.51104	1.30294	2.02814e-10	2.56436e-08	1.60925e-08	12753	tags=63%, list=32%, signal=43%	KRT6A/WNT7A/ANXA8/SAA1/MMP12/CYP4F11/COL5A1/PLAU/EMILIN1/HNF4A/COL3A1/IL1A/F5/ITGA5/SLC7A11/SERPINB2/PLEC/SERPINE1/EREG/FOXC2/DUOX2/CD109/ENTPD2/TSKU/SERPINE2/PLAUR/F3/CCN4/FN1/PDPN/EPHB2/CARMIL2/ADAMTS13/MSX2/C1QTNF1/WNT3A/PHLDB2/PDGFB/DST/FBLN1/F2RL2/INSL3/SPRR3/DSP/FAP/FKBP10/DGKA/CDKN1A/FERMT1/IL6/SLC11A1/TNFAIP3/TNF/VEGFA/ADRA2C/SCARB1/F12/SYTL4/CLDN1/TNFRSF12A/PEAR1/MCAM/TIMP1/MYH9/SCRIB/AP…
GO:0097060	CC	GO:0097060	synaptic membrane	392	0.518402	1.32001	2.06752e-10	2.57514e-08	1.61601e-08	12186	tags=57%, list=31%, signal=40%	NETO1/FOSL1/PRKCG/GRIN3B/STX1A/CHRNA9/RIMS2/CACNG8/DNM1/LRFN4/GABRA3/GABRP/SYNDIG1/ITGA5/GRIP2/CNIH2/PRRT1/ADAM23/PDLIM4/TMEM240/TENM2/SRPX2/GRIN2D/SHANK1/CACNG4/RAPSN/CNTNAP2/SLC6A7/P2RX6/SEMA4B/EPHB2/GRM2/COL13A1/KCND2/ANK1/GABBR1/NLGN2/NTNG2/CLSTN2/GABRB3/UNC13A/TRPV1/PRRT2/SYDE1/LRP4/ATP2B2/SHISA9/GABRR2/GRIA3/DRD2/GRIK1/KCND1/PRR7/DBN1/CHRNA7/SLC1A6/DLG4/ADORA1/OTOF/SHANK3/IQSEC3/CLTB/CNTNAP…
GO:0009913	BP	GO:0009913	epidermal cell differentiation	244	0.547175	1.37859	2.26442e-10	2.77891e-08	1.74388e-08	7919	tags=45%, list=20%, signal=36%	KRT6A/KRT6B/KRT16/KRT17/KRT5/KRT14/KRT6C/KRT81/S100A7/CASP14/SPRR1B/TGM3/IL1A/CDH3/LIPK/PLEC/KRT75/KRT78/USH1C/EREG/CYP26B1/SLITRK6/CD109/WHRN/EPHA2/TP63/DLL1/GLI1/MSX2/HRNR/STRC/SPRR3/ZBED2/JAG1/GSDME/DSP/MACROH2A2/KRT83/TRIM16/SULT2B1/PTCH2/OVOL3/TGM1/CDKN1A/HOXA7/KRT7/KLK5/JAG2/DNASE1L2/TCHH/KLF4/FOSL2/SLC39A2/FOXC1/FLG/SFN/EZH2/KRT80/SCRIB/FA2H/KRT79/SPRR2F/MYO7A/SPRR1A/PALLD/FGF2/ABCA12/TMEM…
GO:0010720	BP	GO:0010720	positive regulation of cell development	442	0.509833	1.30157	2.38256e-10	2.88151e-08	1.80827e-08	12793	tags=63%, list=32%, signal=43%	L1CAM/SEMA7A/HAP1/SHOX2/TNFSF11/HOXA11/MMP14/ZNF488/HAPLN3/PLXNB3/VEGFC/WNT10B/ITPKA/ACAN/LIF/BCAN/ADAM8/SMO/NKX6-1/SERPINE2/VNN1/BNC1/IL23A/ROR2/VCAN/IL4I1/SLC7A5/FN1/PLXNA3/EPHB2/PLXNA1/WNT3A/ZAP70/ZNF365/HAPLN1/NUMBL/GLI2/OBSL1/WDR62/GJC2/TENM4/SERPINF1/CAPRIN2/IL6/RNF112/DRD2/TGM2/NFKBID/ADA/ASPM/TNF/MEGF8/DBN1/VEGFA/PLXNB1/MME/TP73/LILRB2/ROBO1/PLXNA4/NTN1/ISLR2/SHANK3/CLCF1/CAMK2B/MYRF/KLHL…
GO:0048880	BP	GO:0048880	sensory system development	400	0.515518	1.31294	2.57946e-10	3.07508e-08	1.92975e-08	12458	tags=60%, list=31%, signal=42%	TWIST1/WNT7A/STRA6/TFAP2A/COL5A1/MFAP5/RP1L1/SMOC1/SPRED3/TENM3/COL5A2/FBN2/SLC7A11/NDP/DIO3/USH1C/SEMA3A/FOXC2/SLITRK6/FJX1/WNT5B/TH/TSKU/MFAP2/MEIS3/EPHA2/PXDN/HSF4/INHBA/LHX1/DLL1/BMP7/EPHB2/LAMA1/WT1/OSR2/PPP1R13L/SLC39A5/NES/JAG1/THY1/BCAR3/LHX2/RARG/SERPINF1/ATP2B2/BIRC7/FOXL2/SH3PXD2B/DRD2/VEGFA/KLF4/WNT6/TCIRG1/COL4A1/FOXC1/WNT9A/SOX9/CRYGS/PBX4/GATA3/NECTIN1/ALDH1A3/FSCN2/COL8A2/PDGFRB/F…
GO:0034329	BP	GO:0034329	cell junction assembly	445	0.510557	1.30363	2.81574e-10	3.30949e-08	2.07684e-08	13229	tags=63%, list=33%, signal=42%	WNT7A/DNER/DKK1/FSCN1/GREM1/GAP43/OXTR/GJB2/COL16A1/CDH2/PKP1/MMP14/PKP2/LRFN4/ITGB4/THBS2/MICALL2/CDH3/SYNDIG1/ITGA5/CLDN14/PLEC/SNAI2/POF1B/SRPX2/CLDN10/SLITRK6/SNAI1/LRRN1/EPHA2/ST8SIA2/CNTNAP2/LAMA3/FN1/EPHB2/WNT3A/ACTN1/PHLDB2/NLGN2/NTNG2/COL17A1/CLSTN2/GABRB3/DST/TPBG/CDH24/THY1/ZNF703/MDGA1/LRP4/CLDN16/LZTS1/AGRN/TRPV4/DRD2/ITGA6/MAP4K4/FRMPD2/TNF/VEGFA/DAPK3/PLXNB1/VSTM5/CLDN1/NTN1/SHANK3…
GO:0003002	BP	GO:0003002	regionalization	426	0.509742	1.30032	2.97326e-10	3.44609e-08	2.16257e-08	13038	tags=62%, list=33%, signal=42%	WNT7A/HOXB9/NKX3-2/HES2/DKK1/RFX8/GREM1/FOXD1/SFRP2/HOXA11/HOXA10/MDFI/HOXD10/BMP1/TLL2/HOXB8/LAMA5/GDNF/HOXA9/HOXD9/DNAAF1/DNAAF3/DNAI1/CYP26B1/HOXB6/FOXC2/HES4/NBL1/SMO/SEMA3F/SNAI1/RNF207/HOXA3/WNT1/TP63/HOXB5/TBX1/HOXA6/HOXB3/LHX1/DRC1/HES7/DLL1/DZIP1L/GLI1/WT1/MSX2/BARX1/WNT3A/HOXB7/NRARP/GPR161/GLI2/LHX2/HOXB4/HOXD11/RARG/LRP4/NKX3-1/HOXA7/DNAI2/ENKUR/GSC/MSX1/MNS1/TCAP/SP8/MEGF8/TDRD5/ODAD…
GO:0044772	BP	GO:0044772	mitotic cell cycle phase transition	460	0.504035	1.28728	3.05202e-10	3.48892e-08	2.18945e-08	14830	tags=70%, list=37%, signal=44%	CCNA1/E2F7/WNT10B/USH1C/PKMYT1/FOXM1/TICRR/ESPL1/CDK3/DACT1/GTSE1/CCNE1/INHBA/TERT/CDK6/PLK1/XRCC3/CDCA5/PIDD1/IQGAP3/NES/BUB1B/TACC3/KIF14/UBD/CDC25A/ANLN/GJC2/UBE2S/TRIP13/CLSPN/CDKN1A/UBE2C/CDC20/PKD1/CENPE/HASPIN/AURKB/DPF1/CDC6/PRAP1/BRSK1/NDC80/KLF4/RRM2/DBF4B/ORC1/CENPF/PML/DPF3/E2F1/POLE/EZH2/NABP1/DLGAP5/BLM/IER3/KNL1/CAMK2A/KNTC1/INCENP/CDCA8/CCNB2/BRCA1/BIRC5/CCNB1/CHEK1/CCNA2/GPR132/E…
GO:0032963	BP	GO:0032963	collagen metabolic process	102	0.645822	1.57812	3.40645e-10	3.84146e-08	2.41068e-08	7839	tags=62%, list=20%, signal=50%	KLK6/SERPINB7/PRSS2/MMP10/MMP3/MMP11/MMP1/MMP12/COL1A1/MMP9/ADAMTS14/COL5A1/EMILIN1/MMP14/COL1A2/ADAMTS2/PCOLCE/MMP2/LARP6/MMP25/INHBA/MMP17/P3H3/MMP13/FAP/MRC2/IL6/RCN3/CTSK/MMP23B/FOSL2/MMP7/MMP19/ITGA2/TGFB3/TMPRSS6/F2/CYGB/PLOD3/FURIN/P3H1/CTSL/TRAM2/P3H4/NOTCH1/UCN/TGFB1/VIM/DDR2/CTSB/VPS33B/ITGB1/MMP16/SCX/ENG/VSIR/NAGLU/HIF1A/MYB/SMPD3/SERPINH1/BMP4/CBX8
GO:0005819	CC	GO:0005819	spindle	431	0.508376	1.29714	3.76087e-10	4.17278e-08	2.61859e-08	15206	tags=74%, list=38%, signal=46%	TUBB3/KIF18B/MAPK15/MICAL3/MTCL1/SNCG/DNAAF1/KIFC2/ESPL1/DDX11/TUBB6/MISP/DCDC1/STX1B/PLK1/KIF4A/TPX2/BUB1B/TACC3/KIF14/KIF2C/FAM83D/GPX2/WDR62/KIF23/CDC20/CENPE/HASPIN/PRC1/AURKB/KIFC1/SPAG5/CDC6/ASPM/CENPF/TUBB2B/FAM110C/RANGAP1/SPAG8/AURKC/MAP7D1/TRAPPC14/SKA1/TUBGCP6/DLGAP5/SHCBP1/CLTCL1/MYH9/KNTC1/HAUS5/INCENP/CDCA8/RSPH1/BIRC5/CCNB1/KIF15/PSRC1/BCL2L10/PLK2/DYNLT2B/TTLL12/MAP7D3/KAT2A/NEK2/…
GO:1903131	BP	GO:1903131	mononuclear cell differentiation	479	0.500556	1.27935	3.80025e-10	4.17278e-08	2.61859e-08	14854	tags=68%, list=37%, signal=43%	LY6D/IL11/INHA/ADGRG3/IFNE/MMP14/IL1A/WNT10B/ZC3H12A/CYP26B1/MT1G/ADAM8/WNT1/LAG3/VNN1/IL23A/IL4I1/INHBA/DLL1/CDK6/CARD11/LGALS1/AIRE/ZAP70/ITGB8/NRARP/IL18R1/UBD/GLI2/RELB/HOXA7/LOXL3/FUT7/IL6/JAG2/NFKBID/CTSK/PRR7/ADA/KLRC1/VEGFA/FANCA/DTX1/TCIRG1/FOSL2/C17orf99/LILRB2/BCL3/CLCF1/IL27/EZH2/CLEC4G/KLHL25/GATA3/SART1/JUNB/MYH9/JAK3/BATF/GPR68/TBX21/VCAM1/TCF3/LILRB4/GPS2/IL15RA/HLX/IRF1/LRRC8A/NT…
GO:0015631	MF	GO:0015631	tubulin binding	378	0.517997	1.31811	3.87901e-10	4.20394e-08	2.63815e-08	11651	tags=62%, list=29%, signal=44%	KIF1A/KIF18B/DNM1/FSD1/JAKMIP3/MTCL1/KIF7/S100A8/KIF5A/REEP2/KIFC2/CFAP157/KIF19/CDK5R1/KIF3C/GTSE1/CLIP2/TOGARAM2/CCDC187/S100A9/CCDC88B/DCDC1/PLK1/GLI1/KIF4A/SPEF1/DST/KIF14/KIF2C/FAM83D/NEFM/GAS2L1/KIF23/KIFC3/FTCD/DLEC1/TRPV4/GAPDH/STMN3/CENPE/PRC1/KIFC1/SPAG5/MAP4K4/BRSK1/SGIP1/SPMIP6/CENPF/TTLL13/MAP1A/FAM110C/MAP6D1/SPAG8/TRAPPC14/SKA1/TUBGCP6/DLGAP5/SPAG6/TTLL9/WIPF3/BRCA1/BIRC5/REEP4/MAS…
GO:0002449	BP	GO:0002449	lymphocyte mediated immunity	352	0.521821	1.32609	4.47205e-10	4.78452e-08	3.00249e-08	14018	tags=70%, list=35%, signal=46%	SERPINB4/IL20RB/RAET1L/RAET1E/IGHG4/C8G/UNC13D/KDM5D/KIR2DL4/RAET1G/LAG3/GZMB/IL23A/IL4I1/IGHG1/IGHG2/AIRE/CARD9/KLRK1/IGHV1-24/IL18R1/SCART1/JAG1/C1R/FUT7/IL6/KMT5C/IL18RAP/NCR1/KLRC1/TNF/EXO1/TCIRG1/C17orf99/C1S/BCL3/KLRC2/IGHG3/CLCF1/CLEC4G/GATA3/ARID5A/IGHV1-69D/BATF/SERPING1/CD70/TBX21/ULBP2/IGHV2-26/IL21R/LILRB4/IL2RB/IGHV1-69/TAP2/TRAF2/NCR3LG1/SERPINB9/IGLL1/KLRC4/NKG7/FOXP3/IL4R/HLA-H/TN…
GO:0007411	BP	GO:0007411	axon guidance	233	0.557883	1.40412	5.97589e-10	6.15664e-08	3.86355e-08	9261	tags=55%, list=23%, signal=42%	L1CAM/GAP43/FOXD1/SEMA7A/TUBB3/PLXNB3/UNC5A/NDP/CDK5R2/EPHB6/SEMA6B/ISL2/GDNF/KIF5A/DLX5/SEMA3A/SEMA3B/SEMA5B/CDK5R1/SMO/SEMA3F/ARTN/DRAXIN/LHX1/PLXNA3/SEMA4B/BMP7/EPHB2/PLXNA1/ROBO3/NOTCH3/WNT3A/UNC5B/EFNA2/GLI2/LHX2/BOC/KIAA1755/MEGF8/VEGFA/PLXNB1/ECE1/TUBB2B/ROBO1/PLXNA4/NTN1/ARHGEF25/FLRT2/GBX2/GATA3/NECTIN1/SEMA4C/CHN1/EFNB1/SCN1B/ARK2C/LHX4/PALLD/PLXNB2/NTRK1/NRP2/DVL1/SEMA3C/ARHGEF40/LGR6/…
GO:0097485	BP	GO:0097485	neuron projection guidance	233	0.557883	1.40412	5.97589e-10	6.15664e-08	3.86355e-08	9261	tags=55%, list=23%, signal=42%	L1CAM/GAP43/FOXD1/SEMA7A/TUBB3/PLXNB3/UNC5A/NDP/CDK5R2/EPHB6/SEMA6B/ISL2/GDNF/KIF5A/DLX5/SEMA3A/SEMA3B/SEMA5B/CDK5R1/SMO/SEMA3F/ARTN/DRAXIN/LHX1/PLXNA3/SEMA4B/BMP7/EPHB2/PLXNA1/ROBO3/NOTCH3/WNT3A/UNC5B/EFNA2/GLI2/LHX2/BOC/KIAA1755/MEGF8/VEGFA/PLXNB1/ECE1/TUBB2B/ROBO1/PLXNA4/NTN1/ARHGEF25/FLRT2/GBX2/GATA3/NECTIN1/SEMA4C/CHN1/EFNB1/SCN1B/ARK2C/LHX4/PALLD/PLXNB2/NTRK1/NRP2/DVL1/SEMA3C/ARHGEF40/LGR6/…
GO:0001654	BP	GO:0001654	eye development	390	0.514682	1.31032	5.89674e-10	6.15664e-08	3.86355e-08	13553	tags=63%, list=34%, signal=42%	TWIST1/WNT7A/STRA6/TFAP2A/COL5A1/MFAP5/RP1L1/SMOC1/SPRED3/TENM3/COL5A2/FBN2/SLC7A11/NDP/DIO3/USH1C/FOXC2/SLITRK6/FJX1/WNT5B/TH/TSKU/MFAP2/MEIS3/EPHA2/PXDN/HSF4/INHBA/LHX1/DLL1/BMP7/EPHB2/LAMA1/WT1/OSR2/PPP1R13L/SLC39A5/NES/JAG1/THY1/BCAR3/LHX2/RARG/SERPINF1/ATP2B2/BIRC7/FOXL2/SH3PXD2B/DRD2/VEGFA/KLF4/WNT6/TCIRG1/COL4A1/FOXC1/WNT9A/SOX9/CRYGS/PBX4/GATA3/NECTIN1/ALDH1A3/FSCN2/COL8A2/PDGFRB/FAT1/MYO…
GO:0140014	BP	GO:0140014	mitotic nuclear division	274	0.537651	1.35877	6.29249e-10	6.40376e-08	4.01863e-08	14594	tags=76%, list=37%, signal=48%	SPHK1/HOXA13/KIF18B/IL1A/IGF2/EREG/PKMYT1/KIFC2/CCDC8/ESPL1/MYBL2/MISP/MKI67/BMP7/PLK1/XRCC3/CDCA5/KIF4A/TPX2/PDGFB/BUB1B/KIF14/KIF2C/OBSL1/ANLN/KIF23/UBE2S/TRIP13/ANKLE2/UBE2C/CDC20/CDT1/CENPE/HASPIN/PRC1/AURKB/KIFC1/SPAG5/PRAP1/TNF/NDC80/DAPK3/NCAPG/CENPF/FBXO43/CDCA2/AURKC/CENPK/NCAPH/DLGAP5/EPGN/NCAPD2/KNL1/KNTC1/TGFA/INCENP/PDGFRB/L3MBTL1/CDCA8/BIRC5/CCNB1/CHEK1/REEP4/PSRC1/FLNA/SIRT7/CENPI/…
GO:0022617	BP	GO:0022617	extracellular matrix disassembly	62	0.710058	1.69279	8.03379e-10	8.07734e-08	5.06888e-08	3341	tags=53%, list=8%, signal=49%	PRSS2/MMP10/MMP3/MMP11/MMP1/MMP12/FSCN1/PRSS1/MMP9/MELTF/ADAMTS4/MMP14/CTSV/KLK7/MMP2/KLK4/ADAM8/ADAMTS15/PDPN/CARMIL2/MMP13/FAP/KLK5/IL6/ADAMTS5/SH3PXD2B/CTSK/MMP7/LRP1/MMP19/WDR72/TMPRSS6/FURIN
GO:0043010	BP	GO:0043010	camera-type eye development	344	0.518737	1.3178	8.35195e-10	8.29726e-08	5.20688e-08	13553	tags=64%, list=34%, signal=43%	TWIST1/WNT7A/STRA6/TFAP2A/RP1L1/SPRED3/TENM3/FBN2/SLC7A11/NDP/DIO3/USH1C/FOXC2/SLITRK6/FJX1/WNT5B/TH/TSKU/EPHA2/HSF4/INHBA/LHX1/DLL1/BMP7/EPHB2/LAMA1/WT1/OSR2/PPP1R13L/NES/JAG1/THY1/BCAR3/LHX2/RARG/SERPINF1/ATP2B2/BIRC7/FOXL2/DRD2/VEGFA/KLF4/WNT6/TCIRG1/COL4A1/FOXC1/WNT9A/SOX9/CRYGS/GATA3/NECTIN1/ALDH1A3/COL8A2/PDGFRB/FAT1/LAMC3/FGF2/SOX11/LCTL/CACNA1C/ZNF513/FZR1/WNT7B/TULP1/SMAD3/FBN1/EPHB1/IMP…
GO:0035082	BP	GO:0035082	axoneme assembly	95	0.646392	1.57562	9.14735e-10	8.98054e-08	5.63567e-08	9685	tags=76%, list=24%, signal=58%	FSIP2/RP1L1/HYDIN/CFAP73/CFAP100/DNAAF1/CFAP46/DNAAF3/DNAI1/CFAP157/CFAP74/DRC1/DNAH1/CLXN/TTLL3/SPEF1/CFAP58/DRC7/CEP131/CFAP43/LRGUK/DNAI2/TEKT2/MNS1/ODAD3/DAW1/CFAP44/CCDC40/LRRC43/ODAD1/CCDC65/STK36/SPAG6/DNAH17/RSPH1/CFAP65/HOATZ/ZMYND10/NEURL1/ODAD2/DNAAF11/CFAP91/PIERCE1/DNAI3/RSPH4A/JHY/CFAP47/TPGS1/NISCH/DNAAF6/RP1/SPEF2/DNAH7/IQCG/LRRC61/CFAP69/DNAI4/SPAG17/DNAAF5/ARMC2/DNAAF8/GAS8/CFAP…
GO:0042471	BP	GO:0042471	ear morphogenesis	126	0.612943	1.51043	1.32834e-09	1.28896e-07	8.08876e-08	8122	tags=56%, list=20%, signal=44%	COL11A1/TWIST1/NKX3-2/TFAP2A/CHRNA9/USH1C/DLX5/CTHRC1/SLITRK6/WHRN/WNT1/TBX1/EPHB2/MYO3B/WNT3A/OSR2/STRC/PRRX1/ZIC1/HOXA1/GSC/MSX1/TCAP/FZD2/NTN1/MYO3A/SOX9/GBX2/GATA3/ALDH1A3/SCRIB/MYO7A/CDH23/DVL1/PDZD7/TBX3/EYA1/MAFB/CHRNA10/DLX6/OTX1/TMIE/GATA2/USH1G/TBX18/GJB6/HOXA2/TBX2/ATP6V1B1/NHERF1/CEP290/COL2A1/BCR/ZEB1/NOG/WDR19/WNT5A/NAGLU/EDN1/DVL2/FOXI1/ANKRD24/TIFAB/SOBP/CHD7/TRIOBP/PAX8/TPRN/HMX2…
GO:0050863	BP	GO:0050863	regulation of T cell activation	378	0.513975	1.30787	1.50333e-09	1.44199e-07	9.04911e-08	14827	tags=71%, list=37%, signal=45%	IL20RB/TNFSF11/IL1A/IGF2/WNT10B/ZC3H12A/CCL21/LMO1/CYP26B1/ADAM8/LAG3/VNN1/IL23A/IL4I1/CCDC88B/LGALS9B/LAT/CARD11/LGALS1/ZAP70/KLRK1/NRARP/THY1/GLI2/LOXL3/IL6/NFKBID/ADA/FANCA/DTX1/LILRB2/SPTA1/RASAL3/IL27/CLEC4G/KLHL25/GATA3/SART1/JUNB/ICOSLG/TNFRSF13C/SCRIB/JAK3/EFNB1/TNFSF14/BATF/CD70/TBX21/LGALS9C/VCAM1/IDO1/CD276/TSPAN32/LILRB4/DLG5/CD274/TNFRSF14/HLX/LRRC32/IRF1/PLA2G5/CTLA4/ZNF683/IL2RA/TN…
GO:0032970	BP	GO:0032970	regulation of actin filament-based process	376	0.514254	1.30837	1.61469e-09	1.514e-07	9.50099e-08	13702	tags=66%, list=34%, signal=44%	FSCN1/FHOD3/FZD10/CCL11/PKP2/IL1A/STC1/MYBPC3/CCL21/FRMD6/ATP2A1/CCL26/CDK5R1/SPTBN5/VILL/SHANK1/CRACD/CSF3/CDC42EP5/BAIAP2L2/PDPN/CARMIL2/MYO3B/SCN5A/CDC42EP2/PHLDB2/DSP/PLEKHG2/MAGEL2/CAPN10/SIGLEC15/PXN/DAPK3/PFN2/TMSB15B/ACTA2/ADORA1/SPTA1/SHANK3/RHPN1/MYO3A/SPTBN2/JUP/LRP1/C15orf62/ARHGEF18/KANK4/MYH9/RGS4/MYLK2/AVIL/TGFB3/SH3BP1/PDGFRB/ITGB3/CELSR1/FLNA/TRPM2/ADD2/CACNA1C/RAPGEF3/PPM1F/FCHS…
GO:0007159	BP	GO:0007159	leukocyte cell-cell adhesion	414	0.505679	1.28931	1.59878e-09	1.514e-07	9.50099e-08	14392	tags=67%, list=36%, signal=44%	IL20RB/TNFSF11/IL1A/ITGA5/IGF2/WNT10B/ZC3H12A/S100A8/CCL21/ADAM8/LAG3/VNN1/IL23A/S100A9/IL4I1/CCDC88B/LGALS9B/CERCAM/BMP7/CHST4/CARD11/LGALS1/ZAP70/KLRK1/NRARP/THY1/GLI2/HAS2/LOXL3/FUT7/IL6/CD177/NFKBID/ADA/TNF/KLF4/DTX1/LILRB2/SPTA1/RASAL3/CLEC4G/KLHL25/GATA3/PTAFR/SART1/ICOSLG/TNFRSF13C/SCRIB/JAK3/EFNB1/TNFSF14/CD70/TBX21/LGALS9C/VCAM1/IDO1/CD276/TSPAN32/LILRB4/ST3GAL4/DLG5/CD274/TNFRSF14/HLX/L…
GO:0043254	BP	GO:0043254	regulation of protein-containing complex assembly	415	0.505235	1.28822	1.9664e-09	1.82329e-07	1.14419e-07	15292	tags=73%, list=38%, signal=45%	MMP3/MMP1/DKK1/FSCN1/FHOD3/STX1A/CCL11/MAPK15/WNT10B/TRIM31/CCL21/CCL26/CDK5R1/SPTBN5/VILL/DACT1/CRACD/PIEZO1/CSF3/SOST/CDC42EP5/HJURP/BAIAP2L2/HRK/STX1B/LCAT/CARMIL2/CDC42EP2/KIF14/PLEKHG2/PRRT2/FERMT1/MEFV/TNF/VEGFA/TLR6/PFN2/GBP5/TMSB15B/ULK1/SPTA1/BIK/SOX9/SPTBN2/C15orf62/KANK4/APOE/CALY/TICAM1/AVIL/HAUS5/WARS1/GFAP/FBLIM1/PSRC1/TRAF2/ADD2/MAP1B/HSPA1A/VPS18/NRG1/FCHSD1/KANK3/ISG15/CCL24/TMC8…
GO:0010959	BP	GO:0010959	regulation of metal ion transport	391	0.508105	1.29364	2.09429e-09	1.92053e-07	1.20522e-07	11255	tags=54%, list=28%, signal=39%	PLPP4/GAL/NETO1/NTSR1/NKAIN4/CACNG6/HAP1/STC2/GRIN3B/TRPV3/LIME1/MCHR1/PKP2/PCSK9/TF/STC1/KCNG1/DMPK/JPH3/KCNN4/BDKRB1/CEMIP/DRD4/ATP2A1/FGF11/RNF207/JSRP1/SERPINE2/GPR35/G6PD/JPH2/CBARP/MIR210/HOMER3/SCN5A/KCNAB3/KEL/KCNE1/PDGFB/P2RX5/THY1/GJC2/WNK2/GRP/DRD2/CABP1/ADORA1/NPSR1/LILRB2/FGF12/PML/CAMK2B/RCVRN/CXCL11/SLN/RGS4/CAMK2A/SCN1B/BPIFA1/GPER1/PDGFRB/ITGB3/NKAIN1/F2/FLNA/KCNIP2/CACNA1C/CXCL9…
GO:0030216	BP	GO:0030216	keratinocyte differentiation	176	0.572763	1.42981	2.15824e-09	1.95766e-07	1.22852e-07	6518	tags=42%, list=16%, signal=35%	KRT6A/KRT6B/KRT16/KRT17/KRT5/KRT14/KRT6C/KRT81/S100A7/CASP14/SPRR1B/TGM3/IL1A/CDH3/LIPK/PLEC/KRT75/KRT78/EREG/CYP26B1/CD109/EPHA2/TP63/MSX2/HRNR/SPRR3/ZBED2/JAG1/DSP/MACROH2A2/KRT83/TRIM16/TGM1/CDKN1A/HOXA7/KRT7/KLK5/DNASE1L2/TCHH/FOSL2/SLC39A2/FOXC1/FLG/SFN/EZH2/KRT80/KRT79/SPRR2F/SPRR1A/PALLD/ABCA12/TMEM79/CERS3/MAFB/CYP27B1/OPN3/KRT86/EVPL/NOTCH1/EXTL3/ST14/SPRR2D/NFKBIZ/FLNB/KAZN/ERRFI1/WNT16…
GO:0001819	BP	GO:0001819	positive regulation of cytokine production	494	0.497441	1.27188	2.19021e-09	1.9653e-07	1.23331e-07	14733	tags=69%, list=37%, signal=44%	TWIST1/SERPINB7/SAA1/SPHK1/PAEP/H19/MMP12/SEMA7A/TRIM15/IL20RB/IL1A/SULF1/SERPINE1/POSTN/SPON2/SULF2/EREG/ADAM8/KIR2DL4/RAET1G/IL23A/AKAP12/SLC7A5/MAPK11/CCDC88B/F3/IL12RB2/EPHB2/CARD11/AIRE/CARD9/WNT3A/KLRK1/NOX5/AFAP1L2/IL18R1/TRIM16/FERMT1/IL6/SLC11A1/TRPV4/DRD2/CRLF2/GAPDH/LTB/MEFV/TNF/LBP/TNFRSF8/IL17B/TLR6/GBP5/LILRB2/BCL3/AIM2/IL27/FLT4/GATA3/ARID5A/PTAFR/SCRIB/TICAM1/BATF/TBX21/OAS3/IDO1/…
GO:0060537	BP	GO:0060537	muscle tissue development	428	0.506178	1.29137	2.25416e-09	2.00116e-07	1.25581e-07	9560	tags=50%, list=24%, signal=38%	COL11A1/TWIST1/STRA6/PITX1/DNER/DKK1/FHOD3/POPDC3/GREM1/SHOX2/ALPK2/COL3A1/PKP2/HOXD10/GPC1/MSC/SOX15/TLL2/PLEC/MYBPC3/IGF2/WNT10B/KCNK2/EYA2/IGFBP5/HOXD9/CYP26B1/FOXC2/SMO/MEGF10/G6PD/MAPK11/TBX1/JPH2/DLL1/BMP7/FHL2/GLI1/WT1/MYO18B/MSX2/WNT3A/SCN5A/PPP1R13L/KEL/LOX/DSP/OBSL1/TENM4/EFEMP2/MSX1/TNNT2/MIR25/TCAP/FOXL2/RBM24/TNNI3/VEGFA/BCL9L/CENPF/TP73/FOSL2/FOXC1/SOX9/BARX2/CSRP2/NOX4/RGS4/MYLK2/P…
GO:0016049	BP	GO:0016049	cell growth	492	0.492495	1.25904	2.446e-09	2.14861e-07	1.34835e-07	13745	tags=63%, list=34%, signal=42%	KRT17/PRSS2/SPOCK1/SPHK1/MEG3/GREM1/L1CAM/GNG4/SEMA7A/CDHR2/CDA/SFRP2/HNF4A/RIMS2/MMP14/POSTN/BDKRB1/SEMA6B/S100A8/IGFBP5/SEMA3A/SEMA3B/IGFBP3/SEMA5B/TNC/NKX6-1/SEMA3F/ARHGAP4/SERPINE2/KIAA0319/S100A9/G6PD/ST8SIA2/IGFBP1/INHBA/DRAXIN/FN1/PLXNA3/SEMA4B/PLXNA1/MUC12/WT1/BCAR1/WNT3A/EDN2/UNC13A/KIF14/LHX2/RARG/PTCH2/CAPRIN2/CDKN1A/RASAL1/MSX1/FOXL2/MEGF8/VEGFA/FLRT1/OGFR/ULK1/HDGFL2/PML/PLXNA4/NTN1/…
GO:0030199	BP	GO:0030199	collagen fibril organization	64	0.700378	1.67363	2.73376e-09	2.37637e-07	1.49128e-07	6913	tags=70%, list=17%, signal=58%	COL11A1/MMP11/COL1A1/COL11A2/COL5A3/GREM1/LOXL2/ADAMTS14/COL12A1/SFRP2/COL5A1/EMILIN1/COL3A1/COL1A2/BMP1/COL5A2/TLL2/ADAMTS2/ADAMTS7/ADAMTS12/FOXC2/COL27A1/LOXL1/PXDN/COL18A1/AEBP1/LOX/FKBP10/EFEMP2/LOXL3/FOXC1/COMP/COLGALT1/PLOD3/ANXA2/TGFB2/P3H4/COL28A1/DDR2/VPS33B/DPT/COL2A1/SCX/LUM/FMOD
GO:0042472	BP	GO:0042472	inner ear morphogenesis	105	0.624043	1.52715	2.9256e-09	2.51692e-07	1.57947e-07	8122	tags=56%, list=20%, signal=45%	COL11A1/TFAP2A/CHRNA9/USH1C/DLX5/CTHRC1/SLITRK6/WHRN/WNT1/TBX1/EPHB2/MYO3B/WNT3A/STRC/PRRX1/ZIC1/HOXA1/TCAP/FZD2/NTN1/MYO3A/SOX9/GBX2/GATA3/ALDH1A3/SCRIB/MYO7A/CDH23/DVL1/PDZD7/TBX3/EYA1/MAFB/CHRNA10/DLX6/OTX1/TMIE/GATA2/USH1G/TBX18/TBX2/ATP6V1B1/NHERF1/CEP290/COL2A1/BCR/ZEB1/WNT5A/DVL2/FOXI1/ANKRD24/TIFAB/SOBP/CHD7/TRIOBP/PAX8/TPRN/HMX2/LHFPL5
GO:0004222	MF	GO:0004222	metalloendopeptidase activity	108	0.630028	1.5429	3.14941e-09	2.65473e-07	1.66596e-07	6298	tags=53%, list=16%, signal=45%	PRSS2/MMP10/MMP3/MMP11/MMP1/MMP12/ADAM12/MMP9/ADAMTS14/CLCA2/ADAMTS4/MMP14/BMP1/ADAM19/KLK7/TLL2/ADAMTS2/MMP2/ADAMTS6/ADAMTS7/ADAM23/ADAMTS12/ADAM8/ADAM33/ADAMTS15/MMP25/CLCA4/MMP17/ADAMTS13/KEL/ECEL1/MMP13/ADAMTS20/ADAMTS5/ADAMTS10/THOP1/ECE1/MME/MMP23B/MMP7/ADAMDEC1/MMP19/TMPRSS6/ADAM11/ADAMTS16/PHEX/ADAM28/SPG7/ADAM32/ADAM21/ACE/CLCA3P/RCE1/ADAMTS18/ADAMTS17/ADAMTS9/MMP16
GO:0098813	BP	GO:0098813	nuclear chromosome segregation	312	0.520496	1.32011	3.14941e-09	2.65473e-07	1.66596e-07	14699	tags=75%, list=37%, signal=48%	KIF18B/MAPK15/REC8/TEX15/KIFC2/ESPL1/MYBL2/CCNE1/MISP/PLK1/XRCC3/CDCA5/KIF4A/TPX2/BUB1B/TACC3/KIF14/KIF2C/FAM83D/KIF23/TRIP13/UBE2C/CDC20/CDT1/CENPE/HASPIN/PRC1/AURKB/KIFC1/PSMC3IP/SPAG5/DPF1/CDC6/PRAP1/MSH5/ASPM/NDC80/NCAPG/CENPF/DPF3/AURKC/CENPK/NCAPH/DLGAP5/NCAPD2/KNL1/KNTC1/STAG3/INCENP/CDCA8/CCNB2/BIRC5/CCNB1/PSRC1/FLNA/SIRT7/CENPI/ANAPC2/HSPA1A/SPC24/NEK2/TEX11/BRIP1/SGO1/BUB1/CHFR/AKAP8L/F…
GO:0001664	MF	GO:0001664	G protein-coupled receptor binding	289	0.533031	1.34892	3.18138e-09	2.65486e-07	1.66604e-07	8908	tags=47%, list=22%, signal=37%	UCN2/WNT7A/CXCL6/GAL/SAA1/ADM/CXCL1/TFF2/CCL11/ITGB4/UCHL1/CXCL8/WNT10B/NDP/RSPO3/REEP2/CCL21/SCT/CXCL5/CTHRC1/CCL26/NTS/SHANK1/DEFB1/WNT5B/WNT1/NECAB2/HOMER3/WNT3A/GIP/CCL20/EDN2/INSL3/NES/RTP5/CCL7/PTCH2/WNT10A/ADRA2C/DEFB4A/CXCL3/WNT6/BICD1/DLG4/ADORA1/WNT9A/QRFP/ARR3/CXCL11/TAFA5/CCL18/CCL3L3/FLNA/ARHGEF1/HSPA1A/DVL3/DVL1/MARCO/CXCL9/WNT7B/TYK2/CCL24/SFRP1/GRK2/NPPA/NPW/CCL8/ADORA2A/BDKRB2/CC…
GO:0002757	BP	GO:0002757	immune response-activating signaling pathway	464	0.496991	1.2695	4.01647e-09	3.31856e-07	2.08254e-07	14905	tags=70%, list=37%, signal=44%	PLPP4/FOSL1/TRIM15/BPIFB1/LIME1/KCNN4/TRIM31/ZC3H12A/IGHG4/IGHG1/LAT/IGHG2/CARD11/BCAR1/ZAP70/KLRK1/THY1/TNFAIP3/NFKBID/ADA/MEFV/KLRC1/TNF/GBP1/LBP/TLR6/GBP5/FOSL2/LTF/KLRC2/IGHG3/AIM2/GATA3/ICOSLG/NR1D1/TICAM1/SH2B2/OAS3/CACTIN/CD276/VAV2/LILRB4/GPS2/TNIP3/CMTM3/TRAF3/IRF1/NLRP6/PLA2G6/CTLA4/RBCK1/OAS1/HSPA1A/PVRIG/KLRC4/IRF3/CLEC4E/FOXP3/CD14/DGKZ/IRAK1/CYBA/CSK/LIMK1/IKBKG/SLC15A3/HRAS/PLCG1/S…
GO:1903037	BP	GO:1903037	regulation of leukocyte cell-cell adhesion	377	0.50937	1.29615	4.59484e-09	3.75921e-07	2.35906e-07	14392	tags=68%, list=36%, signal=44%	IL20RB/TNFSF11/IL1A/IGF2/WNT10B/ZC3H12A/CCL21/ADAM8/LAG3/VNN1/IL23A/IL4I1/CCDC88B/LGALS9B/CHST4/CARD11/LGALS1/ZAP70/KLRK1/NRARP/THY1/GLI2/HAS2/LOXL3/FUT7/IL6/NFKBID/ADA/TNF/KLF4/DTX1/LILRB2/SPTA1/RASAL3/CLEC4G/KLHL25/GATA3/PTAFR/SART1/ICOSLG/TNFRSF13C/SCRIB/JAK3/EFNB1/TNFSF14/CD70/TBX21/LGALS9C/VCAM1/IDO1/CD276/TSPAN32/LILRB4/ST3GAL4/DLG5/CD274/TNFRSF14/HLX/LRRC32/IRF1/PLA2G5/CTLA4/ADTRP/IL2RA/TY…
GO:1901987	BP	GO:1901987	regulation of cell cycle phase transition	445	0.501278	1.27994	5.04467e-09	4.08716e-07	2.56487e-07	15720	tags=73%, list=39%, signal=45%	MAPK15/E2F7/WNT10B/EME2/PKMYT1/TICRR/ESPL1/CDK3/DACT1/GTSE1/MN1/INHBA/CDC45/TERT/CDK6/PLK1/GLI1/XRCC3/CDCA5/PIDD1/BUB1B/KIF14/UBD/FAM83D/CDC25A/ANLN/GJC2/TRIP13/CLSPN/CDKN1A/NEK10/UBE2C/CDC20/CDT1/EME1/PKD1/CENPE/HASPIN/AURKB/DPF1/CDC6/PRAP1/BRSK1/NDC80/KLF4/RRM2/DBF4B/ORC1/CENPF/DOT1L/PML/DPF3/E2F1/EZH2/NABP1/DLGAP5/BLM/IER3/KNL1/KNTC1/DDX39B/INCENP/TELO2/CDCA8/BRCA1/BIRC5/CCNB1/CHEK1/GPR132/PLK…
GO:0004252	MF	GO:0004252	serine-type endopeptidase activity	172	0.571715	1.42544	5.1732e-09	4.15099e-07	2.60493e-07	5648	tags=44%, list=14%, signal=38%	KLK6/PRSS2/MMP10/MMP3/MMP11/MMP1/MMP12/TMPRSS3/PRSS1/KLK8/MMP9/PLAU/TMPRSS11E/MMP14/PRSS3/PCSK9/BMP1/CTSV/HTRA3/KLK7/TLL2/MMP2/PRSS53/KLK4/ADAM8/TMPRSS9/GZMB/F3/TMPRSS5/PRSS22/MMP13/FAP/C1R/KLK5/KLK1/TMPRSS11D/CTSK/KLK10/F12/CTRC/C1S/MMP7/LTF/TPSG1/PCSK1/MMP19/TMPRSS6/F2/RHBDL3/KLK2/KLK14/FURIN/HTRA1/PCSK4/CFB/TMPRSS4/PRSS23/RHBDD3/KLKB1/CTRL/LONP1/PCSK6/GZMM/HGFAC/PRSS36/ST14/F7/PCSK7/PRSS27/HTR…
GO:0031252	CC	GO:0031252	cell leading edge	423	0.499606	1.27398	5.23746e-09	4.16253e-07	2.61217e-07	14884	tags=70%, list=37%, signal=44%	ARHGEF4/IGF2BP1/EPS8L3/FSCN1/CDH2/TUBB3/PDLIM7/ITGB4/GABRA3/ITGA5/UNC5A/DUOXA2/PDLIM4/DUOX2/EPHA2/ACTG2/PIEZO1/CNTNAP2/PDPN/CDK6/CARMIL2/BCAR1/ACTN1/SPEF1/PHLDB2/ANK1/GABBR1/DST/EPS8L1/THY1/FAP/PLEK2/TRPV1/ABCA7/FERMT1/ADGRE2/ATP2B2/ABLIM3/TRPV4/SHISA9/CD177/PLEKHG5/CSPG4/MEFV/PXN/PSTPIP1/CHRNA7/ACTA2/ADORA1/CDC42BPG/PACSIN1/PSD2/MYH9/SCRIB/ARAP3/AVIL/SH2B2/GPER1/SH3BP1/FAT1/ITGB3/INPP5E/ANTXR1/P…
GO:0060326	BP	GO:0060326	cell chemotaxis	318	0.518676	1.31583	5.49451e-09	4.32563e-07	2.71452e-07	13840	tags=65%, list=35%, signal=43%	CXCL6/HOXB9/SAA1/S100A7/GREM1/CXCL1/TNFSF11/CCL11/PLXNB3/PLEC/VEGFC/CXCL8/SERPINE1/S100A8/MMP2/TNFAIP6/CCL21/CXCL5/NBL1/CCL26/ADAM8/EPHA2/IL23A/S100A9/BCAR1/KLRK1/CCL20/EDN2/PDGFB/TPBG/LOX/SCG2/CCL7/RARRES2/ACKR3/ADGRE2/IL6/TRPV4/PGF/CHGA/PLEKHG5/VEGFA/LBP/DEFB4A/CXCL3/CCR3/CXCL11/TNFSF14/VCAM1/FGFR1/PDGFRB/CCL18/ABCC1/FGF1/CCL3L3/FGF2/TRPM2/S100A12/TIAM1/PIP5K1C/CXCL9/CCL24/SLAMF8/EPHB1/LEF1/THB…
GO:0003341	BP	GO:0003341	cilium movement	200	0.555547	1.39321	5.62304e-09	4.34484e-07	2.72657e-07	9757	tags=58%, list=24%, signal=44%	FSIP2/HYDIN/CFAP73/CFAP100/DNAAF1/CFAP46/DNAI1/CFAP157/DEFB1/DRC1/DNAH1/ROPN1L/TCTE1/CLXN/TTLL3/SPEF1/CFAP54/CFAP58/DRC7/CEP131/DNAH9/CFAP43/NEK10/DNAI2/ENKUR/TEX101/TEKT2/MNS1/SLC22A14/CATSPER1/CHRNA7/ODAD3/TEKT1/DAW1/CFAP44/CCDC40/CFAP45/ODAD1/CCDC65/STK36/SPAG6/DZIP1/TTLL9/DNAH17/DNHD1/CFAP65/TTLL6/HOATZ/ADCY3/TEKT4/CFAP52/CFAP61/ZMYND10/NEURL1/ODAD2/QRICH2/DNAAF11/CFAP91/GAS2L2/PIERCE1/CFAP53…
GO:0050769	BP	GO:0050769	positive regulation of neurogenesis	241	0.545628	1.37464	5.62304e-09	4.34484e-07	2.72657e-07	10777	tags=60%, list=27%, signal=44%	L1CAM/SEMA7A/HAP1/SHOX2/ZNF488/HAPLN3/PLXNB3/VEGFC/ITPKA/ACAN/LIF/BCAN/SMO/NKX6-1/SERPINE2/VCAN/SLC7A5/FN1/PLXNA3/EPHB2/PLXNA1/WNT3A/ZNF365/HAPLN1/NUMBL/OBSL1/WDR62/GJC2/TENM4/SERPINF1/CAPRIN2/IL6/RNF112/DRD2/TGM2/ASPM/TNF/MEGF8/DBN1/VEGFA/PLXNB1/MME/TP73/ROBO1/PLXNA4/NTN1/ISLR2/SHANK3/CLCF1/CAMK2B/MYRF/GPER1/LPAR3/PLXNB2/LRP8/GFAP/FGF2/SOX11/ANAPC2/MAP1B/TIAM1/SRRT/NEURL1/NEFL/HES1/EFNA5/LIMK1/H…
GO:0001704	BP	GO:0001704	formation of primary germ layer	128	0.601573	1.48381	6.2014e-09	4.6206e-07	2.89962e-07	7986	tags=56%, list=20%, signal=45%	COL7A1/HMGA2/COL11A1/DKK1/MMP9/COL6A1/COL12A1/TRIM15/SFRP2/COL5A1/HOXA11/MMP14/ITGB4/COL5A2/LAMB3/NR0B1/ITGA5/EYA2/MMP2/DUSP4/FOXC2/SNAI1/EPHA2/LAMB1/COL4A2/INHBA/LHX1/LAMA3/FN1/BMP7/WNT3A/DUSP5/KLF4/FOXC1/ITGA2/ITGB3/TBX6/ITGB5/SMAD3/GJA1/EYA1/LEF1/TXNRD1/ARMC5/POFUT2/ITGA3/SOX7/GPI/SOX17/KDM6B/VTN/AHDC1/AXIN1/TBX19/SRF/ITGB1/SCX/NOG/POU5F1/COL8A1/ITGA7/WNT5A/APELA/ITGB2/EOMES/FOXF1/NF2/FZD7/BMP…
GO:0005125	MF	GO:0005125	cytokine activity	235	0.540508	1.36109	6.2014e-09	4.6206e-07	2.89962e-07	10021	tags=51%, list=25%, signal=38%	WNT7A/CXCL6/IL11/INHA/GREM1/CXCL1/IFNE/TNFSF11/CCL11/BMP1/IL1A/CXCL8/WNT10B/NDP/CCL21/CXCL5/LIF/CCL26/WNT5B/WNT1/IL23A/CSF3/INHBE/INHBA/BMP7/WNT3A/CCL20/IL1RN/SCG2/CCL7/IL6/IL17C/CRLF1/LTB/WNT10A/TNF/VEGFA/IL17B/CXCL3/WNT6/BMP8A/C17orf99/CLCF1/WNT9A/IL27/TIMP1/CXCL11/SPP1/TAFA5/TNFSF14/IL32/CMTM1/CD70/TGFB3/CCL18/CMTM3/CCL3L3/FGF2/CXCL9/NRG1/WNT7B/INHBB/CCL24/C1QTNF4/TNFSF4/IL12A/TGFB2/CCL8/IFNG/…
GO:0042063	BP	GO:0042063	gliogenesis	336	0.515491	1.309	6.2014e-09	4.6206e-07	2.89962e-07	12990	tags=62%, list=33%, signal=42%	DNER/GAP43/SH3TC2/CDH2/FGF5/COL3A1/MMP14/ZNF488/HAPLN3/GPC1/ITGB4/PLEC/VEGFC/PRDM8/NDP/CDK5R2/S100A8/ACAN/LIF/BCAN/CDK5R1/SMO/NKX6-1/SERPINE2/ROR2/VCAN/LAMB1/S100A9/SLC7A5/DLL1/CDK6/PHGDH/ZNF365/HAPLN1/GJC2/TENM4/IL6/RNF112/CSPG4/TNF/DTX1/MXRA8/SLC45A3/ANO1/TP73/NTN1/CLCF1/MOBP/SOX9/B4GALT6/BMERB1/MYRF/EZH2/LRP1/SCRIB/NR1D1/ADGRG1/FA2H/LAMC3/ABCA2/F2/LRP8/GFAP/FGF2/SOX11/CNTNAP1/TIAM1/GPR37L1/SUN…
GO:0032535	BP	GO:0032535	regulation of cellular component size	369	0.510888	1.2993	6.07287e-09	4.6206e-07	2.89962e-07	12794	tags=64%, list=32%, signal=44%	WNT7A/RAB3B/FHOD3/L1CAM/SEMA7A/CDHR2/CCL11/KCNN4/GNB3/SEMA6B/USH1C/CCL21/SCT/SEMA3A/SEMA3B/CDHR5/SEMA5B/CCL26/SPTBN5/VILL/NKX6-1/SEMA3F/ARHGAP4/CRACD/KIAA0319/CSF3/CDC42EP5/BAIAP2L2/DRAXIN/FN1/PLXNA3/SEMA4B/CARMIL2/MYO3B/WNT3A/IQGAP3/CDC42EP2/KEL/PRR16/PLEKHG2/RARG/TRPV4/MEGF8/VEGFA/PFN2/TMSB15B/ULK1/SPTA1/PLXNA4/NTN1/ISLR2/SHANK3/MYO3A/SPTBN2/C15orf62/SPP1/KANK4/SEMA4C/APOE/AVIL/LPAR3/SH3BP1/VAV…
GO:0030900	BP	GO:0030900	forebrain development	404	0.506486	1.29043	6.26566e-09	4.62716e-07	2.90374e-07	15687	tags=70%, list=39%, signal=43%	WNT7A/PITX1/IGF2BP1/DKK1/SEMA7A/SLC2A1/HAP1/OXTR/CDH2/COL3A1/NR0B1/SLC7A11/LHX5/PRDM8/CDK5R2/SEMA6B/SCT/DLX5/SEMA3A/BCAN/CDK5R1/SMO/TH/TSKU/WNT1/LAMB1/INHBA/CNTNAP2/DRAXIN/LHX1/PLXNA3/CDK6/EPHB2/PLXNA1/GLI1/NOTCH3/WNT3A/SCN5A/TACC3/KIF14/NUMBL/EFNA2/GLI2/LHX2/WDR62/ZIC1/MDGA1/SSTR3/GSC/MSX1/DRD2/ASPM/SRD5A2/FOXB1/TUBB2B/ROBO1/PLXNA4/E2F1/SHANK3/BMERB1/EZH2/GBX2/CHD5/ALDH1A3/PCSK1/ADGRG1/LRP8/POU4…
GO:0007517	BP	GO:0007517	muscle organ development	352	0.51165	1.30024	6.78103e-09	4.96383e-07	3.11502e-07	8690	tags=48%, list=22%, signal=38%	COL11A1/TWIST1/STRA6/PITX1/DNER/POPDC3/SHOX2/COL3A1/PKP2/HOXD10/GPC1/MSC/SOX15/SMTNL1/TLL2/PLEC/MYBPC3/LAMA5/IGF2/WNT10B/ITGA11/HOXD9/SPEG/COL6A3/CYP26B1/FOXC2/LIF/SMO/MEGF10/SMTN/ANKRD2/MYH3/TBX1/JPH2/MEF2B/CACNA1H/DLL1/WT1/WNT3A/KEL/LOX/DSP/MAPK12/EFEMP2/TAGLN/GSC/MSX1/TNNT2/TCAP/FOXL2/RBM24/TNNI3/BCL9L/CENPF/CHKB/HDGFL2/TEAD4/FOXC1/FZD2/DPF3/BASP1/BARX2/MYLK2/ITGB1BP2/BORCS8-MEF2B/HLX/POU4F1/S…
GO:0022409	BP	GO:0022409	positive regulation of cell-cell adhesion	318	0.517623	1.31316	6.91019e-09	4.97117e-07	3.11962e-07	14953	tags=73%, list=37%, signal=46%	TNFSF11/EMILIN1/ADAM19/IL1A/IGF2/WNT10B/CCL21/ADAM8/MEGF10/FSTL3/PLAUR/VNN1/IL23A/PIEZO1/IL4I1/CCDC88B/PDPN/BMP7/CHST4/CARD11/LGALS1/WNT3A/ZAP70/KLRK1/THY1/GLI2/HAS2/FUT7/IL6/NFKBID/ADA/TNF/LILRB2/SPTA1/RASAL3/KLHL25/GATA3/PTAFR/SART1/ICOSLG/TNFRSF13C/EFNB1/TNFSF14/CD70/VCAM1/CD276/LILRB4/ST3GAL4/CD274/TNFRSF14/HLX/GP6/IL2RA/TYK2/SIRPA/FOXP3/CD209/IL4R/IRAK1/LEF1/CSK/HES1/TNFSF4/IL12A/LEP/RUNX3/P…
GO:0005925	CC	GO:0005925	focal adhesion	421	0.49814	1.27017	6.91019e-09	4.97117e-07	3.11962e-07	15344	tags=71%, list=38%, signal=44%	TNS4/XIRP1/FLNC/S100A7/L1CAM/TRIM15/PLAU/CDH2/MMP14/PDLIM7/ITGB4/ITGA5/PLEC/ITGA11/TNC/RND3/PLAUR/EPHA2/AKAP12/MISP/SCARF2/CNN1/FHL2/BCAR1/ACTN1/PHLDB2/ITGB8/DST/THY1/BCAR3/FAP/KIF23/HMGA1/MRC2/TGFB1I1/FERMT1/ZYX/TRPV4/TGM2/ITGA6/CSPG4/ARHGAP22/HSPG2/MAP4K4/PXN/FLRT1/MME/FZD2/CSRP2/MCAM/FLRT2/JUP/LRP1/PPFIBP1/NOX4/MYH9/ALKBH6/AVIL/ITGA2/PDGFRB/FAT1/TM4SF20/ITGB3/PRAG1/PALLD/FBLIM1/FLNA/FHL3/CD99/…
GO:0051345	BP	GO:0051345	positive regulation of hydrolase activity	493	0.490588	1.25415	7.42682e-09	5.29717e-07	3.3242e-07	14748	tags=68%, list=37%, signal=43%	SERPINB3/EGLN3/FZD10/CCL11/CTSV/S100A8/CCL21/CCL26/DDX11/EPHA2/S100A9/F3/TBC1D3L/PRSS22/PIDD1/CARD9/NTF3/CCL20/THY1/NGEF/CCL7/BCAR3/ARHGAP11A/SYDE1/NKX3-1/MAPK12/AGRN/RCN3/FOXL2/TGM2/ITGA6/ARHGAP22/CTSK/MAP4K4/PRR7/MEFV/TNF/PLXNB1/ROBO1/RANGAP1/AIM2/ATP2A3/EZH2/AGAP2/SCRIB/AGAP9/GPER1/XDH/FGFR1/RAPGEFL1/SH3BP1/PDGFRB/CCL18/CCL3L3/NTRK1/FGF2/PLA2G5/PMAIP1/BCL2L10/HSPA1A/RAPGEF3/DVL3/UACA/TIAM1/AGA…
GO:0045859	BP	GO:0045859	regulation of protein kinase activity	493	0.490547	1.25405	7.55598e-09	5.34362e-07	3.35335e-07	14672	tags=67%, list=37%, signal=43%	HMGA2/SERPINB3/CCNA1/DKK1/TNFSF11/FZD10/UCHL1/CAMK2N2/CDK5R2/CEMIP/EREG/CCL21/PKMYT1/DRD4/ADAM8/CDK5R1/CAMK2N1/CARD14/CCNE1/IL23A/ZGPAT/LAT/EPHB2/PKIB/PILRB/PLK1/MAP3K10/TPX2/NTF3/PDGFB/MST1R/KIF14/DOK7/THY1/CDC25A/CLSPN/MST1/CDKN1A/NEK10/SLC11A1/PKD1/TRIB2/CENPE/CDC6/TNF/VEGFA/ADRA2C/TLR6/MAP3K12/DLG4/ROBO1/LTF/CARD10/SFN/EZH2/AGAP2/BLM/NOX4/GADD45A/EPGN/APOE/FGFR1/TELO2/PDGFRB/LILRB4/CCNB2/ITGB…
GO:0042692	BP	GO:0042692	muscle cell differentiation	408	0.500389	1.27544	8.20178e-09	5.75158e-07	3.60936e-07	9450	tags=48%, list=24%, signal=37%	DNER/DKK1/FLNC/FHOD3/POPDC3/GREM1/ADAM12/ADM/TNNT3/SHOX2/ALPK2/CDH2/MMP14/PLEC/UCHL1/DMPK/IGF2/WNT10B/IGFBP5/EREG/SPEG/CYP26B1/SMO/MEGF10/WNT5B/ADAMTS15/WNT1/PIEZO1/LAMB1/G6PD/MAPK11/MYH3/TBX1/CACNA1H/DLL1/FHL2/LAMA1/WT1/MYO18B/KRT19/WNT3A/ACTN1/KEL/PDGFB/LOX/OBSL1/MAPK12/EFEMP2/PLPP7/MSX1/TNNT2/ADAMTS5/TCAP/RBM24/VEGFA/HDGFL2/SOX9/BARX2/RBPMS2/CSRP2/KRT8/EZH2/OBSCN/SEMA4C/NOX4/MYH9/RGS4/TNFSF14/…
GO:0008017	MF	GO:0008017	microtubule binding	273	0.529267	1.33731	8.84757e-09	6.15275e-07	3.86111e-07	10179	tags=58%, list=26%, signal=44%	KIF1A/KIF18B/DNM1/FSD1/JAKMIP3/MTCL1/KIF7/S100A8/KIF5A/REEP2/KIFC2/CFAP157/KIF19/KIF3C/GTSE1/CLIP2/TOGARAM2/CCDC187/S100A9/CCDC88B/DCDC1/PLK1/GLI1/KIF4A/SPEF1/DST/KIF14/KIF2C/FAM83D/NEFM/GAS2L1/KIF23/KIFC3/FTCD/TRPV4/GAPDH/CENPE/PRC1/KIFC1/SPAG5/MAP4K4/SGIP1/CENPF/MAP1A/MAP6D1/SPAG8/SKA1/TUBGCP6/DLGAP5/SPAG6/BIRC5/REEP4/MAST2/KIF15/PSRC1/MAP1B/HOOK2/TIAM1/KIF24/SPC24/MAP7D3/SUN2/CFAP144/DCLK2/KIF…
GO:0050770	BP	GO:0050770	regulation of axonogenesis	157	0.577109	1.43386	9.49337e-09	6.54729e-07	4.1087e-07	10042	tags=61%, list=25%, signal=46%	WNT7A/L1CAM/SEMA7A/SHOX2/CDH2/PLXNB3/SEMA6B/MCF2/SEMA3A/SEMA3B/SEMA5B/SEMA3F/ARHGAP4/KIAA0319/DRAXIN/FN1/PLXNA3/SEMA4B/EPHB2/PLXNA1/WNT3A/KEL/THY1/LRP4/BRSK1/MEGF8/VEGFA/PLXNB1/ULK1/ROBO1/PLXNA4/NTN1/ISLR2/SYNGAP1/SPP1/SEMA4C/CHN1/LPAR3/MT3/PLXNB2/TRIM46/ANAPC2/MAP1B/TIAM1/SEMA3C/DAB1/NEFL/EFNA5/LIMK1/SEMA6A/TWF2/STK11/KIF13B/SEMA3D/TRPV2/BDNF/STK25/CDH4/TIAM2/GDI1/IFRD1/LRRC4C/EPHB3/SLIT1/RTN4R/…
GO:0002764	BP	GO:0002764	immune response-regulating signaling pathway	491	0.491191	1.25581	9.75169e-09	6.67032e-07	4.18591e-07	16726	tags=76%, list=42%, signal=44%	PLPP4/FOSL1/TRIM15/IL20RB/BPIFB1/LIME1/KCNN4/TRIM31/ZC3H12A/IGHG4/IGHG1/LAT/IGHG2/CARD11/BCAR1/ZAP70/KLRK1/THY1/TNFAIP3/NFKBID/ADA/MEFV/KLRC1/TNF/GBP1/LBP/TLR6/GBP5/FOSL2/LILRB2/LTF/KLRC2/IGHG3/AIM2/GATA3/ICOSLG/NR1D1/TICAM1/SH2B2/OAS3/CACTIN/CD276/VAV2/LILRB4/GPS2/TNIP3/CMTM3/TRAF3/IRF1/NLRP6/PLA2G6/CTLA4/RBCK1/OAS1/HSPA1A/PVRIG/KLRC4/IRF3/CLEC4E/FOXP3/CD14/DGKZ/IRAK1/CYBA/CSK/LIMK1/IKBKG/SLC15A…
GO:0050673	BP	GO:0050673	epithelial cell proliferation	464	0.494347	1.26275	9.88085e-09	6.70371e-07	4.20687e-07	13854	tags=61%, list=35%, signal=40%	SERPINB5/PTPRN/TWIST1/WNT7A/MMP12/LOXL2/KLK8/SFRP2/TNFSF11/FGFBP1/CCL11/MMP14/PLXNB3/SULF1/CDH3/VEGFC/LAMA5/IGF2/WNT10B/UHRF1/SULF2/IGFBP5/SNAI2/EREG/DLX5/IGFBP3/CCL26/CD109/SMO/NKX6-1/EPHA2/LAMB1/TP63/TBX1/F3/CDK6/GLI1/WNT3A/IQGAP3/SCN5A/OSR2/NOX5/NRARP/PDGFB/JAG1/SCG2/DBH/FAP/FST/HAS2/ZNF703/SERPINF1/NKX3-1/TGM1/CDKN1A/FERMT1/IL6/PGF/DRD2/NEAT1/TNFAIP3/HSPG2/TNF/VEGFA/PDX1/SCARB1/BGLAP/ROBO1/CL…
GO:0090130	BP	GO:0090130	tissue migration	358	0.510328	1.2975	1.09141e-08	7.34503e-07	4.60932e-07	12995	tags=60%, list=33%, signal=41%	KRT16/WNT7A/GREM1/LOXL2/MMP9/FAT2/FGFBP1/PRSS3/S100A2/STC1/VEGFC/ZC3H12A/SNAI2/SRPX2/FOXC2/SNAI1/EPHA2/ACTG2/S100A9/S100P/MIR210/BCAR1/EDN2/PDGFB/LTB4R2/INSL3/SCG2/FAP/ANLN/HAS2/SERPINF1/FERMT1/ADGRA2/ID1/PLEKHG5/MAP4K4/PXN/TNF/VEGFA/KLF4/SCARB1/PFN2/ACTA2/ROBO1/CARD10/SOX9/HDAC7/JUP/FSTL1/FLT4/GATA3/GADD45A/MYH9/APOE/SOX18/FGFR1/ITGA2/SH3BP1/ITGB3/VASH1/FGF1/TBXA2R/FGF2/NRP2/ADTRP/PLK2/S100A12/P…
GO:0140694	BP	GO:0140694	non-membrane-bounded organelle assembly	406	0.500722	1.27615	1.20766e-08	8.06231e-07	5.05945e-07	15770	tags=74%, list=40%, signal=45%	FLNC/FSCN1/FHOD3/TNNT3/CCDC78/MAPK15/PLEC/GOLGA8A/KIFC2/MYBL2/MYH3/MISP/PLK1/KIF4A/KRT19/TPX2/OBSL1/WDR62/ANLN/KIF23/GOLGA8B/PPAN/CENPT/TNNT2/CDC20/TCAP/SH3PXD2B/CENPE/PRC1/AURKB/KIFC1/SPAG5/ASPM/TNF/NDC80/CENPA/BICD1/CENPF/CSRP2/KRT8/AURKC/CENPK/TUBGCP6/OBSCN/DLGAP5/NOP2/TNNT1/DHX37/KNTC1/HAUS5/INCENP/PDGFRB/CDCA8/CCNB2/BRCA1/BOP1/BIRC5/FLNA/CENPW/PRKAA2/PLK2/HSPA1A/MYL9/KAT2A/NEK2/ANKRD23/CEP15…
GO:0060349	BP	GO:0060349	bone morphogenesis	99	0.624525	1.52365	1.3629e-08	9.02653e-07	5.66453e-07	9930	tags=67%, list=25%, signal=50%	TWIST1/COL1A1/SHOX2/TFAP2A/HOXA11/COL3A1/MMP14/ATG9B/STC1/DLX5/CYP26B1/COL27A1/TSKU/MSX2/COL13A1/OSR2/MMP13/HAS2/RARG/MSX1/TRPV4/MEGF8/CDX1/FOSL2/LTF/FOXC1/CSGALNACT1/PHOSPHO1/SOX9/TGFB3/NPR2/COMP/THBS3/BMPR1B/CHSY1/RUNX2/GLI3/ACTN3/TMEM119/MATN1/RARB/ANXA6/LTBP3/ATG9A/NAB1/CBS/COL2A1/MMP16/SCX/GLG1/LRP5/SMPD3/SERPINH1/RAB23/TIFAB/BMP4/SKI/RARA/NAB2/INPPL1/FGFR3/EXT1/BMP6/IHH/SP5/IFITM5
GO:0002237	BP	GO:0002237	response to molecule of bacterial origin	358	0.509229	1.29471	1.44078e-08	9.46718e-07	5.94106e-07	13840	tags=65%, list=35%, signal=43%	CXCL6/MMP3/S100A7/MMP9/ADM/CXCL1/DIO2/GJB2/IL1A/CXCL8/SERPINE1/BDKRB1/ZC3H12A/SPON2/S100A8/CXCL5/TH/S100A9/AKAP12/SLC7A5/LOXL1/CSF3/SBNO2/IL12RB2/UGT1A1/CPS1/EPHB2/PLSCR3/ADAMTS13/CARD9/KLRK1/IL6/SLC11A1/NFKB2/TNFAIP3/TNF/FMO1/LBP/CXCL3/TLR6/SCARB1/GBP5/FOSL2/LILRB2/LTF/CLDN1/IL18BP/ARID5A/PTGIR/PTAFR/CXCL11/NR1D1/PCSK1/TICAM1/VCAM1/CACTIN/IDO1/TNIP3/CD274/TAP2/TBXA2R/SSC5D/TRIM41/MPO/CXCL9/IRF3/…
GO:0052547	BP	GO:0052547	regulation of peptidase activity	301	0.520176	1.31791	1.46674e-08	9.56246e-07	6.00085e-07	15187	tags=72%, list=38%, signal=45%	SERPINB5/SERPINB4/SERPINB3/SERPINB7/ANXA8/SPOCK1/SERPINA5/EGLN3/SERPINA3/ANXA8L1/MMP9/SERPINA4/CTSV/CST4/SERPINB2/CST1/SERPINE1/S100A8/SERPINB13/MAGEA3/SERPINE2/PLAUR/S100A9/F3/PRSS22/PIDD1/CARD9/A2ML1/TIMP4/SERPINF1/SPOCK3/NKX3-1/MAPK12/AHSG/TIMP2/RCN3/FOXL2/GAPDH/CTSK/PRR7/MEFV/TNF/VEGFA/KLF4/ROBO1/LTF/SFN/AIM2/SERPINA6/ATP2A3/TIMP1/LRP1/SERPINB11/ECM1/SERPING1/GPER1/XDH/TIMP3/PMAIP1/BCL2L10/SE…
GO:0048704	BP	GO:0048704	embryonic skeletal system morphogenesis	94	0.630576	1.53545	1.51866e-08	9.82419e-07	6.1651e-07	7822	tags=63%, list=20%, signal=51%	COL11A1/TWIST1/HOXB9/SHOX2/TFAP2A/HOXA11/MDFI/MMP14/HOXD10/HOXB8/HOXA9/HOXD9/HOXB6/FOXC2/HOXA3/HOXB5/TBX1/HOXB3/LHX1/BMP7/HOXB7/OSR2/ALX1/PRRX1/HOXB4/CHST11/HOXA1/HOXA7/GSC/MEGF8/HOXC9/TGFB3/SOX11/SMAD3/HYAL1/EYA1/RUNX2/HOXB2/HOXC4/GLI3/HOXA4/HOXA5/HOXA2/SATB2/PDGFRA/COL2A1/MMP16/ZEB1/NOG/MED12/ALX4/DLX2/WDR19/MTHFD1L/NDST1/DYNC2I1/DSCAML1/SLC39A3/BMP4
GO:0030055	CC	GO:0030055	cell-substrate junction	431	0.497678	1.26985	1.54462e-08	9.91526e-07	6.22225e-07	15344	tags=71%, list=38%, signal=44%	TNS4/XIRP1/FLNC/S100A7/L1CAM/TRIM15/PLAU/CDH2/MMP14/PDLIM7/ITGB4/ITGA5/PLEC/ITGA11/TNC/RND3/PLAUR/EPHA2/AKAP12/MISP/SCARF2/LAMA3/CNN1/FHL2/BCAR1/ACTN1/PHLDB2/ITGB8/COL17A1/DST/THY1/BCAR3/FAP/KIF23/HMGA1/MRC2/TGFB1I1/FERMT1/ZYX/TRPV4/TGM2/ITGA6/CSPG4/ARHGAP22/HSPG2/MAP4K4/PXN/FLRT1/MME/FZD2/CSRP2/MCAM/FLRT2/JUP/LRP1/PPFIBP1/NOX4/MYH9/ALKBH6/AVIL/ITGA2/PDGFRB/FAT1/TM4SF20/ITGB3/PRAG1/PALLD/FBLIM1/F…
GO:0007088	BP	GO:0007088	regulation of mitotic nuclear division	118	0.602987	1.48167	1.59654e-08	1.00933e-06	6.33395e-07	7892	tags=61%, list=20%, signal=49%	SPHK1/HOXA13/IL1A/IGF2/EREG/PKMYT1/CCDC8/ESPL1/MKI67/BMP7/PLK1/XRCC3/PDGFB/BUB1B/OBSL1/TRIP13/UBE2C/CDC20/HASPIN/AURKB/PRAP1/TNF/NDC80/DAPK3/CENPF/FBXO43/CDCA2/DLGAP5/EPGN/KNL1/KNTC1/TGFA/INCENP/PDGFRB/L3MBTL1/CDCA8/BIRC5/CCNB1/CHEK1/SH2B1/SPC24/NEK2/BUB1/GEN1/MAD1L1/NUSAP1/AURKA/SPC25/IL1B/TTK/ZWINT/NUP62/FBXW5/CDC25C/NUF2/MAD2L1/CUL9/SPDL1/MTBP/CUL7/LRP5/AURKAIP1/PIN1/EDN1/ANAPC7/FBXO5/PDXP/ZWI…
GO:0070588	BP	GO:0070588	calcium ion transmembrane transport	350	0.509077	1.29359	1.59654e-08	1.00933e-06	6.33395e-07	11221	tags=55%, list=28%, signal=40%	NTSR1/CACNG6/HAP1/GRIN3B/PLCH2/TRPV3/TRPA1/CHRNA9/LIME1/CACNG8/PKD1L2/JPH3/BDKRB1/CEMIP/CCL21/SLC24A2/DRD4/ATP2A1/GRIN2D/JSRP1/CACNG4/NCS1/GPR35/G6PD/JPH2/CACNA1H/CBARP/RASA3/P2RX6/WNT3A/SCN5A/P2RX5/THY1/GJC2/TRPV1/CACNA1E/CACNA1A/ATP2B2/RYR3/TRPV4/PKD1/DRD2/CABP1/TRPV6/CATSPER1/CHRNA7/ASIC1/NPSR1/PML/CACNA1I/ATP2A3/CACNA1B/CXCL11/SLN/PLCB3/GPER1/ITGB3/ERO1A/F2/FGF2/FLNA/TRPM2/TRPM5/CACNA1C/CXCL9…
GO:0002062	BP	GO:0002062	chondrocyte differentiation	115	0.604996	1.48527	1.64846e-08	1.03431e-06	6.49075e-07	9540	tags=63%, list=24%, signal=48%	HMGA2/COL11A1/WNT7A/NKX3-2/RFLNA/GREM1/LOXL2/PTHLH/SHOX2/SFRP2/HOXA11/COL3A1/SULF1/WNT10B/SULF2/ADAMTS7/SNAI2/ADAMTS12/COL27A1/WNT5B/TSKU/CCN4/TGFBI/MSX2/OSR2/PKDCC/RARG/CHST11/FOSL2/WNT9A/SOX9/ARID5A/ECM1/NPR2/COMP/SLC39A14/SMAD3/TRPS1/BMPR1B/CHSY1/RUNX2/RUNX3/GLI3/RFLNB/MATN1/MAF/TGFB1/RARB/ANXA6/PTH1R/LTBP3/PRKG2/CCN2/COL2A1/SCX/GLG1/HIF1A/CCN3/MUSTN1/ACVRL1/SMPD3/SERPINH1/MBOAT2/ZNF219/BMP4/S…
GO:0021537	BP	GO:0021537	telencephalon development	273	0.526509	1.33035	1.67442e-08	1.04276e-06	6.54377e-07	13013	tags=65%, list=33%, signal=44%	IGF2BP1/SEMA7A/SLC2A1/OXTR/CDH2/COL3A1/SLC7A11/LHX5/PRDM8/CDK5R2/SEMA6B/SCT/DLX5/SEMA3A/BCAN/CDK5R1/SMO/TH/TSKU/LAMB1/INHBA/CNTNAP2/DRAXIN/LHX1/PLXNA3/CDK6/EPHB2/WNT3A/SCN5A/TACC3/KIF14/NUMBL/EFNA2/LHX2/WDR62/ZIC1/MDGA1/DRD2/ASPM/SRD5A2/FOXB1/TUBB2B/ROBO1/PLXNA4/SHANK3/BMERB1/EZH2/ALDH1A3/ADGRG1/LRP8/FLNA/IGF1R/SUN2/H2AX/KAT2A/DCLK2/DAB1/LEF1/NEFL/HES1/ATF5/KIF26A/GLI3/CCDC85C/PPP1R9B/POMT2/DLX1/…
GO:0045088	BP	GO:0045088	regulation of innate immune response	418	0.499971	1.27484	1.70037e-08	1.04335e-06	6.54749e-07	14905	tags=70%, list=37%, signal=45%	SERPINB4/FOSL1/MMP12/TRIM15/BPIFB1/RAET1E/TRIM31/EREG/ADAM8/KIR2DL4/RAET1G/LAG3/CARD9/KLRK1/ZBP1/NLRC5/DRD2/TNFAIP3/AURKB/IL18RAP/NCR1/MEFV/KLRC1/TNF/LBP/TLR6/GBP5/LTF/KLRC2/AIM2/NR1D1/APOE/TICAM1/SERPING1/OAS3/CACTIN/GPS2/TNIP3/LRP8/TRAF3/IRF1/NLRP6/DCST1/TRIM41/PLA2G5/HEXIM1/OAS1/SERPINB9/HSPA1A/TTLL12/CDC37/ISG15/KLRC4/IRF3/CLEC4E/SLAMF8/CD14/IRAK1/CYBA/IL12A/LEP/SLC15A3/PIK3R6/PVR/HLA-G/NLRP1…
GO:0043410	BP	GO:0043410	positive regulation of MAPK cascade	467	0.491755	1.25631	1.70037e-08	1.04335e-06	6.54749e-07	14905	tags=66%, list=37%, signal=42%	WNT7A/IL11/SPHK1/DKK1/S100A7/SEMA7A/TNFSF11/CDH2/FZD10/CCL11/IL1A/IGF2/ZC3H12A/CCL21/SEMA3A/DRD4/LIF/IGFBP3/GRM4/CCL26/ADAM8/RELL2/AKAP12/FGF19/CAVIN3/TBX1/INHBA/NECAB2/MAP3K10/C1QTNF1/CARD9/IQGAP3/NTF3/CCL20/PDGFB/TPBG/SH3RF2/MST1R/GSDME/CCL7/BCAR3/MAPK8IP3/ABCA7/ACKR3/NEK10/IL6/BIRC7/TRPV4/DRD2/CSPG4/TNF/CHRNA7/VEGFA/ADRA2C/TLR6/MAP3K12/TP73/ACTA2/ADORA1/NPSR1/ROBO1/EZH2/FLT4/MINK1/SEMA4C/NOX4/…
GO:0032496	BP	GO:0032496	response to lipopolysaccharide	339	0.510983	1.29798	1.75229e-08	1.06736e-06	6.69816e-07	12488	tags=61%, list=31%, signal=42%	CXCL6/MMP3/S100A7/MMP9/ADM/CXCL1/DIO2/GJB2/IL1A/CXCL8/SERPINE1/BDKRB1/ZC3H12A/SPON2/S100A8/CXCL5/TH/S100A9/AKAP12/SLC7A5/LOXL1/CSF3/SBNO2/IL12RB2/UGT1A1/CPS1/EPHB2/PLSCR3/ADAMTS13/KLRK1/IL6/SLC11A1/NFKB2/TNFAIP3/TNF/FMO1/LBP/CXCL3/SCARB1/GBP5/FOSL2/LILRB2/LTF/CLDN1/IL18BP/ARID5A/PTGIR/PTAFR/CXCL11/NR1D1/PCSK1/TICAM1/VCAM1/CACTIN/IDO1/TNIP3/CD274/TBXA2R/TRIM41/MPO/CXCL9/IRF3/SIRPA/FOXP3/CD14/IRAK1…
GO:0001533	CC	GO:0001533	cornified envelope	60	0.692814	1.64894	1.83017e-08	1.10672e-06	6.94516e-07	5159	tags=58%, list=13%, signal=51%	KRT16/KRT17/SERPINB5/KLK6/KRT14/DSG3/PI3/DSC3/CASP14/SPRR1B/PKP1/PKP2/KLK7/SERPINB2/KRT75/CYSRT1/CST6/HRNR/SPRR3/DSP/TGM1/TCHH/SPRR2A/FLG/JUP/PKP3/SPRR2F/SPRR1A/ANXA2/EVPL/DSG2/SPRR2D/DSG1/KAZN/DSC2
GO:0048839	BP	GO:0048839	inner ear development	194	0.555357	1.39143	1.95997e-08	1.17669e-06	7.38421e-07	10411	tags=55%, list=26%, signal=41%	COL11A1/TFAP2A/GJB2/CHRNA9/HOXA13/KCNK2/USH1C/DLX5/CTHRC1/SLITRK6/WHRN/TSKU/WNT1/TBX1/EYA4/DLL1/EPHB2/MYO3B/WNT3A/STRC/JAG1/GSDME/PRRX1/ZIC1/HOXA1/MSX1/JAG2/TCAP/DCHS1/FZD2/NTN1/MYO3A/SOX9/GBX2/GATA3/ALDH1A3/SCRIB/TGFB3/MYO7A/CCNA2/FGF2/ATG4B/CDH23/DVL1/CCM2/PDZD7/TBX3/MCM2/EYA1/MAFB/SLC25A27/HES1/TGFB2/CHRNA10/HEY2/DLX6/OTX1/TMIE/GLI3/NOTCH1/GATA2/CALB1/MAF/PJVK/LGR5/USH1G/TBX18/GJB6/TBX2/ATP6V1…
GO:0030098	BP	GO:0030098	lymphocyte differentiation	428	0.498359	1.27143	2.01189e-08	1.19923e-06	7.52567e-07	14854	tags=68%, list=37%, signal=43%	LY6D/IL11/INHA/ADGRG3/IFNE/MMP14/IL1A/WNT10B/ZC3H12A/CYP26B1/ADAM8/WNT1/LAG3/VNN1/IL23A/IL4I1/INHBA/DLL1/CDK6/CARD11/LGALS1/AIRE/ZAP70/NRARP/IL18R1/GLI2/RELB/LOXL3/FUT7/IL6/JAG2/NFKBID/PRR7/ADA/KLRC1/FANCA/DTX1/TCIRG1/FOSL2/C17orf99/LILRB2/BCL3/CLCF1/IL27/EZH2/CLEC4G/KLHL25/GATA3/SART1/JUNB/JAK3/BATF/TBX21/VCAM1/TCF3/LILRB4/GPS2/IL15RA/HLX/IRF1/LRRC8A/NTRK1/CTLA4/ZNF683/POU2AF1/IL2RA/TNFRSF9/KAT2…
GO:0010631	BP	GO:0010631	epithelial cell migration	350	0.507856	1.29049	2.21956e-08	1.31364e-06	8.24362e-07	12995	tags=60%, list=33%, signal=41%	KRT16/WNT7A/GREM1/LOXL2/MMP9/FAT2/FGFBP1/PRSS3/S100A2/STC1/VEGFC/ZC3H12A/SNAI2/SRPX2/FOXC2/SNAI1/EPHA2/S100A9/S100P/MIR210/BCAR1/EDN2/PDGFB/LTB4R2/INSL3/SCG2/FAP/ANLN/HAS2/SERPINF1/FERMT1/ADGRA2/ID1/PLEKHG5/MAP4K4/PXN/TNF/VEGFA/KLF4/SCARB1/PFN2/ROBO1/CARD10/SOX9/HDAC7/JUP/FSTL1/FLT4/GATA3/GADD45A/MYH9/APOE/SOX18/FGFR1/ITGA2/SH3BP1/ITGB3/VASH1/FGF1/TBXA2R/FGF2/NRP2/ADTRP/PLK2/S100A12/PPM1F/SPARC/H…
GO:0031349	BP	GO:0031349	positive regulation of defense response	469	0.491513	1.25576	2.29744e-08	1.35015e-06	8.47278e-07	14936	tags=69%, list=37%, signal=44%	FOSL1/MMP12/TRIM15/TNFSF11/BPIFB1/EMILIN1/KLK7/RAET1E/SERPINE1/TRIM31/S100A8/EREG/ADAM8/KIR2DL4/CAMK2N1/RAET1G/LAG3/IL23A/S100A9/CCN4/LGALS1/CARD9/KLRK1/ZBP1/NLRC5/KLK5/IL6/TRPV4/GRP/NEAT1/TNFAIP3/IL18RAP/NPAS2/MEFV/KLRC1/TNF/LBP/TLR6/GBP5/LTF/KLRC2/AIM2/NR1D1/TICAM1/OAS3/CACTIN/IDO1/GPS2/TNIP3/ABCC1/TRAF3/IRF1/NLRP6/TRIM41/PLA2G5/HEXIM1/S100A12/GPR4/OAS1/HSPA1A/KLRC4/CCL24/IRF3/C2CD4A/CLEC4E/NKG…
GO:0032102	BP	GO:0032102	negative regulation of response to external stimulus	466	0.492434	1.25789	2.3234e-08	1.35586e-06	8.50859e-07	14146	tags=63%, list=35%, signal=41%	SERPINB4/SAA1/MMP12/GREM1/SEMA7A/IL20RB/PLAU/SERPINB2/FNDC4/SERPINE1/TRIM31/SEMA6B/IL22RA1/TNFAIP6/SEMA3A/SEMA3B/NBL1/SEMA5B/KIR2DL4/CD109/SEMA3F/SERPINE2/PLAUR/KIAA0319/C1QTNF12/SPX/CNTNAP2/PLXNA3/SEMA4B/C1QTNF1/WNT3A/KLRK1/PHLDB2/PDGFB/NLRC5/FAP/SIGLEC10/RHBDF2/DRD2/TNFAIP3/AURKB/ADA/MEFV/KLRC1/TNF/CHRNA7/KLF4/METRNL/F12/ADORA1/ROBO1/LTF/GATA3/SPP1/IER3/SEMA4C/NR1D1/APOE/TAFA5/SERPING1/GPER1/OA…
GO:0043583	BP	GO:0043583	ear development	221	0.54359	1.36643	2.42724e-08	1.40662e-06	8.82713e-07	10411	tags=54%, list=26%, signal=40%	COL11A1/TWIST1/STRA6/NKX3-2/TFAP2A/GJB2/CHRNA9/HOXA13/KCNK2/USH1C/DLX5/CTHRC1/SLITRK6/WHRN/TSKU/WNT1/TBX1/EYA4/DLL1/EPHB2/MYO3B/WNT3A/OSR2/STRC/JAG1/GSDME/PRRX1/ZIC1/HOXA1/GSC/MSX1/JAG2/TCAP/DCHS1/ECE1/FZD2/NTN1/MYO3A/SOX9/GBX2/GATA3/ALDH1A3/SCRIB/TGFB3/MYO7A/CCNA2/FGF2/ATG4B/CDH23/DVL1/CCM2/PDZD7/TBX3/MCM2/EYA1/MAFB/SLC25A27/HES1/TGFB2/CHRNA10/HEY2/DLX6/OTX1/TMIE/GLI3/NOTCH1/GATA2/CALB1/MAF/PJVK…
GO:0005796	CC	GO:0005796	Golgi lumen	105	0.611251	1.49585	2.50512e-08	1.44174e-06	9.04753e-07	8315	tags=54%, list=21%, signal=43%	MUC16/MUC5AC/WNT7A/MUC6/MMP11/MUC5B/GPC2/MUC4/MMP14/GPC1/MUCL1/MUC2/ACAN/BCAN/DEFB1/WNT5B/WNT1/VCAN/MUC13/MUC12/GPC6/WNT3A/PDGFB/LHB/AGRN/RHBDF2/CSPG4/HSPG2/BGN/DEFB4A/WNT6/BGLAP/ERO1A/F2/WNT7B/FURIN/PCSK6/ABCC5/F7/TGFB1/HS3ST1/MUC20/VTN/PROZ/GAS6/PPIL2/MMP16/PDGFA/SDC3/WNT5A/LUM/FMOD/MUC17/PROC/SDF4/PCSK5/DAG1
GO:0007264	BP	GO:0007264	small GTPase mediated signal transduction	490	0.487443	1.24613	2.583e-08	1.47638e-06	9.2649e-07	11367	tags=56%, list=28%, signal=40%	RHOV/ARHGEF4/EPS8L3/COL3A1/COL1A2/ARHGAP33/MCF2/FOXM1/RND3/ARHGAP4/GPR35/PLEKHG3/CDC42EP5/RASA3/LAT/DOCK3/PDPN/EPHB2/TNK2/RHOF/IQGAP3/CDC42EP2/RIPOR1/F2RL2/EPS8L1/KIF14/NGEF/BCAR3/ARHGAP11A/SYDE1/CDKN1A/RASAL1/LPAR4/TGM2/ARFGAP1/STMN3/PLEKHG5/ARHGAP22/MAP4K4/ROBO1/RASAL3/NTN1/RASL10A/ARHGEF25/IQSEC3/SYNGAP1/OBSCN/C15orf62/ARHGEF18/PSD2/CHN1/APOE/RHOT2/ADGRG1/DOK3/SH2B2/RAPGEFL1/SH3BP1/VAV2/ARHGAP…
GO:0098984	CC	GO:0098984	neuron to neuron synapse	362	0.503825	1.2813	2.79144e-08	1.58467e-06	9.94445e-07	13403	tags=62%, list=34%, signal=41%	SPOCK1/NETO1/NTSR1/PRKCG/GAP43/GRIN3B/CDH2/SH2D5/CACNG8/DRP2/LRFN4/SYNDIG1/GRIP2/CNIH2/PRRT1/C1QL1/CDK5R1/CAMK2N1/GRIN2D/SHANK1/CACNG4/NCS1/KLHL17/SEMA4B/EPHB2/HOMER3/NLGN2/CLSTN2/IGSF11/PRRT2/SYN1/LRP4/GNG3/LZTS1/ATP2B2/RNF112/SHISA9/GRIA3/SYT12/GRIK1/CABP1/PRR7/DBN1/DLG4/ADORA1/PLXNA4/SHANK3/SAMD14/FAM81A/IQSEC3/SYNGAP1/MINK1/NECTIN1/SEMA4C/SCRIB/NLGN4Y/CAMK2A/NLGN4X/GPER1/NLGN3/DLG5/PRR12/ADD2…
GO:0010721	BP	GO:0010721	negative regulation of cell development	282	0.523021	1.32271	3.15667e-08	1.73305e-06	1.08756e-06	11151	tags=57%, list=28%, signal=41%	WNT7A/PAEP/INHA/RFLNA/SEMA7A/PTHLH/CCL11/IL1A/SEMA6B/ZC3H12A/MCF2/TNFAIP6/SNAI2/SEMA3A/SEMA3B/SEMA5B/NKX6-1/SEMA3F/FSTL3/ARHGAP4/LAG3/KIAA0319/INHBA/DRAXIN/PLXNA3/SEMA4B/CDK6/BMP7/EPHB2/WNT3A/NRARP/THY1/LHX2/TRPV1/LRP4/HOXA7/LOXL3/IL6/TNF/VEGFA/DTX1/ULK1/LTF/NTN1/CLEC4G/SYNGAP1/SPP1/SEMA4C/NR1D1/JAK3/GPR68/TBX21/LILRB4/TMEM178A/MT3/TBX6/HLX/NPR2/F2/IRF1/TRIM46/SOX11/CTLA4/GPR37L1/SEMA3C/FBN1/DAB1…
GO:0032956	BP	GO:0032956	regulation of actin cytoskeleton organization	334	0.509634	1.29396	3.10449e-08	1.73305e-06	1.08756e-06	15293	tags=72%, list=38%, signal=45%	FSCN1/FHOD3/FZD10/CCL11/IL1A/CCL21/CCL26/CDK5R1/SPTBN5/VILL/SHANK1/CRACD/CSF3/CDC42EP5/BAIAP2L2/CARMIL2/MYO3B/CDC42EP2/PHLDB2/PLEKHG2/MAGEL2/CAPN10/SIGLEC15/PXN/DAPK3/PFN2/TMSB15B/SPTA1/SHANK3/RHPN1/MYO3A/SPTBN2/LRP1/C15orf62/ARHGEF18/KANK4/RGS4/AVIL/TGFB3/SH3BP1/PDGFRB/ITGB3/CELSR1/FLNA/TRPM2/ADD2/RAPGEF3/PPM1F/FCHSD1/KANK3/SMAD3/CCL24/ANKRD23/MYADM/SFRP1/SSH1/EPHA1/EFNA5/EVL/VASP/LIMK1/HRAS/TWF…
GO:0031346	BP	GO:0031346	positive regulation of cell projection organization	354	0.50715	1.28913	3.15667e-08	1.73305e-06	1.08756e-06	9918	tags=53%, list=25%, signal=40%	EPS8L3/FSCN1/L1CAM/SEMA7A/HAP1/SHOX2/GPC2/LTK/TENM3/PLXNB3/ITPKA/CCL21/TENM2/WNT1/ROR2/S100A9/CDC42EP5/FN1/PLXNA3/BMP7/EPHB2/PLXNA1/CARMIL2/ROBO3/MYO3B/WNT3A/CDC42EP2/CROCC/EPS8L1/OBSL1/ANLN/PLEK2/SERPINF1/CAPRIN2/AGRN/MNS1/ITGA6/MEGF8/DBN1/VEGFA/PLXNB1/TUBB2B/DLG4/ROBO1/PLXNA4/NTN1/ISLR2/MYO3A/CAMK2B/KCTD17/EZH2/PACSIN1/C15orf62/APOE/DZIP1/SCN1B/AVIL/LPAR3/ITGA2/TGFB3/TNN/PLXNB2/LRP8/COBL/NTRK1/…
GO:0050878	BP	GO:0050878	regulation of body fluid levels	364	0.504105	1.28218	3.15667e-08	1.73305e-06	1.08756e-06	10833	tags=54%, list=27%, signal=40%	ANXA8/SAA1/ADM/CYP4F11/OXTR/PLAU/EMILIN1/HNF4A/COL3A1/F5/SLC7A11/SERPINB2/KCNN4/SERPINE1/MUC2/SCT/ENTPD2/SERPINE2/PLAUR/F3/PDPN/EPHB2/ADAMTS13/C1QTNF1/WNT3A/PDGFB/FBLN1/F2RL2/FAP/HAS2/DGKA/CEL/AKR1B1/IL6/TRPV4/DRD2/ADA/CYP4F12/VEGFA/ADRA2C/ANO1/F12/FOXB1/FOSL2/ADORA1/PEAR1/GUCA1B/MYH9/APOE/SERPING1/BPIFA1/XDH/ITGA2/VAV2/TSPAN32/HK2/ST3GAL4/ZNF385A/ITGB3/SCUBE1/F2/GP6/NLRP6/COMP/TBXA2R/FLNA/ADTRP/…
GO:0050867	BP	GO:0050867	positive regulation of cell activation	391	0.498786	1.26991	3.15667e-08	1.73305e-06	1.08756e-06	16194	tags=75%, list=41%, signal=45%	TNFSF11/MMP14/SOX15/IL1A/IGF2/WNT10B/CCL21/ADAM8/VNN1/IL23A/IL4I1/CCDC88B/EPHB2/CARD11/LGALS1/WNT3A/ZAP70/KLRK1/THY1/GLI2/TNFRSF4/CDKN1A/IL6/KMT5C/CRLF2/CD177/NFKBID/ADA/TNF/LBP/TLR6/ACTA2/LILRB2/SPTA1/KLRC2/RASAL3/CLCF1/KLHL25/GATA3/PTAFR/SART1/ICOSLG/TNFRSF13C/EFNB1/TNFSF14/TICAM1/CD70/TBX21/VCAM1/CD276/LILRB4/CD274/IL15RA/TNFRSF14/HLX/FLNA/IL2RA/TYK2/SIRPA/FOXP3/CD209/IL4R/LEF1/CSK/HES1/TNFSF4…
GO:0051783	BP	GO:0051783	regulation of nuclear division	146	0.581163	1.43927	3.41754e-08	1.86401e-06	1.16975e-06	7892	tags=57%, list=20%, signal=46%	SPHK1/HOXA13/IL1A/IGF2/EREG/PKMYT1/LIF/CCDC8/ESPL1/MKI67/BMP7/PIWIL2/PLK1/XRCC3/MSX2/PDGFB/BUB1B/OBSL1/TRIP13/UBE2C/MSX1/CDC20/HASPIN/AURKB/PRAP1/TNF/NDC80/DAPK3/CENPF/FBXO43/CDCA2/DLGAP5/EPGN/KNL1/KNTC1/TGFA/INCENP/PDGFRB/L3MBTL1/CDCA8/BIRC5/CCNB1/NPR2/CHEK1/SH2B1/FZR1/SPC24/NEK2/RAD51AP1/BUB1/GEN1/GPR3/MAD1L1/NUSAP1/AURKA/SPC25/IL1B/TTK/ZWINT/NUP62/FBXW5/CDC25C/NUF2/MAD2L1/CUL9/SPDL1/WNT5A/MTBP…
GO:0048592	BP	GO:0048592	eye morphogenesis	162	0.566652	1.40848	3.52189e-08	1.89614e-06	1.18991e-06	9289	tags=57%, list=23%, signal=44%	TWIST1/STRA6/TFAP2A/COL5A1/MFAP5/TENM3/COL5A2/FBN2/NDP/DIO3/USH1C/FJX1/TH/TSKU/MFAP2/EPHA2/LHX1/DLL1/BMP7/EPHB2/JAG1/THY1/BCAR3/RARG/FOXL2/VEGFA/WNT9A/SOX9/NECTIN1/ALDH1A3/FSCN2/COL8A2/FAT1/MYO7A/FGF2/SOX11/LCTL/TULP1/FBN1/EPHB1/IMPG2/RDH13/PITX3/PRDM1/GLI3/VAX2/IFT122/NOTCH1/CALB1/BAX/RARB/RP1/FASLG/CABP4/MEIS1/SOX8/TBX2/FOXE3/RING1/TMEM215/WNT16/CEP290/SIX3/ZEB1/WNT2/COL8A1/FAT3/WNT5A/DZANK1/RP…
GO:0009612	BP	GO:0009612	response to mechanical stimulus	213	0.541213	1.35977	3.52189e-08	1.89614e-06	1.18991e-06	11132	tags=61%, list=28%, signal=44%	KRT5/COL11A1/STRA6/FOSL1/COL1A1/SLC2A1/TRPA1/CHRNA9/CDH2/PKD1L2/MMP14/PLEC/POSTN/BDKRB1/KCNK2/MMP2/SLITRK6/TNC/WHRN/SERPINE2/KIAA0319/PIEZO1/SOST/CNTNAP2/STRC/ASIC3/TRPV4/TCAP/PKD1/DRD2/TNF/TNFRSF8/GCLC/BGLAP/SHANK3/SOX9/JUP/GADD45A/TNFSF14/ITGA2/ITGB3/NRXN2/CASP5/IRF1/CHEK1/NTRK1/FGF2/MPO/MAP1B/IGF1R/PHF24/PDZD7/ANKRD23/THBS1/TNFRSF10B/CHRNA10/NPPA/PTGS2/IL1B/GSN/LTBR/ATAT1/CXCL10/UCN/PJVK/KCNA1…
GO:0030414	MF	GO:0030414	peptidase inhibitor activity	174	0.557756	1.39168	3.78277e-08	2.01065e-06	1.26177e-06	9026	tags=47%, list=23%, signal=36%	COL7A1/SERPINB5/SERPINB4/SERPINB3/SERPINB7/SPOCK1/SERPINA5/PI3/SERPINA3/SERPINA4/CST4/SERPINB2/CST1/SERPINE1/SERPINB13/COL6A3/CD109/SERPINE2/CST6/PI15/SSPOP/A2ML1/TIMP4/SERPINF1/SPOCK3/BIRC7/LCN1/AHSG/TIMP2/RARRES1/GAPDH/ITIH4/PZP/GBP5/LTF/R3HDML/SERPINA6/TIMP1/SERPINB11/SERPING1/TIMP3/BIRC5/SERPINB9/WFIKKN1/FURIN/THBS1/ANXA2/GBP2/FETUB/EPPIN/CST7/WFDC1/COL28A1/PAPLN/SPINT1/SERPINI2/SERPINA1/SPOC…
GO:0045765	BP	GO:0045765	regulation of angiogenesis	325	0.510559	1.29574	3.78277e-08	2.01065e-06	1.26177e-06	10977	tags=52%, list=28%, signal=38%	HMGA2/TWIST1/SPHK1/GREM1/ADAM12/ADM/SFRP2/EMILIN1/ANGPTL4/ADGRB2/YJEFN3/IL1A/SULF1/THBS2/ITGA5/VEGFC/CXCL8/SERPINE1/ZC3H12A/FOXC2/EPHA2/COL4A2/F3/TERT/DLL1/MIR210/ITGB8/STAB1/SERPINF1/ADGRA2/ITGAX/IL6/PGF/TNFAIP3/HSPG2/TNF/CHRNA7/VEGFA/KLF4/FOXC1/PML/CCR3/JUP/ECM1/GADD45A/TAFA5/HK2/TNN/ITGB3/BRCA1/VASH1/HGS/WARS1/FGF1/PKM/TBXA2R/E2F2/FGF2/PLK2/GPR4/RAPGEF3/TSPAN18/CCM2/EPN1/SPARC/CCL24/HYAL1/SFRP…
GO:0007160	BP	GO:0007160	cell-matrix adhesion	235	0.532907	1.34195	3.83494e-08	2.02548e-06	1.27108e-06	9618	tags=55%, list=24%, signal=42%	LYPD3/MMP12/COL5A3/GREM1/L1CAM/COL16A1/PLAU/MUC4/EMILIN1/COL3A1/MMP14/ITGB4/MSLNL/ITGA5/SERPINE1/ITGA11/POSTN/CCL21/ADAMTS12/FN1/CDK6/NID2/ADAMTS13/COL13A1/STRCP1/ACTN1/PHLDB2/ITGB8/COL17A1/STRC/JAG1/THY1/EFEMP2/HOXA7/FERMT1/ITGAX/ZYX/PKD1/ITGA6/MAP4K4/VEGFA/DAPK3/JUP/MINK1/VCAM1/ITGA2/TNN/ITGB3/THBS3/ITGB5/FERMT3/TIAM1/PPM1F/SMAD3/CDH13/SFRP1/EPHA1/EFNA5/AJAP1/THBS1/NID1/FGA/ABL1/SIGLEC1/ITGB7/P…
GO:0006874	BP	GO:0006874	intracellular calcium ion homeostasis	307	0.518543	1.31475	3.88712e-08	2.04013e-06	1.28027e-06	11221	tags=56%, list=28%, signal=41%	NTSR1/HAP1/STC2/PLCH2/TRPA1/LIME1/CCL11/STC1/CALB2/DMPK/JPH3/BDKRB1/CEMIP/CCL21/SLC24A2/DRD4/ATP2A1/JSRP1/JPH2/RASA3/SV2A/KEL/EDN2/THY1/CCL7/TRPV1/ATP2B2/RYR3/TRPV4/DRD2/TGM2/TNNI3/CHRNA7/CTRC/TCIRG1/ADORA1/NPSR1/PML/ATP2A3/KCTD17/CXCL11/HTR1B/APOE/PLCB3/GPER1/TMEM178A/ITGB3/ERO1A/F2/FGF2/FLNA/TRPM2/CACNA1C/FATE1/CDH23/CXCL9/PLCB2/SLC25A27/CYBA/TPCN1/TSPOAP1/CCL8/PLCG1/GPR3/CCL3/ABL1/P2RX1/UBASH3…
GO:0009615	BP	GO:0009615	response to virus	431	0.494848	1.26263	3.99147e-08	2.0818e-06	1.30642e-06	16595	tags=73%, list=42%, signal=43%	HMGA2/FOSL1/H19/MMP12/TRIM7/IFNE/TRIM15/CCL11/TRIM31/ZC3H12A/SPON2/UNC13D/DUOX2/IL23A/MAPK11/CDK6/DDIT4/CARD9/ITGB8/IRF9/ZBP1/MST1R/NLRC5/GSDME/ITGAX/VWCE/IL6/TNFAIP3/MEFV/TNF/GBP1/GBP5/ACTA2/BCL3/PML/AIM2/IL27/GATA3/TICAM1/BPIFA1/MLKL/TBX21/OAS3/TSPAN32/TRAF3/IRF1/NLRP6/TRIM41/SLFN13/PMAIP1/OAS1/POU2AF1/CXCL9/SLFN11/YJU2B/TYK2/SMAD3/ISG15/HYAL1/IRF3/FOXP3/ATAD3A/GBP3/POU2F2/TNFSF4/IL12A/MOV10/IK…
GO:1901990	BP	GO:1901990	regulation of mitotic cell cycle phase transition	345	0.506438	1.28673	4.25235e-08	2.20409e-06	1.38316e-06	15720	tags=74%, list=39%, signal=45%	E2F7/WNT10B/TICRR/ESPL1/CDK3/DACT1/GTSE1/INHBA/TERT/CDK6/PLK1/XRCC3/CDCA5/PIDD1/BUB1B/KIF14/UBD/CDC25A/ANLN/GJC2/TRIP13/CLSPN/CDKN1A/UBE2C/CDC20/PKD1/CENPE/HASPIN/AURKB/DPF1/CDC6/PRAP1/BRSK1/NDC80/KLF4/RRM2/DBF4B/ORC1/CENPF/PML/DPF3/E2F1/EZH2/NABP1/DLGAP5/BLM/IER3/KNL1/KNTC1/INCENP/CDCA8/BRCA1/BIRC5/CCNB1/CHEK1/GPR132/PLK2/CDK5RAP3/FZR1/SPC24/SLFN11/HYAL1/BUB1/PLK3/CHFR/STIL/CDC7/GEN1/MRNIP/NACC2…
GO:0022411	BP	GO:0022411	cellular component disassembly	496	0.483564	1.23658	4.30452e-08	2.21736e-06	1.39149e-06	15084	tags=68%, list=38%, signal=43%	PRSS2/MMP10/MMP3/MMP11/MMP1/DKK1/MMP12/FSCN1/PRSS1/MMP9/MELTF/ADAMTS4/KIF18B/MMP14/CTSV/ATG9B/KLK7/MICAL3/MMP2/SNAI2/C1QL1/KIF19/KLK4/ADAM8/SPTBN5/VILL/ERN2/ADAMTS15/CRACD/PDPN/CARMIL2/PLK1/DDIT4/SPEF1/TPX2/NES/MMP13/KIF2C/FAP/HMGA1/CERS1/CAPN10/KLK5/IL6/ADAMTS5/TRPV4/FOXL2/SH3PXD2B/STMN3/CTSK/MAP4K4/TNF/ULK1/MAP1A/MAP6D1/MMP7/SPTA1/BMERB1/SPTBN2/LRP1/SLN/MMP19/AVIL/MICAL1/GPER1/TGFB3/SH3BP1/KLC1…
GO:0052548	BP	GO:0052548	regulation of endopeptidase activity	277	0.522067	1.31953	4.82628e-08	2.47088e-06	1.55058e-06	15187	tags=73%, list=38%, signal=45%	SERPINB5/SERPINB4/SERPINB3/SERPINB7/ANXA8/SPOCK1/SERPINA5/EGLN3/SERPINA3/ANXA8L1/MMP9/SERPINA4/CST4/SERPINB2/CST1/SERPINE1/S100A8/SERPINB13/MAGEA3/SERPINE2/PLAUR/S100A9/F3/PIDD1/CARD9/A2ML1/TIMP4/SERPINF1/SPOCK3/NKX3-1/AHSG/TIMP2/FOXL2/GAPDH/PRR7/MEFV/TNF/VEGFA/KLF4/ROBO1/LTF/SFN/AIM2/SERPINA6/ATP2A3/TIMP1/SERPINB11/SERPING1/GPER1/XDH/TIMP3/PMAIP1/BCL2L10/SERPINB9/UACA/PPM1F/SMAD3/FURIN/BBC3/THBS…
GO:0055074	BP	GO:0055074	calcium ion homeostasis	330	0.512606	1.30174	5.08715e-08	2.58856e-06	1.62443e-06	11221	tags=55%, list=28%, signal=40%	NTSR1/HAP1/STC2/PLCH2/TRPA1/TNFSF11/LIME1/CCL11/STC1/CALB2/DMPK/JPH3/BDKRB1/CEMIP/CCL21/SLC24A2/DRD4/ATP2A1/JSRP1/JPH2/RASA3/SV2A/KEL/EDN2/THY1/CCL7/TRPV1/ATP2B2/RYR3/TRPV4/DRD2/TGM2/TRPV6/TNNI3/CHRNA7/CTRC/TCIRG1/ADORA1/NPSR1/PML/ATP2A3/KCTD17/CXCL11/HTR1B/APOE/PLCB3/GPER1/TMEM178A/ITGB3/ERO1A/F2/FGF2/FLNA/TRPM2/CACNA1C/FATE1/CDH23/CXCL9/PLCB2/CIB2/SLC25A27/CYBA/WNK4/CYP27B1/TPCN1/TSPOAP1/CCL8/P…
GO:0090132	BP	GO:0090132	epithelium migration	353	0.506749	1.28801	5.29586e-08	2.67842e-06	1.68082e-06	12995	tags=60%, list=33%, signal=41%	KRT16/WNT7A/GREM1/LOXL2/MMP9/FAT2/FGFBP1/PRSS3/S100A2/STC1/VEGFC/ZC3H12A/SNAI2/SRPX2/FOXC2/SNAI1/EPHA2/S100A9/S100P/MIR210/BCAR1/EDN2/PDGFB/LTB4R2/INSL3/SCG2/FAP/ANLN/HAS2/SERPINF1/FERMT1/ADGRA2/ID1/PLEKHG5/MAP4K4/PXN/TNF/VEGFA/KLF4/SCARB1/PFN2/ROBO1/CARD10/SOX9/HDAC7/JUP/FSTL1/FLT4/GATA3/GADD45A/MYH9/APOE/SOX18/FGFR1/ITGA2/SH3BP1/ITGB3/VASH1/FGF1/TBXA2R/FGF2/NRP2/ADTRP/PLK2/S100A12/PPM1F/SPARC/H…
GO:0001558	BP	GO:0001558	regulation of cell growth	414	0.493272	1.25767	5.40072e-08	2.715e-06	1.70378e-06	13745	tags=63%, list=34%, signal=41%	KRT17/PRSS2/SPOCK1/SPHK1/MEG3/GREM1/L1CAM/GNG4/SEMA7A/CDHR2/CDA/SFRP2/HNF4A/RIMS2/MMP14/BDKRB1/SEMA6B/S100A8/IGFBP5/SEMA3A/SEMA3B/IGFBP3/SEMA5B/TNC/NKX6-1/SEMA3F/ARHGAP4/SERPINE2/KIAA0319/S100A9/G6PD/IGFBP1/INHBA/DRAXIN/FN1/PLXNA3/SEMA4B/MUC12/WT1/BCAR1/WNT3A/UNC13A/KIF14/PTCH2/CAPRIN2/CDKN1A/RASAL1/MSX1/MEGF8/VEGFA/OGFR/ULK1/HDGFL2/PML/PLXNA4/NTN1/ISLR2/OSGIN1/SFN/CCDC85B/ENPP1/SPP1/SEMA4C/APOE/…
GO:0048738	BP	GO:0048738	cardiac muscle tissue development	243	0.532273	1.34099	5.50559e-08	2.75114e-06	1.72646e-06	9560	tags=53%, list=24%, signal=41%	COL11A1/DKK1/FHOD3/GREM1/SHOX2/ALPK2/PKP2/MSC/PLEC/MYBPC3/KCNK2/FOXC2/G6PD/MAPK11/JPH2/DLL1/BMP7/FHL2/GLI1/WT1/MYO18B/MSX2/WNT3A/SCN5A/PPP1R13L/DSP/OBSL1/TENM4/MSX1/TNNT2/MIR25/TCAP/TNNI3/VEGFA/TP73/FOXC1/NOX4/RGS4/MYLK2/PDGFRB/ALPK3/POU4F1/MIR590/FGF2/NDRG4/PIM1/NRG1/TBX3/KAT2A/GJA1/HCN4/TAFAZZIN/BVES/SIRT6/TGFB2/NPPA/CACNA1G/HEY2/ASB2/ABL1/ZFPM1/GJC1/NOTCH1/DSG2/EFNB2/LMNA/TGFB1/NEB/RARB/ACTC1/…
GO:1901342	BP	GO:1901342	regulation of vasculature development	329	0.509129	1.29268	5.61045e-08	2.78686e-06	1.74887e-06	10977	tags=51%, list=28%, signal=38%	HMGA2/TWIST1/SPHK1/GREM1/ADAM12/ADM/SFRP2/EMILIN1/ANGPTL4/ADGRB2/YJEFN3/IL1A/SULF1/THBS2/ITGA5/VEGFC/CXCL8/SERPINE1/ZC3H12A/FOXC2/EPHA2/COL4A2/F3/TERT/DLL1/MIR210/ITGB8/STAB1/SERPINF1/ADGRA2/ITGAX/IL6/PGF/TNFAIP3/HSPG2/TNF/CHRNA7/VEGFA/KLF4/FOXC1/PML/CCR3/JUP/ECM1/GADD45A/TAFA5/HK2/TNN/ITGB3/BRCA1/VASH1/HGS/WARS1/FGF1/PKM/TBXA2R/E2F2/FGF2/PLK2/GPR4/RAPGEF3/TSPAN18/CCM2/EPN1/SPARC/CCL24/HYAL1/SFRP…
GO:0040013	BP	GO:0040013	negative regulation of locomotion	396	0.496326	1.26393	5.71532e-08	2.82215e-06	1.77102e-06	13229	tags=57%, list=33%, signal=38%	KRT16/GREM1/SEMA7A/SFRP2/EMILIN1/COL3A1/PLXNB3/MAPK15/SULF1/STC1/SERPINE1/SEMA6B/IGFBP5/TNFAIP6/CCL21/SEMA3A/SEMA3B/IGFBP3/NBL1/SEMA5B/SEMA3F/ARHGAP4/PLXNA3/SEMA4B/WNT3A/KLRK1/PHLDB2/SRGAP1/FBLN1/JAG1/THY1/SERPINF1/SPOCK3/HOXA7/DRD2/ADA/TNF/KLF4/PFN2/ADORA1/ROBO1/CARD10/BMERB1/JUP/GATA3/TIMP1/LRP1/HAS1/SEMA4C/GADD45A/APOE/TAFA5/ADGRG1/GNRH1/TNN/DLG5/VASH1/CHRD/TBXA2R/FGF2/DPYSL3/ADTRP/CYGB/NDRG4/…
GO:0051283	BP	GO:0051283	negative regulation of sequestering of calcium ion	136	0.578145	1.42919	5.82018e-08	2.85702e-06	1.7929e-06	11130	tags=65%, list=28%, signal=47%	NTSR1/HAP1/PLCH2/TRPA1/LIME1/JPH3/BDKRB1/CEMIP/CCL21/JSRP1/JPH2/RASA3/THY1/TRPV1/RYR3/DRD2/NPSR1/CXCL11/PLCB3/GPER1/ITGB3/ERO1A/F2/FGF2/FLNA/TRPM2/CACNA1C/CXCL9/PLCB2/CYBA/TPCN1/PLCG1/CCL3/ABL1/UBASH3B/SLC8B1/CD19/CXCL10/BAX/CORO1A/LCK/XCL1/FASLG/GP1BA/ANXA6/CHERP/NOL3/P2RY6/TPCN2/PTPN6/MCOLN1/MIR93/PLCB4/GSTM2/PKD2/LETM1/TRPC1/APLNR/CCR7/MCOLN3/FKBP1A/HTR2C/CHD7/CALM3/DDIT3/CAPN3/GP5/MCOLN2/HTT/…
GO:1903039	BP	GO:1903039	positive regulation of leukocyte cell-cell adhesion	271	0.519592	1.31254	6.13478e-08	2.99384e-06	1.87876e-06	14827	tags=73%, list=37%, signal=46%	TNFSF11/IL1A/IGF2/WNT10B/CCL21/ADAM8/VNN1/IL23A/IL4I1/CCDC88B/CHST4/CARD11/LGALS1/ZAP70/KLRK1/THY1/GLI2/HAS2/FUT7/IL6/NFKBID/ADA/TNF/LILRB2/SPTA1/RASAL3/KLHL25/GATA3/PTAFR/SART1/ICOSLG/TNFRSF13C/EFNB1/TNFSF14/CD70/VCAM1/CD276/LILRB4/ST3GAL4/CD274/TNFRSF14/HLX/IL2RA/TYK2/SIRPA/FOXP3/CD209/IL4R/IRAK1/LEF1/CSK/HES1/TNFSF4/IL12A/LEP/RUNX3/PIK3R6/HLA-G/IL12RB1/IFNG/SIRPG/VTCN1/ABL1/TMIGD2/TFRC/GLI3/AL…
GO:0098687	CC	GO:0098687	chromosomal region	399	0.496747	1.26516	6.23964e-08	3.02732e-06	1.89977e-06	15655	tags=75%, list=39%, signal=46%	PIF1/REC8/SNAI1/RECQL4/HJURP/TERT/PLK1/XRCC3/CDCA5/BUB1B/KIF2C/MACROH2A2/CENPT/CDC20/KMT5C/CDT1/H2BC11/CENPE/AURKB/SPAG5/NDC80/CENPA/NCAPG/ORC1/CENPF/PML/RANGAP1/AURKC/CENPK/EZH2/SKA1/NABP1/BLM/NCAPD2/KNL1/CENPM/SYCP2L/KNTC1/ZNF276/STAG3/INCENP/TELO2/CDCA8/HELLS/BIRC5/CCNB1/H2AC8/CHEK1/EID3/CENPW/MCM5/POLD1/CENPI/PLK2/ACD/RAD51/LRWD1/SPC24/SUN2/FEN1/H2AX/MCM7/NEK2/MCM2/RAD51AP1/FLYWCH1/SGO1/BUB1/…
GO:0032279	CC	GO:0032279	asymmetric synapse	331	0.508111	1.29026	6.34451e-08	3.04281e-06	1.90949e-06	12547	tags=60%, list=31%, signal=41%	SPOCK1/NETO1/PRKCG/GAP43/GRIN3B/CDH2/SH2D5/CACNG8/DRP2/LRFN4/SYNDIG1/GRIP2/CNIH2/PRRT1/C1QL1/CDK5R1/CAMK2N1/GRIN2D/SHANK1/CACNG4/NCS1/KLHL17/SEMA4B/HOMER3/CLSTN2/IGSF11/PRRT2/SYN1/LRP4/GNG3/LZTS1/ATP2B2/RNF112/SHISA9/GRIA3/GRIK1/CABP1/PRR7/DBN1/DLG4/ADORA1/PLXNA4/SHANK3/SAMD14/FAM81A/IQSEC3/SYNGAP1/MINK1/SEMA4C/SCRIB/NLGN4Y/CAMK2A/NLGN4X/GPER1/NLGN3/DLG5/PRR12/ADD2/MAP1B/CACNA1C/TIAM1/DVL1/GRIK5/…
GO:0099572	CC	GO:0099572	postsynaptic specialization	346	0.503474	1.27929	6.34451e-08	3.04281e-06	1.90949e-06	12547	tags=58%, list=31%, signal=40%	SPOCK1/NETO1/PRKCG/GAP43/GRIN3B/CDH2/SH2D5/CACNG8/DRP2/LRFN4/SYNDIG1/GRIP2/CNIH2/PRRT1/CDK5R1/CAMK2N1/GRIN2D/SHANK1/CACNG4/NCS1/KLHL17/RAPSN/P2RX6/SEMA4B/HOMER3/KCND2/NLGN2/CLSTN2/IGSF11/PRRT2/SYN1/LRP4/GNG3/LZTS1/ATP2B2/RNF112/SHISA9/GRIA3/GRIK1/CABP1/PRR7/DBN1/CHRNA7/DLG4/SHANK3/SAMD14/FAM81A/IQSEC3/SYNGAP1/MINK1/SEMA4C/SCRIB/NLGN4Y/CAMK2A/NLGN4X/GPER1/DLG5/PRR12/ADD2/MAP1B/CACNA1C/DLGAP4/TIAM1…
GO:1903706	BP	GO:1903706	regulation of hemopoiesis	415	0.491889	1.25419	6.65911e-08	3.17544e-06	1.99272e-06	14476	tags=66%, list=36%, signal=43%	INHA/TNFSF11/MMP14/HOXB8/WNT10B/ZC3H12A/HOXA9/TNFAIP6/SNAI2/CYP26B1/LIF/ADAM8/FSTL3/LAG3/VNN1/IL23A/ROR2/IL4I1/CSF3/INHBA/DLL1/CDK6/CARD11/ZAP70/NRARP/LOX/JAG1/GLI2/RARG/HOXA7/LOXL3/SIGLEC15/NFKBID/ADA/TNF/FANCA/DTX1/BGLAP/LILRB2/LTF/IL27/CLEC4G/KLHL25/GATA3/SART1/JUNB/JAK3/BATF/GPR68/TBX21/L3MBTL1/LILRB4/TMEM178A/IL15RA/HLX/IRF1/POU4F1/CTLA4/ZNF683/HSPA1A/IL2RA/ISG15/FBN1/KAT2A/SLAMF8/FOXP3/MAFB…
GO:0050727	BP	GO:0050727	regulation of inflammatory response	411	0.496112	1.26462	6.76397e-08	3.20712e-06	2.01261e-06	12791	tags=58%, list=32%, signal=40%	SAA1/SPHK1/MMP3/MMP9/SEMA7A/IL20RB/TNFSF11/FNDC4/SERPINE1/IL22RA1/DUOXA2/S100A8/TNFAIP6/ADAMTS12/ADAM8/TNC/CAMK2N1/IL23A/C1QTNF12/S100A9/CCN4/SBNO2/LGALS1/ZBP1/FUT7/IL6/AHSG/TRPV4/SIGLEC10/RHBDF2/NEAT1/TNFAIP3/ADA/MEFV/TNF/CHRNA7/FANCA/KLF4/METRNL/LBP/PTGES/F12/ADORA1/AIM2/GATA3/IER3/NR1D1/APOE/GPER1/IDO1/GPS2/ABCC1/NLRP6/MIR590/PBK/PLK2/S100A12/GPR4/IL2RA/GPR17/SMAD3/FURIN/CCL24/IRF3/SIRPA/C2CD4…
GO:0007188	BP	GO:0007188	adenylate cyclase-modulating G protein-coupled receptor signaling pathway	246	0.528424	1.33181	6.9737e-08	3.26941e-06	2.0517e-06	11491	tags=55%, list=29%, signal=40%	UCN2/ADGRF4/GPR78/HTR1D/ADGRG3/ADM/PTHLH/RIMS2/ADGRB2/GCGR/MCHR1/DRD4/GRM4/AKAP12/ADM5/MC1R/GRM2/GPR176/GIP/OXER1/GABBR1/INSL3/GPR161/GIPR/ADGRE2/DRD2/CHGA/ADRA2C/S1PR5/ADORA1/CCR3/ADCY4/PTGIR/CXCL11/HTR1B/CHRM4/ADGRG1/GPER1/LPAR3/ITGB3/GPR37/TBXA2R/FLNA/GPR4/ADCY3/GPR37L1/MARCO/CXCL9/SSTR2/GPR157/ADRA1D/VIP/GALR2/ADORA2A/CHRM5/GPR3/GRM7/S1PR3/GNA15/GNA12/ADGRG5/AVPR2/PALM/PTGER1/LPAR2/CXCL10/GNA…
GO:0043087	BP	GO:0043087	regulation of GTPase activity	302	0.516953	1.30988	6.9737e-08	3.26941e-06	2.0517e-06	10710	tags=57%, list=27%, signal=42%	FZD10/CCL11/PLXNB3/ALS2CL/CCL21/CCL26/EPHA2/TBC1D3L/PLXNA3/PLXNA1/KLRK1/NTF3/CCL20/THY1/NGEF/CCL7/BCAR3/ARHGAP11A/SYDE1/AGRN/ADAP1/TGM2/ITGA6/STMN3/ARHGAP22/MAP4K4/PLXNB1/PLXNA4/RANGAP1/EZH2/AGAP2/CHN1/SCRIB/AGAP9/RAPGEFL1/SH3BP1/VAV2/ARHGAP9/CCL18/PLXNB2/CCL3L3/NTRK1/RAPGEF3/DVL3/TIAM1/AGAP6/CCL24/SFRP1/PROM2/TBC1D10C/BVES/GPSM1/EPHA1/EFNA5/TBC1D1/SGSM2/HRAS/CCL8/FGD1/AGAP4/ECT2/DOCK6/RASGRP2/CC…
GO:0005930	CC	GO:0005930	axoneme	164	0.563099	1.40036	7.6029e-08	3.54448e-06	2.22431e-06	9646	tags=62%, list=24%, signal=47%	TEKTIP1/RP1L1/HYDIN/CFAP73/CFAP100/DNAAF1/CFAP46/DNAI1/KIF19/CFAP74/DRC1/DNAH1/DZIP1L/GLI1/TTLL3/SPEF1/CFAP54/CIMIP2B/CFAP77/DNAH9/CFAP43/DNAI2/ENKUR/TEKT2/MNS1/DNAH12/ODAD3/TEKT1/CENPF/SPAG8/CCDC40/RIBC2/LRRC43/CFAP45/CCDC96/ODAD1/CCDC65/SPAG6/DNAH17/DNHD1/RSPH1/INPP5E/DRC3/TEKT4/DYNLT2B/CFAP52/CFAP144/CFAP61/ODAD2/CFAP161/WDR54/SAXO2/CFAP91/PIERCE1/AKAP14/CCDC113/CFAP53/DYNLT4/GLI3/CFAP70/DNAI3…
GO:0061134	MF	GO:0061134	peptidase regulator activity	227	0.53338	1.34131	8.02236e-08	3.71926e-06	2.33399e-06	10016	tags=50%, list=25%, signal=37%	COL7A1/SERPINB5/SERPINB4/SERPINB3/SERPINB7/SPOCK1/SERPINA5/PI3/SERPINA3/SFRP2/SERPINA4/CTSV/CST4/SERPINB2/CST1/SERPINE1/PCOLCE/SERPINB13/COL6A3/CD109/SERPINE2/CST6/PI15/PRSS22/SSPOP/FN1/FBLN1/A2ML1/TIMP4/SERPINF1/SPOCK3/NKX3-1/BIRC7/LCN1/AHSG/TIMP2/RARRES1/GAPDH/ITIH4/CTSK/PZP/GBP5/LTF/R3HDML/AIM2/SERPINA6/ATP2A3/TIMP1/SERPINB11/SERPING1/TIMP3/BIRC5/ABCA2/SERPINB9/ADRM1/WFIKKN1/FURIN/CTSL/THBS1/A…
GO:0048706	BP	GO:0048706	embryonic skeletal system development	128	0.584122	1.44077	8.44183e-08	3.8921e-06	2.44246e-06	9546	tags=62%, list=24%, signal=47%	COL11A1/TWIST1/HOXB9/NKX3-2/COL1A1/SHOX2/TFAP2A/HOXA11/MDFI/MMP14/HOXD10/SULF1/HOXB8/SULF2/HOXA9/HOXD9/HOXB6/FOXC2/HOXA3/HOXB5/TBX1/HOXA6/HOXB3/LHX1/BMP7/HOXB7/OSR2/ALX1/PRRX1/HOXB4/CHST11/HOXA1/HOXA7/GSC/MEGF8/WNT9A/HOXC9/HOXC6/TGFB3/SLC2A10/XYLT1/SOX11/SMAD3/HYAL1/EYA1/RUNX2/HOXB2/HOXC4/GLI3/DLX1/HOXA4/HOXA5/HOXA2/SATB2/PDGFRA/COL2A1/MMP16/SCX/ZEB1/NOG/MED12/ALX4/DLX2/WDR19/WNT5A/MTHFD1L/NDST1/…
GO:0007162	BP	GO:0007162	negative regulation of cell adhesion	304	0.511354	1.29602	9.07102e-08	4.15921e-06	2.61008e-06	10468	tags=55%, list=26%, signal=41%	SPOCK1/MMP12/COL1A1/MELTF/IL20RB/MMP14/PLXNB3/SERPINE1/POSTN/ZC3H12A/MMP2/SNAI2/CCL21/TNC/B4GALNT2/SERPINE2/WNT1/LAG3/IL4I1/LGALS9B/PLXNA3/TGFBI/EPHB2/PLXNA1/C1QTNF1/PHLDB2/NRARP/FBLN1/JAG1/IL1RN/ZNF703/HOXA7/LOXL3/TRPV4/HSPG2/MAP4K4/GBP1/VEGFA/KLF4/DTX1/PLXNB1/LILRB2/PLXNA4/ADAMDEC1/CLEC4G/SCRIB/JAK3/TBX21/LGALS9C/IDO1/TSPAN32/LILRB4/DLG5/CD274/TNFRSF14/PLXNB2/HLX/LRRC32/IRF1/PLA2G5/CTLA4/ABCA12…
GO:0002696	BP	GO:0002696	positive regulation of leukocyte activation	376	0.498492	1.26827	9.38562e-08	4.27995e-06	2.68585e-06	16194	tags=75%, list=41%, signal=45%	TNFSF11/MMP14/IL1A/IGF2/WNT10B/CCL21/ADAM8/VNN1/IL23A/IL4I1/CCDC88B/EPHB2/CARD11/LGALS1/WNT3A/ZAP70/KLRK1/THY1/GLI2/TNFRSF4/CDKN1A/IL6/KMT5C/CRLF2/CD177/NFKBID/ADA/TNF/LBP/TLR6/LILRB2/SPTA1/KLRC2/RASAL3/CLCF1/KLHL25/GATA3/PTAFR/SART1/ICOSLG/TNFRSF13C/EFNB1/TNFSF14/TICAM1/CD70/TBX21/VCAM1/CD276/LILRB4/CD274/IL15RA/TNFRSF14/HLX/IL2RA/TYK2/SIRPA/FOXP3/CD209/IL4R/LEF1/CSK/HES1/TNFSF4/THBS1/IL12A/LEP/…
GO:0016887	MF	GO:0016887	ATP hydrolysis activity	411	0.494797	1.26127	9.80509e-08	4.44693e-06	2.79064e-06	16624	tags=80%, list=42%, signal=47%	KIF1A/PIF1/ABCC2/KIF18B/DDX12P/KIF7/ATP12A/HSPA7/KIF5A/CHTF18/KIFC2/ATP2A1/KIF19/DDX11/ATP8B3/KIF3C/RAD54L/RECQL4/MYH3/MOV10L1/KIF14/KIF2C/KIF23/ABCA7/DNAH9/TRIP13/ATAD3B/ATP2B2/MYO1E/KIFC1/CDC6/DNAH12/PFN2/ORC1/ATP2A3/ABCG4/DDX3Y/EIF4A1/CHD5/BLM/RFC4/DQX1/DHX37/DDX39B/FIGN/DDX47/ABCA2/ABCC1/TAP2/ABCB11/KIF15/MCM5/ABCA12/HSPA6/HSPA1A/RAD51/RECQL5/SLFN11/DHX38/TAP1/DHX34/MCM7/KIF28P/MCM2/BRIP1/ATA…
GO:0150034	CC	GO:0150034	distal axon	276	0.517945	1.30887	1.03294e-07	4.60957e-06	2.8927e-06	9918	tags=52%, list=25%, signal=39%	PTPRN/IGF2BP1/NTSR1/FSCN1/L1CAM/PRKCG/GAP43/HAP1/GAD1/TUBB3/CALB2/CDK5R2/KCNK2/SNCG/TENM2/CDK5R1/NTS/WHRN/ARHGAP4/TH/TSHZ3/CBARP/CPLX2/TPBG/UNC13A/THY1/NGEF/MAPK8IP3/BOC/PRRT2/CSNK1E/TRPV4/DRD2/GPRIN1/STMN3/ACAP3/BRSK1/DBN1/MAP3K12/SNCB/ADORA1/BASP1/PACSIN1/NECTIN1/HTR1B/PCSK1/MICAL1/GPER1/ITGA2/KLC1/TNN/PALLD/KCNC4/COBL/FLNA/DPYSL3/MAP1B/TIAM1/DVL1/TULP1/CAD/KIF21B/SSH1/NEFL/HCN3/GDPD5/TSPOAP1/T…
GO:0051251	BP	GO:0051251	positive regulation of lymphocyte activation	327	0.50687	1.28702	1.03294e-07	4.60957e-06	2.8927e-06	16194	tags=77%, list=41%, signal=46%	TNFSF11/MMP14/IL1A/IGF2/WNT10B/CCL21/ADAM8/VNN1/IL23A/IL4I1/CCDC88B/EPHB2/CARD11/LGALS1/WNT3A/ZAP70/KLRK1/THY1/GLI2/TNFRSF4/CDKN1A/IL6/KMT5C/NFKBID/ADA/LILRB2/SPTA1/KLRC2/RASAL3/CLCF1/KLHL25/GATA3/SART1/ICOSLG/TNFRSF13C/EFNB1/TNFSF14/TICAM1/CD70/TBX21/VCAM1/CD276/LILRB4/CD274/IL15RA/TNFRSF14/HLX/IL2RA/TYK2/SIRPA/FOXP3/CD209/IL4R/LEF1/CSK/HES1/TNFSF4/IL12A/LEP/RUNX3/PIK3R6/HLA-G/IL12RB1/IFNG/SIRPG…
GO:0198738	BP	GO:0198738	cell-cell signaling by wnt	456	0.484123	1.23645	1.03294e-07	4.60957e-06	2.8927e-06	13150	tags=60%, list=33%, signal=41%	APCDD1L/WNT7A/DKK1/COL1A1/GREM1/FOXD1/KREMEN2/ALPK2/SFRP2/TMEM132A/CDH2/LYPD6/FZD10/MDFI/CPZ/SULF1/CDH3/WNT10B/NDP/RSPO3/SULF2/SNAI2/DLX5/NKD2/CTHRC1/FOXL1/DACT1/WNT5B/CCNE1/TSKU/WNT1/CCN4/SOST/IGFBP1/DRAXIN/TERT/GLI1/BARX1/WNT3A/HIC1/SPEF1/NRARP/CELSR3/TPBG/WNK2/ZNF703/RARG/LRP4/CAPRIN2/TGFB1I1/FERMT1/ADGRA2/CSNK1E/GSC/PKD1/DRD2/TNFAIP3/WNT10A/ASPM/KLF4/BCL9L/BICC1/DAPK3/WNT6/FZD2/WNT9A/SOX9/CSN…
GO:0097014	CC	GO:0097014	ciliary plasm	165	0.560002	1.39326	1.08548e-07	4.76753e-06	2.99183e-06	8832	tags=59%, list=22%, signal=46%	TEKTIP1/RP1L1/HYDIN/CFAP73/CFAP100/DNAAF1/CFAP46/DNAI1/KIF19/CFAP74/DRC1/DNAH1/DZIP1L/GLI1/TTLL3/SPEF1/CFAP54/CIMIP2B/CFAP77/DNAH9/CFAP43/DNAI2/ENKUR/TEKT2/MNS1/DNAH12/ODAD3/TEKT1/CENPF/SPAG8/CCDC40/RIBC2/LRRC43/CFAP45/CCDC96/ODAD1/CCDC65/SPAG6/DNAH17/DNHD1/RSPH1/INPP5E/DRC3/TEKT4/DYNLT2B/CFAP52/CFAP144/CFAP61/ODAD2/CFAP161/WDR54/SAXO2/CFAP91/PIERCE1/AKAP14/CCDC113/CFAP53/DYNLT4/GLI3/CFAP70/DNAI3…
GO:0050807	BP	GO:0050807	regulation of synapse organization	244	0.521016	1.31268	1.08548e-07	4.76753e-06	2.99183e-06	11065	tags=57%, list=28%, signal=41%	WNT7A/KIF1A/DKK1/KLK8/OXTR/CDH2/LRFN4/THBS2/SYNDIG1/SLC7A11/DMPK/ITPKA/ARHGAP33/C1QL1/SRPX2/SLITRK6/CDK5R1/SEMA3F/LRRN1/ROR2/ST8SIA2/EPHB2/WNT3A/NLGN2/NTNG2/CLSTN2/TPBG/NGEF/MDGA1/LRP4/CAPRIN2/LZTS1/AGRN/CDC20/DRD2/ARHGAP22/TNF/DBN1/CHRNA7/VSTM5/LILRB2/NTN1/SHANK3/CAMK2B/FLRT2/ASAP1/COLQ/NECTIN1/LINGO2/APOE/NLGN3/DLG5/LRP8/NTRK1/ANAPC2/NRP2/CNTNAP1/TIAM1/DVL1/EPHB1/GRIPAP1/IGSF9/NEURL1/NEFL/CLSTN…
GO:0006260	BP	GO:0006260	DNA replication	278	0.518197	1.30974	1.08548e-07	4.76753e-06	2.99183e-06	17191	tags=85%, list=43%, signal=49%	PIF1/E2F7/EREG/CHTF18/EME2/TICRR/POLQ/DDX11/CCNE1/RECQL4/CDC45/GLI1/ZNF365/BCAR3/GLI2/HMGA1/TONSL/CDT1/EME1/CDC6/CHAF1A/RRM2/DBF4B/ORC1/POLE/ORC6/BLM/RFC4/PNKP/POLN/TK1/BRCA1/CHEK1/CCNA2/POLRMT/MCM5/POLD1/E2F8/RAD51/RECQL5/LRWD1/SLFN11/PTMS/FEN1/MCM7/MCM2/TFPT/MCM10/TRAIP/TIMELESS/FAM111B/ID3/MCM8/SLX4/CDC7/LIG1/POLG/GEN1/E4F1/WIZ/DTL/CDC34/CCDC88A/MUS81/MCM4/UCN/RECQL/ENPP7/RTEL1/ING5/ESCO2/GINS…
GO:0070371	BP	GO:0070371	ERK1 and ERK2 cascade	328	0.505906	1.2844	1.10655e-07	4.78456e-06	3.00251e-06	13265	tags=62%, list=33%, signal=42%	PSCA/S100A7/SEMA7A/OXTR/TNFSF11/EMILIN1/CCL11/SPRED3/IL1A/TF/CCL21/DUSP4/LIF/CCL26/EPHA2/AKAP12/FGF19/CAVIN3/INHBA/NECAB2/FN1/EPHB2/CARD9/IQGAP3/CCL20/PDGFB/TPBG/FBLN1/FAM83D/CCL7/WNK2/DUSP5/ABCA7/ACKR3/NEK10/TRPV4/DRD2/TNF/GBP1/CHRNA7/MAP3K12/ACTA2/NPSR1/SOX9/FLT4/NOX4/APOE/GRB10/GPER1/TIMP3/PDGFRB/CCL18/ITGB3/MT3/FGF1/NLRP6/CCL3L3/NTRK1/FGF2/PLA2G5/NDRG4/TIAM1/MARCO/NRG1/CCL24/SIRPA/EPHB1/TBC1D…
GO:0006310	BP	GO:0006310	DNA recombination	334	0.504476	1.28086	1.10655e-07	4.78456e-06	3.00251e-06	16320	tags=78%, list=41%, signal=47%	PIF1/REC8/TEX15/UHRF1/EME2/POLQ/RAD54L/RECQL4/CDC45/XRCC3/ZNF365/ANKLE1/PGBD5/H1-3/TRIP13/TONSL/KMT5C/EME1/PSMC3IP/MSH5/EXO1/HDAC10/HROB/HDGFL2/CLCF1/NABP1/BLM/AP5Z1/BATF/TBX21/POLN/SLX1B/TCF3/BRCA1/CHEK1/EID3/MCM5/RAD51/RECQL5/FEN1/H2AX/MCM7/MCM2/TFPT/RAD51AP1/FOXP3/TEX11/TIMELESS/BRIP1/LEF1/TNFSF4/SIRT6/MCM8/SLX4/AUNIP/FANCD2/CDC7/FANCB/GEN1/MRNIP/ABL1/TFRC/TOP2A/XRCC2/WAS/DMAP1/MUS81/NSD2/MCM4…
GO:0050678	BP	GO:0050678	regulation of epithelial cell proliferation	391	0.494024	1.25779	1.10655e-07	4.78456e-06	3.00251e-06	13854	tags=61%, list=35%, signal=40%	SERPINB5/PTPRN/TWIST1/WNT7A/MMP12/SFRP2/FGFBP1/CCL11/PLXNB3/SULF1/CDH3/VEGFC/LAMA5/IGF2/WNT10B/UHRF1/SULF2/SNAI2/EREG/DLX5/CCL26/CD109/SMO/LAMB1/TP63/TBX1/F3/CDK6/GLI1/WNT3A/IQGAP3/SCN5A/OSR2/NRARP/PDGFB/JAG1/SCG2/DBH/HAS2/ZNF703/SERPINF1/NKX3-1/TGM1/PGF/DRD2/NEAT1/TNFAIP3/HSPG2/TNF/VEGFA/PDX1/ROBO1/CLDN1/SFN/SOX9/CCR3/FLT4/GATA3/ECM1/NR1D1/EPGN/APOE/TGFA/FA2H/XDH/FGFR1/ITGB3/VASH1/HLX/FGF1/FGF2/…
GO:0023061	BP	GO:0023061	signal release	483	0.483862	1.23684	1.14871e-07	4.94122e-06	3.10083e-06	10022	tags=48%, list=25%, signal=36%	PTPRN/FER1L4/WNT7A/SYT13/IL11/GAL/INHA/SYT8/PRKCG/FOXD1/OXTR/STX1A/TMEM132A/TNFSF11/HNF4A/RIMS2/SLC16A1/IL1A/VSNL1/GDNF/SNCG/SCT/LIF/GRM4/NKX6-1/C1QTNF12/SYT5/INHBA/STX1B/CPLX2/DOC2A/SV2A/C1QTNF1/GRM2/GIP/GABBR1/NLGN2/F2RL2/UNC13A/IL1RN/GIPR/KCNMB4/SNPH/NNAT/PRRT2/SYN1/CAPN10/NKX3-1/IL6/DOC2B/TRPV4/GRP/FOXL2/DRD2/TGM2/SYT12/CHGA/TRPV6/TNF/BRSK1/CHRNA7/ADRA2C/PDX1/PTGES/PFN2/BGLAP/BMP8A/DYSF/ANO1/…
GO:0007369	BP	GO:0007369	gastrulation	197	0.54298	1.36113	1.16978e-07	5.00608e-06	3.14153e-06	8413	tags=49%, list=21%, signal=39%	COL7A1/HMGA2/COL11A1/DKK1/MMP9/COL6A1/COL12A1/TRIM15/SFRP2/COL5A1/HNF4A/HOXA11/MMP14/ITGB4/COL5A2/LAMB3/NR0B1/ITGA5/EYA2/MMP2/DUSP4/FOXC2/SNAI1/WNT5B/EPHA2/LAMB1/COL4A2/INHBA/LHX1/LAMA3/FN1/BMP7/WNT3A/PHLDB2/IL1RN/DUSP5/TENM4/GSC/MEGF8/KLF4/FOXC1/ARFRP1/ITGA2/ZBTB17/ITGB3/TBX6/ITGB5/LBX2/DVL1/SMAD3/GJA1/EYA1/MYADM/SFRP1/LEF1/TXNRD1/ARMC5/POFUT2/ITGA3/SOX7/MAPK7/GPI/SOX17/KDM6B/VTN/AHDC1/TGIF2/HIR…
GO:0051146	BP	GO:0051146	striated muscle cell differentiation	300	0.509716	1.29122	1.23301e-07	5.24975e-06	3.29444e-06	9942	tags=50%, list=25%, signal=38%	DNER/DKK1/FLNC/FHOD3/POPDC3/GREM1/ADAM12/TNNT3/SHOX2/ALPK2/CDH2/MMP14/PLEC/DMPK/IGF2/WNT10B/IGFBP5/CYP26B1/SMO/ADAMTS15/WNT1/PIEZO1/G6PD/MYH3/TBX1/CACNA1H/DLL1/FHL2/WT1/MYO18B/KRT19/WNT3A/KEL/OBSL1/PLPP7/MSX1/TNNT2/ADAMTS5/TCAP/RBM24/VEGFA/BARX2/CSRP2/KRT8/EZH2/OBSCN/NOX4/MYH9/RGS4/TNFSF14/TNNT1/PDGFRB/ALPK3/MIR590/BHLHE41/CNTNAP1/MYL9/CXCL9/NRG1/PLEKHO1/TBX3/KAT2A/ANKRD23/IL4R/BVES/DOCK5/SIRT6/N…
GO:0030574	BP	GO:0030574	collagen catabolic process	45	0.715229	1.67252	1.31732e-07	5.58023e-06	3.50183e-06	3483	tags=53%, list=9%, signal=49%	KLK6/PRSS2/MMP10/MMP3/MMP11/MMP1/MMP12/MMP9/ADAMTS14/MMP14/ADAMTS2/MMP2/MMP25/MMP17/MMP13/FAP/MRC2/CTSK/MMP23B/MMP7/MMP19/TMPRSS6/FURIN/CTSL
GO:0045109	BP	GO:0045109	intermediate filament organization	73	0.64821	1.55849	1.3384e-07	5.64087e-06	3.53989e-06	3596	tags=40%, list=9%, signal=36%	KRT6A/KRT6B/KRT16/KRT17/KRT5/KRT14/KRT6C/KRT81/KRT23/PKP1/PKP2/INA/PLEC/KRT75/KRT78/KRT15/KRT19/KRT13/DSP/NEFM/KRT83/KRT7/TCHH/KRT80/KRT40/KRT79/GFAP/KRT12/NEFL
GO:0008201	MF	GO:0008201	heparin binding	174	0.550264	1.37299	1.40163e-07	5.87768e-06	3.68849e-06	6943	tags=48%, list=17%, signal=40%	COL11A1/CXCL6/SAA1/SERPINA5/COL11A2/COL5A3/LAMC2/COL5A1/FGFBP1/SMOC1/THBS2/CXCL8/POSTN/RSPO3/PCOLCE/TMEM184A/ADAMTS15/SERPINE2/CCN4/SOST/FN1/BMP7/COL13A1/LIPG/COL17A1/COL23A1/CCL7/CEL/EFEMP2/ADAMTS5/PGF/VEGFA/ADAMTSL5/LTF/AOC1/FSTL1/CXCL11/COLQ/APOE/ADGRG1/FGFR1/CCDC80/FGF1/F2/COMP/FGF2/THBS3/MPO/NRP2/CRISPLD2/LGR6/FURIN/FBN1/SFRP1/IMPG2/THBS1/CCL8/PCSK6/NELL2/PF4V1/CXCL13/REG4/COL28A1/CXCL10/FGF…
GO:0061041	BP	GO:0061041	regulation of wound healing	130	0.578205	1.42699	1.4227e-07	5.93624e-06	3.72524e-06	9600	tags=60%, list=24%, signal=46%	PLAU/EMILIN1/SERPINB2/SERPINE1/FOXC2/DUOX2/CD109/SERPINE2/PLAUR/F3/CCN4/EPHB2/C1QTNF1/PHLDB2/PDGFB/INSL3/FAP/FERMT1/TNFAIP3/TNF/F12/CLDN1/TNFRSF12A/APOE/TAFA5/SERPING1/ST3GAL4/F2/TBXA2R/FGF2/ADTRP/SMAD3/AJAP1/THBS1/ANXA2/HRAS/KLKB1/FGA/ALOX5/UBASH3B/WFDC1/ALOX12/F7/GP1BA/NOS3/VTN/HBEGF/DDR2/HRG/PDGFRA/ADAMTS18/VIL1/ITGB1/PDGFA/MYLK/EMILIN2/SH2B3/ACTG1/EDN1/EPPK1/CAV1/THBD/ANO6/PROC/PLG/MIR221/SER…
GO:0014069	CC	GO:0014069	postsynaptic density	315	0.508235	1.28931	1.48593e-07	6.16922e-06	3.87145e-06	13037	tags=61%, list=33%, signal=41%	SPOCK1/NETO1/PRKCG/GAP43/GRIN3B/CDH2/SH2D5/CACNG8/DRP2/LRFN4/SYNDIG1/GRIP2/CNIH2/PRRT1/CDK5R1/CAMK2N1/GRIN2D/SHANK1/CACNG4/NCS1/KLHL17/SEMA4B/HOMER3/CLSTN2/IGSF11/PRRT2/SYN1/LRP4/GNG3/LZTS1/ATP2B2/RNF112/SHISA9/GRIA3/GRIK1/CABP1/PRR7/DBN1/DLG4/SHANK3/SAMD14/FAM81A/IQSEC3/SYNGAP1/MINK1/SEMA4C/SCRIB/NLGN4Y/CAMK2A/NLGN4X/GPER1/DLG5/PRR12/ADD2/MAP1B/CACNA1C/TIAM1/DVL1/GRIK5/NEURL1/PSD/CLSTN3/ABHD17A/…
GO:0051282	BP	GO:0051282	regulation of sequestering of calcium ion	138	0.571429	1.413	1.52809e-07	6.28172e-06	3.94205e-06	11130	tags=64%, list=28%, signal=46%	NTSR1/HAP1/PLCH2/TRPA1/LIME1/JPH3/BDKRB1/CEMIP/CCL21/JSRP1/JPH2/RASA3/THY1/TRPV1/RYR3/DRD2/NPSR1/CXCL11/PLCB3/GPER1/ITGB3/ERO1A/F2/FGF2/FLNA/TRPM2/CACNA1C/CXCL9/PLCB2/CYBA/TPCN1/PLCG1/CCL3/ABL1/UBASH3B/SLC8B1/CD19/CXCL10/BAX/CORO1A/LCK/XCL1/FASLG/GP1BA/ANXA6/CHERP/NOL3/P2RY6/TPCN2/PTPN6/MCOLN1/MIR93/PLCB4/GSTM2/PKD2/LETM1/TRPC1/APLNR/CCR7/MCOLN3/FKBP1A/HTR2C/CHD7/CALM3/DDIT3/CAPN3/GP5/MCOLN2/HTT/…
GO:0005178	MF	GO:0005178	integrin binding	154	0.560231	1.39053	1.52809e-07	6.28172e-06	3.94205e-06	13100	tags=71%, list=33%, signal=48%	SEMA7A/SFRP2/COL5A1/COL16A1/EMILIN1/COL3A1/MMP14/ITGB4/ITGA5/LAMA5/IGF2/ITGA11/ADAM23/CCN4/FN1/TGFBI/ADAMTS13/ACTN1/ITGB8/DST/FBLN1/THY1/FAP/FERMT1/ITGAX/ADAMTS5/ITGA6/CD177/IBSP/EGFL6/SPP1/MYH9/LTBP4/ITGB1BP2/VCAM1/ITGA2/TNN/ITGB3/ADAM11/FGF1/MFGE8/GFAP/COMP/FGF2/ITGB5/FERMT3/NRG1/ISG15/FBN1/CIB2/THBS1/ACTN4/LAMB2/IL1B/S1PR3/ITGB7/ACTN3/MADCAM1/ITGA3/NISCH/FRMD5/VTN/ITGAM/SRC/JAM3/ITGA10/ITGAD/T…
GO:0099568	CC	GO:0099568	cytoplasmic region	290	0.510717	1.29237	1.54917e-07	6.33715e-06	3.97683e-06	9646	tags=54%, list=24%, signal=41%	KIF1A/NETO1/HAP1/TEKTIP1/RIMS2/RP1L1/HYDIN/CFAP73/UCHL1/CFAP100/KIF5A/DNAAF1/CFAP46/DNAI1/KIF19/SPTBN5/CFAP74/KLHL17/DRC1/DNAH1/DZIP1L/GLI1/SAPCD2/KIF4A/TTLL3/SPEF1/PHLDB2/CFAP54/DST/UNC13A/CIMIP2B/MAPK8IP3/CFAP77/DNAH9/CFAP43/DNAI2/ENKUR/TEKT2/MNS1/DNAH12/ODAD3/TEKT1/CENPF/DLG4/MAP1A/RANGAP1/SPAG8/INSC/CCDC40/CLTB/RIBC2/LRRC43/CFAP45/CCDC96/ODAD1/CCDC65/SPAG6/CALY/DNAH17/DNHD1/RSPH1/INPP5E/TRIM4…
GO:0005518	MF	GO:0005518	collagen binding	68	0.655354	1.57162	1.59132e-07	6.47783e-06	4.06511e-06	6845	tags=63%, list=17%, signal=52%	MMP12/COL5A3/MMP9/COL6A2/COL6A1/LRRC15/ITGA11/PCOLCE/RELL2/AEBP1/FN1/TGFBI/NID2/C1QTNF1/COCH/PDGFB/LOX/MMP13/MRC2/HSPG2/CTSK/ADGRG1/ITGA2/ANTXR1/GP6/COMP/SPARC/SMAD3/P3H1/CTSL/THBS1/CCBE1/NID1/P3H4/ITGA3/VTN/DDR2/CTSB/ITGA10/ITGB1/PDGFA/LUM/PCOLCE2
GO:1902105	BP	GO:1902105	regulation of leukocyte differentiation	319	0.50692	1.2861	1.6124e-07	6.53177e-06	4.09896e-06	14827	tags=70%, list=37%, signal=44%	INHA/TNFSF11/MMP14/WNT10B/ZC3H12A/TNFAIP6/CYP26B1/LIF/ADAM8/FSTL3/LAG3/VNN1/IL23A/ROR2/IL4I1/INHBA/CDK6/CARD11/ZAP70/NRARP/GLI2/HOXA7/LOXL3/NFKBID/ADA/TNF/FANCA/DTX1/BGLAP/LILRB2/LTF/IL27/CLEC4G/KLHL25/GATA3/SART1/JUNB/JAK3/BATF/GPR68/TBX21/LILRB4/TMEM178A/IL15RA/HLX/IRF1/POU4F1/CTLA4/ZNF683/IL2RA/FBN1/KAT2A/SLAMF8/FOXP3/MAFB/SFRP1/IL4R/LEF1/TNFSF4/PRDM1/RUNX3/FANCD2/PIK3R6/ACIN1/HLA-G/IL12RB1/IF…
GO:0008237	MF	GO:0008237	metallopeptidase activity	183	0.54503	1.36295	1.67563e-07	6.75512e-06	4.23912e-06	8025	tags=49%, list=20%, signal=39%	PRSS2/MMP10/MMP3/MMP11/MMP1/MMP12/ADAM12/MMP9/ADAMTS14/CPXM1/CLCA2/ADAMTS4/MMP14/BMP1/ADAM19/CPZ/CPA4/KLK7/TLL2/ADAMTS2/MMP2/ADAMTS6/ADAMTS7/ADAM23/ADAMTS12/ADAM8/ADAM33/ADAMTS15/MMP25/CLCA4/AEBP1/MMP17/AGBL2/ADAMTS13/KEL/ECEL1/MMP13/ADAMTS20/MATCAP1/ADAMTS5/ADAMTS10/THOP1/NPEPL1/ECE1/MME/MMP23B/MMP7/XPNPEP2/ADAMDEC1/AMZ1/LVRN/MMP19/NPEPPSP1/TMPRSS6/VASH1/ADAM11/ADAMTS16/PHEX/STAMBPL1/NAALADL1/AD…
GO:0046873	MF	GO:0046873	metal ion transmembrane transporter activity	441	0.48634	1.24157	1.73886e-07	6.97632e-06	4.37794e-06	13035	tags=56%, list=33%, signal=38%	SLC4A11/CACNG6/GRIN3B/TRPV3/SLC9A3/TRPA1/KCNF1/CHRNA9/CACNG8/PKD1L2/SLC13A5/SLC6A8/KCNH3/KCNG1/KCNN4/KCNT1/ATP12A/KCNK2/SLC6A15/SLC34A3/SLC24A2/HCN2/ATP2A1/GRIN2D/SLC38A5/CACNG4/NIPAL4/NCS1/SCNN1D/CACNA1H/SLC23A1/RASA3/SLC6A7/TTYH1/KCNJ12/KCNJ14/SCN5A/KCND2/KCNAB3/KCNE1/SLC5A5/SLC13A4/SLC39A5/ASIC4/ASIC3/KCNK7/SLC9A4/KCNMB4/KCNH4/SLC25A37/TRPV1/CACNA1E/SLC5A10/CLDN16/CACNA1A/ATP2B2/KCNJ16/SLC11A1…
GO:0005938	CC	GO:0005938	cell cortex	304	0.508607	1.28906	1.78101e-07	7.11126e-06	4.46262e-06	12263	tags=62%, list=31%, signal=43%	FSCN1/LAMC2/SLC2A1/GAD1/RIMS2/CDH2/TNFAIP2/MICAL3/EXOC3L4/ARHGAP33/SPTBN5/CLIP2/AKAP12/MISP/SAPCD2/KRT19/IQGAP3/PDZD4/ERMN/ACTN1/PHLDB2/FMNL1/DST/UNC13A/ANLN/MYO1E/TRPV4/CABP1/SHROOM1/PXN/DBN1/SEPTIN5/DLG4/FAM110C/SPTA1/RASAL3/TRIP10/INSC/SPTBN2/CSNK1G2/CLTB/MYH9/GYS2/CALD1/MYO7A/EXOC3L1/FGF1/COBL/MYO1A/FLNA/TRAF2/RAPGEF3/MYL9/FCHSD1/TPM4/MYADM/KIAA1614/CIB2/MELK/GPSM1/MYO9B/CRIP2/MARCKS/CLDN5/AC…
GO:0008236	MF	GO:0008236	serine-type peptidase activity	190	0.544395	1.36315	1.80209e-07	7.16115e-06	4.49392e-06	5648	tags=41%, list=14%, signal=35%	KLK6/PRSS2/MMP10/MMP3/MMP11/MMP1/MMP12/TMPRSS3/PRSS1/KLK8/MMP9/PLAU/TMPRSS11E/MMP14/PRSS3/PCSK9/BMP1/CTSV/HTRA3/KLK7/TLL2/MMP2/PRSS53/KLK4/ADAM8/TMPRSS9/GZMB/F3/TMPRSS5/PRSS22/MMP13/FAP/C1R/KLK5/KLK1/TMPRSS11D/CTSK/KLK10/F12/CTRC/C1S/MMP7/LTF/TPSG1/PCSK1/MMP19/TMPRSS6/F2/RHBDL3/KLK2/KLK14/FURIN/HTRA1/PCSK4/CFB/TMPRSS4/PRSS23/RHBDD3/KLKB1/CTRL/LONP1/PCSK6/GZMM/DPP9/HGFAC/PRSS36/ST14/F7/PCSK7/PRSS2…
GO:0000819	BP	GO:0000819	sister chromatid segregation	225	0.530861	1.33491	1.84424e-07	7.29393e-06	4.57725e-06	14896	tags=79%, list=37%, signal=50%	KIF18B/MAPK15/KIFC2/ESPL1/MYBL2/MISP/PLK1/XRCC3/CDCA5/KIF4A/TPX2/BUB1B/TACC3/KIF14/KIF2C/KIF23/TRIP13/UBE2C/CDC20/CDT1/CENPE/HASPIN/PRC1/AURKB/KIFC1/SPAG5/DPF1/CDC6/PRAP1/NDC80/NCAPG/CENPF/DPF3/AURKC/CENPK/NCAPH/DLGAP5/NCAPD2/KNL1/KNTC1/INCENP/CDCA8/BIRC5/CCNB1/PSRC1/FLNA/CENPI/ANAPC2/HSPA1A/SPC24/NEK2/BUB1/CHFR/AKAP8L/AAAS/GEN1/NCAPG2/KIF11/MAD1L1/NUSAP1/EML3/SPC25/ANKRD53/TOP2A/TTK/ZWINT/NUP62/…
GO:0098773	BP	GO:0098773	skin epidermis development	128	0.577591	1.42466	1.90747e-07	7.50842e-06	4.71185e-06	8954	tags=56%, list=22%, signal=44%	KRT16/KRT17/GAL/DKK1/SOX21/TGM3/CDH3/PLEC/LAMA5/WNT10B/IGFBP5/CYP26B1/CYSRT1/CD109/SMO/SNAI1/TP63/ALOXE3/INHBA/DLL1/MSX2/HRNR/FOXE1/GLI2/LHX2/FST/LRP4/FERMT1/DNASE1L2/WNT10A/TNF/KLF4/CLDN1/FLG/SFN/SOX9/SOX18/FA2H/ABCA12/TMEM79/TGFB2/NGFR/ALOX12/NOTCH1/LGR5/NFKBIZ/PIAS4/APCDD1/IL18/FGF7/NUMA1/DSG4/SRF/LSR/ALOX12B/PDGFA/ERCC2/ALX4/WNT5A/STMN1/NAGLU/FOXQ1/INTU/MYSM1/NOM1/TRADD/TRPC4AP/RELA/SLC39A7/N…
GO:0051208	BP	GO:0051208	sequestering of calcium ion	142	0.565737	1.40068	1.94962e-07	7.63832e-06	4.79337e-06	11130	tags=63%, list=28%, signal=46%	NTSR1/HAP1/PLCH2/TRPA1/LIME1/JPH3/BDKRB1/CEMIP/CCL21/JSRP1/JPH2/RASA3/THY1/TRPV1/RYR3/DRD2/NPSR1/CXCL11/PLCB3/GPER1/ITGB3/ERO1A/F2/FGF2/FLNA/TRPM2/CACNA1C/CXCL9/PLCB2/CYBA/TPCN1/PLCG1/CCL3/ABL1/UBASH3B/SLC8B1/CD19/CXCL10/BAX/CORO1A/LCK/XCL1/FASLG/GP1BA/ANXA6/CHERP/NOL3/P2RY6/TPCN2/PTPN6/MCOLN1/MIR93/PLCB4/GSTM2/PKD2/LETM1/TRPC1/APLNR/CCR7/MCOLN3/ATP7B/FKBP1A/HTR2C/CHD7/CALM3/DDIT3/CAPN3/HSP90B1/G…
GO:0051347	BP	GO:0051347	positive regulation of transferase activity	410	0.491119	1.25183	1.9707e-07	7.68481e-06	4.82255e-06	13861	tags=64%, list=35%, signal=42%	HMGA2/DKK1/GREM1/TNFSF11/FZD10/LTK/MAPK15/IGF2/CEMIP/EREG/CCL21/CHTF18/DRD4/INSRR/ADAM8/CARD14/EPHA2/IL23A/ROR2/LAT/MAGEC2/PKIB/PILRB/PLK1/MAP3K10/TPX2/NTF3/PDGFB/MST1R/KIF14/DOK7/UBE2S/CLSPN/CDKN1A/NEK10/UBE2C/SLC11A1/CDC20/PKD1/CENPE/AURKB/TNF/CHRNA7/VEGFA/ADRA2C/KLF4/TLR6/MAP3K12/EEF1A2/DLG4/ROBO1/LTF/CARD10/EZH2/FLT4/AGAP2/NOX4/EPGN/APOE/RFC4/PNKP/FGFR1/TELO2/PDGFRB/ITGB3/MT3/FGF1/F2/LRP8/NTR…
GO:1903034	BP	GO:1903034	regulation of response to wounding	169	0.552348	1.3763	1.99178e-07	7.69509e-06	4.82899e-06	10541	tags=60%, list=26%, signal=44%	PLAU/EMILIN1/SERPINB2/SERPINE1/FOXC2/DUOX2/CD109/SERPINE2/PLAUR/KIAA0319/F3/CCN4/EPHB2/C1QTNF1/PHLDB2/PDGFB/INSL3/FAP/FERMT1/SIGLEC10/TNFAIP3/TNF/KLF4/F12/CLDN1/TNFRSF12A/SPP1/APOE/TAFA5/SERPING1/ST3GAL4/F2/TBXA2R/FGF2/FLNA/ADTRP/IGF1R/SMAD3/AJAP1/THBS1/ANXA2/HRAS/KLKB1/FGA/ALOX5/UBASH3B/WFDC1/ALOX12/EXTL3/F7/GP1BA/NOS3/VTN/HBEGF/DDR2/GIT1/RTN4R/HRG/PTPRS/MAP2K2/PDGFRA/ADAMTS18/SCARF1/VIL1/ITGB1/…
GO:0051056	BP	GO:0051056	regulation of small GTPase mediated signal transduction	294	0.513593	1.30055	1.99178e-07	7.69509e-06	4.82899e-06	11367	tags=59%, list=28%, signal=43%	ARHGEF4/EPS8L3/COL3A1/MCF2/FOXM1/ARHGAP4/GPR35/PLEKHG3/RASA3/DOCK3/EPHB2/RHOF/F2RL2/EPS8L1/KIF14/NGEF/ARHGAP11A/SYDE1/RASAL1/LPAR4/TGM2/ARFGAP1/STMN3/PLEKHG5/ARHGAP22/MAP4K4/ROBO1/RASAL3/ARHGEF25/IQSEC3/SYNGAP1/OBSCN/ARHGEF18/PSD2/CHN1/APOE/ADGRG1/SH2B2/SH3BP1/VAV2/ARHGAP9/PRAG1/NTRK1/ARHGEF1/ARHGAP23/GPR4/TIAM1/ARHGEF40/ARHGAP39/GPR17/DENND1A/PSD/MCF2L/MYO9B/TGFB2/LZTR1/PLEKHG6/CYTH4/FGD1/ECT2/A…
GO:0098978	CC	GO:0098978	glutamatergic synapse	407	0.492413	1.25507	2.01285e-07	7.74068e-06	4.8576e-06	11610	tags=56%, list=29%, signal=40%	WNT7A/NETO1/SLC6A17/DRP2/DNM1/LRFN4/NPTX2/ITGA5/GRIP2/LAMA5/ITPKA/ADAM23/C1QL1/SEMA3A/DRD4/BCAN/GRIN2D/SEMA3F/SHANK1/CPT1C/CACNG4/ROR2/KLHL17/P2RX6/SEMA4B/CPLX2/EPHB2/DOC2A/HOMER3/SV2A/GPC6/GRM2/WNT3A/ACTN1/KCND2/GABBR1/NTNG2/CLSTN2/PRRT2/LZTS1/ATP2B2/ABLIM3/SHISA9/DRD2/ARHGAP22/PRR7/DBN1/PFN2/SLC1A6/DLG4/PLXNA4/FAM81A/NPTXR/SPTBN2/ASAP1/SYNGAP1/VGF/PSD2/SCRIB/NLGN4Y/APOE/CALY/NLGN4X/NLGN3/PORCN/…
GO:0009314	BP	GO:0009314	response to radiation	424	0.486485	1.24067	2.03393e-07	7.78585e-06	4.88595e-06	16910	tags=75%, list=42%, signal=44%	NETO1/MMP3/MMP1/GUCA1A/MMP9/SFRP2/CCL11/COL3A1/IL1A/SLC7A11/MMP2/SNAI2/SERPINB13/TICRR/SEMA5B/TH/RAD54L/MAPK11/CPT1B/MC1R/AANAT/KCNE1/CDC25A/DBH/ABCA7/CERS1/HOXA1/CDKN1A/DRD2/AURKB/PRAP1/BRSK1/FOXB1/MME/BCL3/PML/NABP1/GATA3/SYNGAP1/TIMP1/RCVRN/MTA1/BLM/GADD45A/CEP250/PNKP/VCAM1/BHLHE40/APOBEC1/BRCA1/POLD1/PBK/UVSSA/ELOVL4/NDRG4/RAD51/RAD9A/TULP1/FEN1/H2AX/HYAL1/TNKS1BP1/RAD51AP1/EYA1/SFRP1/RDH13/…
GO:0016055	BP	GO:0016055	Wnt signaling pathway	454	0.484247	1.2368	2.09716e-07	7.99124e-06	5.01484e-06	13150	tags=60%, list=33%, signal=41%	APCDD1L/WNT7A/DKK1/COL1A1/GREM1/FOXD1/KREMEN2/ALPK2/SFRP2/TMEM132A/CDH2/LYPD6/FZD10/MDFI/CPZ/SULF1/CDH3/WNT10B/NDP/RSPO3/SULF2/SNAI2/DLX5/NKD2/CTHRC1/FOXL1/DACT1/WNT5B/CCNE1/TSKU/WNT1/CCN4/SOST/IGFBP1/DRAXIN/TERT/GLI1/BARX1/WNT3A/HIC1/SPEF1/NRARP/CELSR3/TPBG/WNK2/ZNF703/RARG/LRP4/CAPRIN2/TGFB1I1/FERMT1/ADGRA2/CSNK1E/GSC/PKD1/DRD2/TNFAIP3/WNT10A/ASPM/KLF4/BCL9L/BICC1/DAPK3/WNT6/FZD2/WNT9A/SOX9/CSN…
GO:0051258	BP	GO:0051258	protein polymerization	285	0.513307	1.29859	2.22404e-07	8.43618e-06	5.29406e-06	12878	tags=66%, list=32%, signal=45%	KRT5/FHOD3/CCL11/MICALL2/CCL21/CCL26/CDK5R1/SPTBN5/VILL/CRACD/CSF3/CDC42EP5/BAIAP2L2/CARMIL2/CATIP/INF2/CDC42EP2/TPX2/PLEKHG2/UBE2S/UBE2C/TRPV4/PSTPIP1/PFN2/TMSB15B/SPTA1/SPTBN2/TUBGCP6/C15orf62/KANK4/AVIL/HAUS5/COBL/PSRC1/ADD2/MAP1B/HSPA1A/CORO7/FCHSD1/KANK3/MAP7D3/CCL24/MYADM/HDGFL3/SSH1/NEFL/EVL/VASP/TWF2/FGA/NAV3/CLIP3/ABL1/ANKRD53/GSN/HAUS7/HIP1R/GAS7/WAS/TUBG2/WASF1/ARHGAP40/SPTAN1/TENM1/CO…
GO:0006936	BP	GO:0006936	muscle contraction	348	0.501557	1.27436	2.2664e-07	8.55797e-06	5.37049e-06	11297	tags=52%, list=28%, signal=37%	SPHK1/HTR1D/TNNT3/OXTR/CCDC78/SLC6A8/PKP2/SULF1/STC1/MYBPC3/DMPK/GRIP2/TNNI2/ZC3H12A/GDNF/SULF2/TPM2/ATP2A1/RNF207/JSRP1/SMTN/ANKRD2/MYH3/SPX/CACNA1H/CNN1/P2RX6/KCNJ12/MYH13/SCN5A/KCND2/PPP1R13L/LTB4R/KCNE1/EDN2/DSP/TRPV1/TNNT2/RYR3/TRPV4/TCAP/DRD2/CHGA/TNNI3/ADA/TNF/ADRA2C/CLCN1/DAPK3/ACTA2/ADORA1/FGF12/JUP/PTAFR/MYL5/MYLK2/TNNT1/SCN1B/GPER1/ITGA2/CALD1/COMP/TBXA2R/FLNA/KCNIP2/CACNA1C/MYL9/TBX3/…
GO:0007416	BP	GO:0007416	synapse assembly	200	0.537545	1.34807	2.30876e-07	8.67865e-06	5.44622e-06	12627	tags=62%, list=32%, signal=43%	WNT7A/DNER/DKK1/GAP43/OXTR/CDH2/LRFN4/THBS2/SYNDIG1/SRPX2/SLITRK6/LRRN1/ST8SIA2/EPHB2/WNT3A/NLGN2/NTNG2/CLSTN2/GABRB3/TPBG/MDGA1/LRP4/LZTS1/AGRN/DRD2/PLXNB1/VSTM5/NTN1/SHANK3/SPTBN2/FLRT2/COLQ/NECTIN1/NLGN4Y/LINGO2/PCDHB6/NLGN4X/NLGN3/DLG5/NRXN2/PLXNB2/POU4F1/NTRK1/ADD2/MAP1B/DVL1/EPHB1/CLSTN3/EFNA5/LRRC4/NPAS4/LGI2/CUX2/EIF4G1/CLSTN1/SLITRK4/PCDHB2/GABRA2/LRFN3/PCDHB14/BDNF/NLGN1/FBXO45/CHRNB2/S…
GO:0061135	MF	GO:0061135	endopeptidase regulator activity	183	0.543351	1.35875	2.35112e-07	8.79826e-06	5.52128e-06	9771	tags=49%, list=24%, signal=37%	COL7A1/SERPINB5/SERPINB4/SERPINB3/SERPINB7/SPOCK1/SERPINA5/PI3/SERPINA3/SFRP2/SERPINA4/CST4/SERPINB2/CST1/SERPINE1/SERPINB13/COL6A3/CD109/SERPINE2/CST6/A2ML1/TIMP4/SERPINF1/SPOCK3/BIRC7/LCN1/AHSG/TIMP2/RARRES1/GAPDH/ITIH4/PZP/GBP5/LTF/AIM2/SERPINA6/TIMP1/SERPINB11/SERPING1/TIMP3/BIRC5/ABCA2/SERPINB9/ADRM1/WFIKKN1/FURIN/THBS1/ANXA2/NLRP1/GBP2/FETUB/EPPIN/CST7/WFDC1/COL28A1/PAPLN/SPINT1/SERPINI2/SE…
GO:0051209	BP	GO:0051209	release of sequestered calcium ion into cytosol	135	0.57685	1.42593	2.43585e-07	9.07461e-06	5.6947e-06	11130	tags=64%, list=28%, signal=47%	NTSR1/HAP1/PLCH2/TRPA1/LIME1/JPH3/BDKRB1/CEMIP/CCL21/JSRP1/JPH2/RASA3/THY1/TRPV1/RYR3/DRD2/NPSR1/CXCL11/PLCB3/GPER1/ITGB3/ERO1A/F2/FGF2/FLNA/TRPM2/CACNA1C/CXCL9/PLCB2/CYBA/TPCN1/PLCG1/CCL3/ABL1/UBASH3B/SLC8B1/CD19/CXCL10/BAX/CORO1A/LCK/XCL1/FASLG/GP1BA/CHERP/NOL3/P2RY6/TPCN2/PTPN6/MCOLN1/MIR93/PLCB4/GSTM2/PKD2/LETM1/TRPC1/APLNR/CCR7/MCOLN3/FKBP1A/HTR2C/CHD7/CALM3/DDIT3/CAPN3/GP5/MCOLN2/HTT/CASQ1/…
GO:0007051	BP	GO:0007051	spindle organization	201	0.537578	1.34843	2.56293e-07	9.50562e-06	5.96518e-06	15768	tags=82%, list=40%, signal=50%	MAPK15/FSD1/GOLGA8A/KIFC2/ESPL1/MYBL2/MISP/PLK1/KIF4A/TPX2/TACC3/WDR62/KIF23/GOLGA8B/CDC20/PKD1/CENPE/PRC1/AURKB/KIFC1/SPAG5/ASPM/NDC80/AURKC/TUBGCP6/DLGAP5/MYH9/HAUS5/INCENP/CDCA8/CCNB2/BIRC5/CCNB1/PSRC1/FLNA/PLK2/HSPA1A/SUN2/NEK2/LIMK2/CEP126/PLK3/STIL/AUNIP/AAAS/KIF11/EML3/AURKA/LZTS2/SPC25/ANKRD53/TTK/HAUS7/NUP62/TUBG2/CCDC61/NUF2/CHD3/TUBGCP2/HSPA1B/RACGAP1/CENPH/SEPTIN1/EFHC1/STARD9/GOLGA2/…
GO:0017171	MF	GO:0017171	serine hydrolase activity	194	0.54084	1.35506	2.64765e-07	9.73333e-06	6.10808e-06	5648	tags=41%, list=14%, signal=35%	KLK6/PRSS2/MMP10/MMP3/MMP11/MMP1/MMP12/TMPRSS3/PRSS1/KLK8/MMP9/PLAU/TMPRSS11E/MMP14/PRSS3/PCSK9/BMP1/CTSV/HTRA3/KLK7/TLL2/MMP2/PRSS53/KLK4/ADAM8/TMPRSS9/GZMB/F3/TMPRSS5/PRSS22/MMP13/FAP/C1R/KLK5/KLK1/TMPRSS11D/CTSK/KLK10/F12/CTRC/C1S/MMP7/LTF/TPSG1/PCSK1/MMP19/TMPRSS6/F2/PLA2G6/RHBDL3/KLK2/KLK14/FURIN/HTRA1/PCSK4/CFB/TMPRSS4/PRSS23/RHBDD3/KLKB1/CTRL/LONP1/PCSK6/GZMM/DPP9/HGFAC/PRSS36/ST14/F7/PCSK…
GO:0045165	BP	GO:0045165	cell fate commitment	284	0.512573	1.29671	2.64765e-07	9.73333e-06	6.10808e-06	11287	tags=54%, list=28%, signal=39%	WNT7A/PITX1/MIAT/DKK1/GAP43/TRIM15/SFRP2/HOXA13/HOXA11/HOXD10/WNT10B/ISL2/EYA2/CYP26B1/FOXC2/SMO/WNT5B/WNT1/IL23A/TBX1/DLL1/PDPN/WT1/GAS1/NOTCH3/WNT3A/JAG1/GLI2/PRRX1/TENM4/PTCH2/TGFB1I1/GSC/LOXL3/IL6/JAG2/WNT10A/KLF4/WNT6/TEAD4/EPOP/PML/WNT9A/SOX9/MBD3/GATA3/MTA1/SOX18/BATF/TBX21/TCF3/TBX6/POU4F1/FGF2/WNT7B/TBX3/NOTCH4/SLAMF8/FOXP3/EYA1/SFRP1/CTSL/HES1/RUNX2/PRDM1/ZNF521/IL12RB1/HEY2/ZFPM1/GLI3/…
GO:0004175	MF	GO:0004175	endopeptidase activity	385	0.494788	1.25921	2.69001e-07	9.84569e-06	6.17859e-06	14001	tags=64%, list=35%, signal=42%	KLK6/PRSS2/MMP10/MMP3/MMP11/MMP1/CASP14/MMP12/TMPRSS3/PRSS1/ADAM12/KLK8/MMP9/ADAMTS14/CLCA2/PLAU/ADAMTS4/TMPRSS11E/MMP14/PRSS3/PCSK9/BMP1/ADAM19/CTSV/HTRA3/KLK7/TLL2/UCHL1/ADAMTS2/MMP2/ADAMTS6/ADAMTS7/PRSS53/ADAM23/ADAMTS12/ESPL1/KLK4/ADAM8/TMPRSS9/ADAM33/ADAMTS15/GZMB/MMP25/F3/TMPRSS5/CLCA4/PRSS22/MMP17/CPS1/ADAMTS13/PIDD1/KEL/ECEL1/MMP13/ADAMTS20/FAP/C1R/CAPN10/SPPL2B/KLK5/ADAMTS5/KLK1/TMPRSS11…
GO:0055123	BP	GO:0055123	digestive system development	143	0.566062	1.40137	2.73238e-07	9.95706e-06	6.24848e-06	9261	tags=55%, list=23%, signal=43%	STRA6/NKX3-2/SHOX2/SFRP2/OXTR/HOXA13/COL3A1/CXCL8/IGF2/CLMP/DNAAF1/SCT/SMO/FOXL1/DACT1/TP63/CPS1/GLI1/BARX1/GIP/FOXE1/PKDCC/GLI2/RARRES2/CDKN1A/PKD1/ADA/DCHS1/TNF/MEGF8/PDX1/SOX9/RBPMS2/CCDC40/TGFB3/HLX/NPR2/COBL/SOX11/SMAD3/SFRP1/HES1/TGFB2/TYMS/PRDM1/GLI3/HIP1R/NOTCH1/CDKN1C/SOX17/RARB/EPHB3/HOXA5/SALL1/TBX2/SRC/HOXD13/SFRP5/PDGFRA/ALX4/WDR19/WNT5A/NPHP3/CYP1A1/HIF1A/IFT172/FOXF1/PTK6/NKX2-3/TL…
GO:1902903	BP	GO:1902903	regulation of supramolecular fiber organization	385	0.494621	1.25879	2.8171e-07	1.02212e-05	6.41422e-06	15050	tags=70%, list=38%, signal=44%	FHOD3/EMILIN1/CCL11/CCL21/CCL26/CDK5R1/SPTBN5/VILL/SHANK1/CRACD/CSF3/CDC42EP5/BAIAP2L2/AEBP1/CARMIL2/CDC42EP2/SPEF1/PHLDB2/TPX2/PLEKHG2/MAGEL2/EFEMP2/TRPV4/PXN/CHRNA7/DAPK3/PFN2/TMSB15B/MAP1A/MAP6D1/SPTA1/SHANK3/RHPN1/BMERB1/SPTBN2/C15orf62/ARHGEF18/KANK4/APOE/RGS4/AVIL/HAUS5/TGFB3/SH3BP1/COLGALT1/PSRC1/FLNA/ADD2/MAP1B/HSPA1A/RAPGEF3/PPM1F/FCHSD1/KANK3/SMAD3/CCL24/ANKRD23/MYADM/SFRP1/HDGFL3/SSH1/…
GO:0004866	MF	GO:0004866	endopeptidase inhibitor activity	167	0.552914	1.37649	2.98655e-07	1.07891e-05	6.77059e-06	9026	tags=46%, list=23%, signal=36%	COL7A1/SERPINB5/SERPINB4/SERPINB3/SERPINB7/SPOCK1/SERPINA5/PI3/SERPINA3/SERPINA4/CST4/SERPINB2/CST1/SERPINE1/SERPINB13/COL6A3/CD109/SERPINE2/CST6/A2ML1/TIMP4/SERPINF1/SPOCK3/BIRC7/LCN1/AHSG/TIMP2/RARRES1/GAPDH/ITIH4/PZP/GBP5/LTF/SERPINA6/TIMP1/SERPINB11/SERPING1/TIMP3/BIRC5/SERPINB9/WFIKKN1/FURIN/THBS1/ANXA2/GBP2/FETUB/EPPIN/CST7/WFDC1/COL28A1/PAPLN/SPINT1/SERPINI2/SERPINA1/SPOCK2/CARD17P/HMSD/PT…
GO:0060485	BP	GO:0060485	mesenchyme development	323	0.50765	1.28818	3.07127e-07	1.10473e-05	6.93265e-06	9618	tags=48%, list=24%, signal=36%	HMGA2/SERPINB3/TWIST1/DKK1/COL1A1/GREM1/LOXL2/FOXD1/SEMA7A/SFRP2/CDH2/SP6/SPRED3/AMH/LAMA5/SEMA6B/GDNF/SNAI2/SEMA3A/SEMA3B/FOXC2/SEMA5B/ADAM8/SMO/SEMA3F/SNAI1/ACTG2/FGF19/TBX1/FN1/SEMA4B/PDPN/BMP7/WT1/MSX2/WNT3A/PHLDB2/ALX1/JAG1/FAM83D/HAS2/ZNF703/VASN/TGFB1I1/GSC/LOXL3/IL6/MSX1/ADAMTS5/RBM24/WNT10A/DCHS1/BCL9L/ACTA2/ROBO1/FOXC1/RADIL/BASP1/SOX9/EZH2/GBX2/GATA3/TGFBR3L/BNC2/SEMA4C/EFNB1/FGFR1/TGF…
GO:0001701	BP	GO:0001701	in utero embryonic development	390	0.492586	1.25407	3.11363e-07	1.11516e-05	6.99811e-06	14106	tags=67%, list=35%, signal=44%	GJB3/GJB5/TWIST1/PLPP4/FOSL1/DSC3/PLCD3/ADM/COL3A1/MDFI/SOX15/E2F7/IGF2/RSPO3/LIF/SMO/SNAI1/SALL4/BMP7/MYO18B/KRT19/WNT3A/PDGFB/PHLDA2/SPECC1/FKBP10/INTS1/CHST11/MYO1E/MSX1/JAG2/PKD1/SLC25A34/STMN3/ADA/DBN1/VEGFA/KLF4/RRM2/PNLDC1/TEAD4/FOXC1/KRT8/MBD3/FBLL1/GATA3/JUNB/MYH9/HSD17B2/SOX18/TGFB3/CCNB2/CMTM3/VASH1/CCNB1/CHEK1/E2F8/PLOD3/CCM2/EPN1/WNT7B/SMAD3/TBX3/FURIN/KAT2A/NEK2/HS3ST6/MAFF/LEF1/APB…
GO:0030595	BP	GO:0030595	leukocyte chemotaxis	236	0.523689	1.31881	3.19835e-07	1.14061e-05	7.15781e-06	12678	tags=63%, list=32%, signal=43%	CXCL6/SAA1/S100A7/GREM1/CXCL1/TNFSF11/CCL11/PLEC/VEGFC/CXCL8/SERPINE1/S100A8/MMP2/TNFAIP6/CCL21/CXCL5/NBL1/CCL26/ADAM8/IL23A/S100A9/KLRK1/CCL20/EDN2/PDGFB/SCG2/CCL7/RARRES2/ADGRE2/IL6/TRPV4/PGF/CHGA/VEGFA/LBP/CXCL3/CXCL11/TNFSF14/CCL18/CCL3L3/TRPM2/S100A12/PIP5K1C/CXCL9/CCL24/SLAMF8/THBS1/IL12A/TGFB2/CCL8/RIN3/CCL3/DEFB124/ALOX5/SLC8B1/IL1B/SPI1/CCL25/PF4V1/CXCL13/C5AR1/NOD2/VAV3/CXCL10/PIK3CD/F7…
GO:0010001	BP	GO:0010001	glial cell differentiation	251	0.521024	1.31381	3.3678e-07	1.19593e-05	7.50495e-06	11921	tags=59%, list=30%, signal=42%	DNER/GAP43/SH3TC2/CDH2/FGF5/ZNF488/HAPLN3/GPC1/ITGB4/PLEC/PRDM8/NDP/S100A8/ACAN/LIF/BCAN/SMO/NKX6-1/SERPINE2/ROR2/VCAN/S100A9/DLL1/CDK6/PHGDH/ZNF365/HAPLN1/TENM4/IL6/RNF112/TNF/DTX1/MXRA8/SLC45A3/ANO1/TP73/CLCF1/MOBP/SOX9/B4GALT6/MYRF/LRP1/NR1D1/FA2H/LAMC3/ABCA2/F2/GFAP/FGF2/SOX11/CNTNAP1/GPR37L1/GPR17/DAB1/LGI4/LEF1/CSK/HES1/GPR157/HAPLN2/ADORA2A/IFNG/C1QA/LAMB2/VAX1/ABL1/GLI3/IL1B/DLX1/NOTCH1/T…
GO:0043270	BP	GO:0043270	positive regulation of monoatomic ion transport	213	0.528734	1.32842	3.57961e-07	1.26576e-05	7.94316e-06	11099	tags=57%, list=28%, signal=41%	GAL/NTSR1/HAP1/TRPV3/MCHR1/PKP2/STC1/KCNN4/BDKRB1/CEMIP/DRD4/ATP2A1/RNF207/G6PD/JPH2/EPHB2/MIR210/SCN5A/KCNE1/PDGFB/P2RX5/THY1/GJC2/WNK2/ADORA1/NPSR1/FGF12/SHANK3/CXCL11/CAMK2A/SCN1B/GPER1/PDGFRB/NLGN3/F2/FLNA/KCNIP2/CXCL9/KCNMB1/NPPA/GALR2/LEP/PLCG1/ACTN4/IFNG/CCL3/ABL1/P2RX1/TRPV2/CRACR2A/CD19/SPHK2/FXYD2/TSPO/SCN3B/CHP2/CXCL10/UCN/GRIN1/CCL4/BAX/ATP1B3/RELN/XCL1/STAC3/WFS1/ATP2B1/CACNA2D1/SLC9…
GO:0003774	MF	GO:0003774	cytoskeletal motor activity	112	0.584626	1.43312	3.62197e-07	1.27533e-05	8.00324e-06	11895	tags=72%, list=30%, signal=51%	KIF1A/KIF18B/KIF7/KIF5A/DNAI1/KIFC2/KIF19/KIF3C/MYH3/DNAH1/MYO7B/MYO18B/MYH13/MYO3B/KIF4A/MYH7B/KIF14/KIF2C/KIF23/KIFC3/DNAH9/DNAI2/MYO1E/CENPE/KIFC1/DNAH12/MYO3A/MYH9/DNAH17/KLC1/DNHD1/MYO7A/MYO1A/KIF15/KIF24/KIF28P/KIF21B/MYO9B/MYO19/KIF20A/MYH14/KIF11/MYO1F/MYO1G/KIF13B/MYH15/KIF26B/DNAH3/ACTC1/DNAH7/KIF17/DYNLRB2/MYL6B/STARD9/DYNC1H1/MYO5A/MYH11/PIN1/MYH6/MYH7/KIF20B/DNAH11/MYO1C/DNAH6/KIF5C/…
GO:1903829	BP	GO:1903829	positive regulation of protein localization	474	0.477803	1.22071	3.70669e-07	1.29968e-05	8.15604e-06	13391	tags=62%, list=34%, signal=41%	WNT7A/TMEM132A/IL1A/MICALL2/VSNL1/MTCL1/VEGFC/KCNN4/ZC3H12A/CEMIP/TNFAIP6/NKD2/ADAM8/CDK5R1/SMO/NKX6-1/EPHA2/GZMB/C1QTNF12/TERT/NECAB2/EPHB2/PLK1/WNT3A/GIP/NLGN2/CROCC/RIPOR1/F2RL2/GIPR/SEC16B/ZIC1/NNAT/CEP131/ABCA7/CAPN10/LRP4/DOC2B/ABLIM3/APBB3/SLC35D3/TNF/CRYZL2P-SEC16B/PDX1/BICD1/ANO1/SYTL4/MAP1A/CARD10/ZDHHC8/SFN/JUP/LRP1/PCSK1/CEP250/BAIAP3/DZIP1/GPR68/GPER1/TGFB3/F2/LRRC8A/PLA2G6/FLNA/PRKA…
GO:2000463	BP	GO:2000463	positive regulation of excitatory postsynaptic potential	32	0.757075	1.72067	3.88002e-07	1.35476e-05	8.50169e-06	5032	tags=66%, list=13%, signal=57%	WNT7A/NETO1/STX1A/RIMS2/GRIN2D/SHANK1/STX1B/NLGN2/IGSF11/CHRNA7/DLG4/SHANK3/RGS4/NLGN3/PRKAR1B/DVL1/SSH1/CUX2/NLGN1/GRIN1/RELN
GO:0042742	BP	GO:0042742	defense response to bacterium	328	0.500938	1.27179	4.04559e-07	1.40668e-05	8.82755e-06	8410	tags=40%, list=21%, signal=32%	KRT6A/CXCL6/PI3/MIAT/IFNE/EMILIN1/GBP6/TF/KLK7/SERPINE1/IL22RA1/SPON2/S100A8/IGHG4/GNLY/DEFB1/EPHA2/IL23A/S100A9/IGHG1/IGHG2/CARD9/KLRK1/CCL20/STAB1/GSDMC/RARRES2/KLK5/IL6/SLC11A1/ADAMTS5/H2BC11/STAB2/CHGA/SPRR2A/TNF/GBP1/LBP/DEFB4A/TLR6/GBP5/BCL3/RNASE7/LTF/IGHG3/GSDMB/H2BC8/VGF/H2BC21/BPIFA1/LCN2/OAS3/TNFRSF14/LEAP2/F2/NLRP6/SSC5D/PLA2G6/LYG1/MPO/NCR3LG1/RBCK1/S100A12/OAS1/ISG15/CLEC4E/SLAMF8/C…
GO:0050866	BP	GO:0050866	negative regulation of cell activation	222	0.528063	1.32742	4.29976e-07	1.48271e-05	9.30461e-06	14117	tags=70%, list=35%, signal=46%	GAL/INHA/IL20RB/EMILIN1/ZC3H12A/SERPINE2/LAG3/IL4I1/LGALS9B/INHBA/FN1/C1QTNF1/NRARP/PDGFB/LOXL3/TNFAIP3/DTX1/GCLC/LILRB2/CLEC4G/SCRIB/NR1D1/APOE/JAK3/TBX21/LGALS9C/GPER1/IDO1/TSPAN32/LILRB4/DLG5/CD274/TNFRSF14/HLX/F2/LRRC32/IRF1/SOX11/PLA2G5/CTLA4/CYGB/IL2RA/FOXP3/SFRP1/IL4R/TBC1D10C/TNFSF4/TIGIT/RUNX3/RHBDD3/ADORA2A/HLA-G/ZBTB46/MAD1L1/VTCN1/GLI3/UBASH3B/LILRB1/ASCL2/SCGB1A1/SPI1/CST7/ALOX12/HLA…
GO:0071219	BP	GO:0071219	cellular response to molecule of bacterial origin	230	0.521202	1.31132	4.29976e-07	1.48271e-05	9.30461e-06	11029	tags=57%, list=28%, signal=41%	CXCL6/MMP3/MMP9/CXCL1/IL1A/CXCL8/SERPINE1/ZC3H12A/SPON2/CXCL5/SLC7A5/CSF3/SBNO2/EPHB2/PLSCR3/ADAMTS13/KLRK1/IL6/TNFAIP3/TNF/LBP/CXCL3/TLR6/SCARB1/GBP5/LILRB2/LTF/ARID5A/PTAFR/CXCL11/NR1D1/TICAM1/CACTIN/TNIP3/CD274/TBXA2R/TRIM41/CXCL9/IRF3/SIRPA/CD14/IRAK1/GBP3/TNFSF4/PABPN1/MAP2K7/NOS2/DEFB124/ABL1/TNIP2/LILRB1/IL1B/GFI1/GBP2/TNIP1/SPI1/LDOC1/PF4V1/TSPO/NFKBIB/CXCL13/NOD2/CXCL10/IRAK2/NFKBIZ/MIF/…
GO:0045296	MF	GO:0045296	cadherin binding	332	0.501305	1.27288	4.3849e-07	1.50584e-05	9.44981e-06	16025	tags=77%, list=40%, signal=47%	TRIM29/FSCN1/CDH2/PKP1/PKP2/CDH3/PLEC/PTPRH/PFKP/CDK5R1/OLFM4/EPHA2/S100P/NOTCH3/H3C4/PPP1R13L/PHLDB2/EPS8L1/EFHD2/CDH24/ANLN/VASN/ITGA6/DCHS1/DBN1/MICALL1/RANGAP1/SFN/SPTBN2/JUP/ASAP1/CDH7/PPFIBP1/H3C6/MYH9/SCRIB/PKP3/PLCB3/CCNB2/CALD1/H3C10/CIP2A/SH3GL1/PKM/FLNA/KLC2/HSPA1A/PLIN3/CDH23/TNKS1BP1/CDH13/MB21D2/ARVCF/ANXA2/VASP/NIBAN2/EHD1/FASN/KRT18/SH3GLB2/TWF2/GCN1/AHNAK/CDHR3/H3C8/SEPTIN9/EVPL/…
GO:0044703	BP	GO:0044703	multi-organism reproductive process	204	0.535047	1.34263	4.55518e-07	1.55791e-05	9.77655e-06	10931	tags=56%, list=27%, signal=41%	FOSL1/MMP9/SLC2A1/STC2/ADM/PTHLH/OXTR/GJB2/COL16A1/ITGB4/STC1/EPYC/ITGA5/NDP/MMP2/IGFBP5/PLA2G4B/LIF/SERPINE2/GIP/FBLN1/INTS1/SYDE1/FUT7/TRO/APOL2/HSPG2/VEGFA/PZP/TEAD4/TIMP1/PTAFR/JUNB/SPP1/IDO1/ITGA2/TGFB3/ITGB3/SLC38A1/TAC3/EPN1/KLK14/GJA1/CAD/MAFF/CYP27B1/NPPA/PRDM1/LEP/PTGS2/PPARD/P2RX1/IL1B/SCGB1A1/LDOC1/DSG2/AVPR1A/UCN/ITGA3/ACOD1/DAZAP1/DSG1/TRIM28/ADCY7/PLA2G4C/ACE/PSG5/SLC38A2/ANGPT2/CT…
GO:0001763	BP	GO:0001763	morphogenesis of a branching structure	202	0.534775	1.34156	4.81061e-07	1.63855e-05	1.02826e-05	12258	tags=63%, list=31%, signal=44%	GREM1/FOXD1/ADM/SHOX2/SFRP2/HS3ST3A1/HOXA13/HOXA11/MMP14/SULF1/LAMA5/RSPO3/HOXB13/GDNF/SNAI2/FOXC2/TNC/SMO/EPHA2/WNT1/GREB1L/TP63/LHX1/BMP7/PLXNA1/LAMA1/WT1/MSX2/COL13A1/HOXB7/ERMN/NRARP/GLI2/HOXD11/NKX3-1/PKD1/DRD2/TGM2/DCHS1/TNF/VEGFA/WNT6/COL4A1/PML/SOX9/GBX2/DLG5/FGF1/CELSR1/FGF2/ADAMTS16/SEMA3C/HS3ST3B1/TBX3/NOTCH4/EYA1/SFRP1/TIMELESS/LEF1/SIRT6/PRDM1/TIE1/TMEM59L/ABL1/NFATC4/GLI3/SOCS3/NOTC…
GO:0110053	BP	GO:0110053	regulation of actin filament organization	270	0.511469	1.2921	4.89575e-07	1.66077e-05	1.04221e-05	14962	tags=73%, list=38%, signal=46%	FHOD3/CCL11/CCL21/CCL26/SPTBN5/VILL/SHANK1/CRACD/CSF3/CDC42EP5/BAIAP2L2/CARMIL2/CDC42EP2/PHLDB2/PLEKHG2/MAGEL2/PXN/PFN2/TMSB15B/SPTA1/SHANK3/RHPN1/SPTBN2/C15orf62/ARHGEF18/KANK4/RGS4/AVIL/TGFB3/SH3BP1/FLNA/ADD2/RAPGEF3/PPM1F/FCHSD1/KANK3/SMAD3/CCL24/MYADM/SFRP1/SSH1/EPHA1/EVL/VASP/LIMK1/TWF2/ABL1/RHPN2/GSN/DNAI3/HIP1R/WAS/WASF1/CCDC88A/TACSTD2/SORBS3/PICK1/ARHGAP40/TESK1/SPTAN1/TENM1/CORO1A/PYCAR…
GO:0006302	BP	GO:0006302	double-strand break repair	307	0.506953	1.28537	4.98089e-07	1.68281e-05	1.05604e-05	16320	tags=80%, list=41%, signal=48%	HMGA2/TWIST1/REC8/TEX15/UHRF1/EME2/FOXM1/POLQ/DDX11/RAD54L/RECQL4/IFFO1/CDC45/XRCC3/CDCA5/ZNF365/ANKLE1/TRIP13/TONSL/KMT5C/EME1/DPF1/HDGFL2/PML/DPF3/NABP1/GGN/MTA1/BLM/AP5Z1/PNKP/POLN/SLX1B/BRCA1/CHEK1/EID3/MCM5/RAD51/RECQL5/FEN1/H2AX/TNKS1BP1/MCM7/MCM2/RAD51AP1/EYA1/TIMELESS/BRIP1/TDP1/SIRT6/MCM8/ZGRF1/SLX4/AUNIP/FANCD2/CDC7/FANCB/GEN1/MRNIP/ABL1/XRCC2/WAS/DMAP1/MUS81/NSD2/MCM4/RECQL/PAXX/BRME1/…
GO:0071222	BP	GO:0071222	cellular response to lipopolysaccharide	219	0.530473	1.33335	5.06603e-07	1.70468e-05	1.06976e-05	11029	tags=58%, list=28%, signal=43%	CXCL6/MMP3/MMP9/CXCL1/IL1A/CXCL8/SERPINE1/ZC3H12A/SPON2/CXCL5/SLC7A5/CSF3/SBNO2/EPHB2/PLSCR3/ADAMTS13/KLRK1/IL6/TNFAIP3/TNF/LBP/CXCL3/SCARB1/GBP5/LILRB2/LTF/ARID5A/PTAFR/CXCL11/NR1D1/TICAM1/CACTIN/TNIP3/CD274/TBXA2R/TRIM41/CXCL9/IRF3/SIRPA/CD14/IRAK1/GBP3/TNFSF4/PABPN1/MAP2K7/NOS2/ABL1/TNIP2/LILRB1/IL1B/GFI1/GBP2/TNIP1/SPI1/LDOC1/PF4V1/TSPO/NFKBIB/CXCL13/NOD2/CXCL10/IRAK2/NFKBIZ/MIF/ACOD1/PYCARD/…
GO:0045766	BP	GO:0045766	positive regulation of angiogenesis	177	0.537415	1.34206	5.23631e-07	1.74788e-05	1.09687e-05	10908	tags=56%, list=27%, signal=41%	HMGA2/TWIST1/SPHK1/GREM1/ADAM12/ADM/SFRP2/EMILIN1/ANGPTL4/IL1A/ITGA5/VEGFC/CXCL8/SERPINE1/ZC3H12A/FOXC2/F3/TERT/DLL1/MIR210/ITGB8/ITGAX/PGF/CHRNA7/VEGFA/KLF4/CCR3/JUP/ECM1/HK2/TNN/ITGB3/BRCA1/FGF1/PKM/TBXA2R/FGF2/RAPGEF3/CCL24/HYAL1/EPHA1/SIRT6/THBS1/CCBE1/PLCG1/PIK3R6/TIE1/PRKD2/ABL1/TMIGD2/IL1B/GATA2/C5AR1/PIK3CD/RRAS/PAK4/NOS3/CHI3L1/HMOX1/ANGPT2/ETS1/ISL1/ADM2/ITGB1/FLT1/ANGPT4/ENG/AGO2/WNT5A…
GO:1904018	BP	GO:1904018	positive regulation of vasculature development	177	0.537415	1.34206	5.23631e-07	1.74788e-05	1.09687e-05	10908	tags=56%, list=27%, signal=41%	HMGA2/TWIST1/SPHK1/GREM1/ADAM12/ADM/SFRP2/EMILIN1/ANGPTL4/IL1A/ITGA5/VEGFC/CXCL8/SERPINE1/ZC3H12A/FOXC2/F3/TERT/DLL1/MIR210/ITGB8/ITGAX/PGF/CHRNA7/VEGFA/KLF4/CCR3/JUP/ECM1/HK2/TNN/ITGB3/BRCA1/FGF1/PKM/TBXA2R/FGF2/RAPGEF3/CCL24/HYAL1/EPHA1/SIRT6/THBS1/CCBE1/PLCG1/PIK3R6/TIE1/PRKD2/ABL1/TMIGD2/IL1B/GATA2/C5AR1/PIK3CD/RRAS/PAK4/NOS3/CHI3L1/HMOX1/ANGPT2/ETS1/ISL1/ADM2/ITGB1/FLT1/ANGPT4/ENG/AGO2/WNT5A…
GO:0031731	MF	GO:0031731	CCR6 chemokine receptor binding	11	0.930587	1.88457	5.37595e-07	1.78734e-05	1.12163e-05	1999	tags=27%, list=5%, signal=26%	DEFB1/CCL20/DEFB4A
GO:0044706	BP	GO:0044706	multi-multicellular organism process	214	0.53176	1.33633	5.4066e-07	1.7904e-05	1.12355e-05	10931	tags=56%, list=27%, signal=41%	FOSL1/MMP9/SLC2A1/STC2/ADM/PTHLH/OXTR/GJB2/COL16A1/ITGB4/STC1/EPYC/ITGA5/NDP/MMP2/IGFBP5/PLA2G4B/LIF/SERPINE2/GIP/FBLN1/INTS1/SYDE1/FUT7/TRO/APOL2/HSPG2/VEGFA/PZP/TEAD4/TIMP1/PTAFR/JUNB/SPP1/IDO1/ITGA2/TGFB3/ITGB3/SLC38A1/TAC3/TEKT4/EPN1/KLK14/GJA1/CAD/MAFF/CYP27B1/NPPA/PRDM1/LEP/PTGS2/PPARD/P2RX1/IL1B/SCGB1A1/LDOC1/DSG2/AVPR1A/UCN/ITGA3/ACOD1/DAZAP1/DSG1/TRIM28/ADCY7/PLA2G4C/ACE/PSG5/SLC38A2/ANG…
GO:0071695	BP	GO:0071695	anatomical structure maturation	260	0.510885	1.28902	5.57688e-07	1.83225e-05	1.14981e-05	15913	tags=73%, list=40%, signal=44%	PTPRN/GAL/PAEP/RFLNA/GREM1/CDH3/REC8/WNT10B/CDK5R2/HOXB13/MMP2/ADAMTS7/EREG/CCL21/C1QL1/ADAMTS12/CCDC154/CDK5R1/FAM20C/NKX6-1/DEFB1/WNT1/BNC1/G6PD/SLC26A6/CNTNAP2/ROPN1L/CEND1/MSX2/KCNE1/INSL3/KIF14/AKR1B1/TRIP13/CDKN1A/FERMT1/AGRN/SLC22A14/DCHS1/TDRD5/VEGFA/PLXNB1/LTF/PHOSPHO1/B4GALT6/GATA3/BAIAP3/SOX18/TBX6/XYLT1/NPR2/THBS3/KCNIP2/TMEM79/PCSK4/LGI4/HES1/RUNX2/TGFB2/TYMS/LEP/C1QA/AURKA/CATSPER2/…
GO:0009897	CC	GO:0009897	external side of plasma membrane	387	0.492438	1.25352	5.57688e-07	1.83225e-05	1.14981e-05	14253	tags=66%, list=36%, signal=43%	MUC16/SERPINA5/SEMA7A/PLAU/RAET1L/SLC4A3/PCSK9/RAET1E/ITGA5/ITGA11/CD248/TNFRSF18/PLAUR/RAET1G/LAG3/SLC7A5/F3/IL12RB2/KLRK1/THY1/PDCD1/TRPV1/TNFRSF4/ACKR3/DNAI2/ITGAX/CRLF1/STAB2/ITGA6/CRLF2/LY6G5B/CTSK/ADA/KLRC1/TNF/CHRNA7/ECE1/LY6G6C/CD163L1/KLRC2/CCR3/MCAM/CLEC4G/ASGR2/ICOSLG/TNFRSF13C/ULBP2/VCAM1/ITGA2/IL21R/CD276/IL2RB/ITGB3/CD274/SLC38A1/TNFRSF14/ANTXR1/SCUBE1/F2/MFGE8/CTLA4/IL2RA/ENOX1/CXC…
GO:0000922	CC	GO:0000922	spindle pole	176	0.541377	1.35146	6.25801e-07	2.04797e-05	1.28519e-05	15174	tags=80%, list=38%, signal=50%	MTCL1/DNAAF1/DDX11/MISP/PLK1/TPX2/TACC3/FAM83D/WDR62/CDC20/PRC1/AURKB/SPAG5/CDC6/ASPM/CENPF/FAM110C/AURKC/TUBGCP6/DLGAP5/KNTC1/CCNB1/PSRC1/PLK2/DYNLT2B/NEK2/SGO1/FBF1/CSAG1/PLK3/PLEKHG6/IKBKG/AUNIP/AAAS/KIF11/MAD1L1/CKAP2L/ENKD1/AURKA/ANKRD53/NUP62/ODF2/MAPKBP1/SPOUT1/TUBGCP2/MAD2L1/CEP19/KATNB1/CTDP1/CEP89/RASSF1/GIT1/SPDL1/EFHC1/POC1A/CDC25B/GOLGA2/FAM110A/TUBG1/KATNBL1/NUMA1/KLHL21/CEP128/NDE1…
GO:0007229	BP	GO:0007229	integrin-mediated signaling pathway	110	0.582181	1.42576	6.34315e-07	2.06772e-05	1.29758e-05	13283	tags=76%, list=33%, signal=51%	SEMA7A/COL16A1/COL3A1/ITGB4/ITGA5/LAMA5/ITGA11/LAMB1/LAT/FN1/LAMA1/ADAMTS13/BCAR1/ITGB8/DST/THY1/FERMT1/ITGAX/LOXL3/ZYX/ITGA6/CD177/TIMP1/MYH9/ITGA2/TSPAN32/ITGB3/SLC2A10/ADAM11/FLNA/ITGB5/FERMT3/CCM2/ISG15/NID1/LAMB2/ABL1/ITGB7/LIMS2/FGR/VAV3/MADCAM1/ITGA3/PRAM1/ITGAM/SRC/HCK/ITGA10/ITGAD/CCN2/ITGB1/ITGA2B/TLN1/ITGA7/ITGB2/CDH17/TXK/RCC2/FYB1/ITGAE/ITGAL/VAV1/LAMC1/ADAMTS1/ITGAV/PTPN11/PTK2B/ITG…
GO:0050803	BP	GO:0050803	regulation of synapse structure or activity	250	0.520629	1.3128	6.4283e-07	2.07923e-05	1.3048e-05	11065	tags=56%, list=28%, signal=41%	WNT7A/KIF1A/DKK1/KLK8/OXTR/CDH2/LRFN4/THBS2/SYNDIG1/SLC7A11/DMPK/ITPKA/ARHGAP33/C1QL1/SRPX2/SLITRK6/CDK5R1/SEMA3F/LRRN1/ROR2/ST8SIA2/EPHB2/WNT3A/NLGN2/NTNG2/CLSTN2/TPBG/NGEF/MDGA1/LRP4/CAPRIN2/LZTS1/AGRN/CDC20/DRD2/ARHGAP22/TNF/DBN1/CHRNA7/VSTM5/LILRB2/NTN1/SHANK3/CAMK2B/FLRT2/ASAP1/SYNGAP1/COLQ/NECTIN1/LINGO2/APOE/NLGN3/DLG5/LRP8/NTRK1/ANAPC2/NRP2/CNTNAP1/TIAM1/DVL1/EPHB1/GRIPAP1/IGSF9/NEURL1/NE…
GO:0045211	CC	GO:0045211	postsynaptic membrane	275	0.509966	1.28863	6.4283e-07	2.07923e-05	1.3048e-05	12186	tags=56%, list=31%, signal=39%	NETO1/GRIN3B/CHRNA9/CACNG8/LRFN4/GABRA3/GABRP/SYNDIG1/ITGA5/GRIP2/CNIH2/PRRT1/PDLIM4/TENM2/GRIN2D/SHANK1/CACNG4/RAPSN/P2RX6/SEMA4B/EPHB2/COL13A1/KCND2/ANK1/GABBR1/NLGN2/CLSTN2/GABRB3/TRPV1/PRRT2/ATP2B2/SHISA9/GABRR2/GRIA3/DRD2/GRIK1/KCND1/PRR7/DBN1/CHRNA7/DLG4/ADORA1/SHANK3/IQSEC3/SEMA4C/CHRM4/SCRIB/NLGN4Y/SHC4/NLGN4X/NLGN3/ITGB3/SLC6A6/KCNC4/NRP2/CACNA1C/GABRE/TIAM1/SLC9A5/GRIK5/FAIM2/CLSTN3/ABH…
GO:0070098	BP	GO:0070098	chemokine-mediated signaling pathway	89	0.602559	1.46523	6.51344e-07	2.09056e-05	1.31192e-05	11540	tags=74%, list=29%, signal=53%	CXCL6/CXCL1/TFF2/CCL11/CXCL8/CCL21/CXCL5/CCL26/GPR35/CCL20/CCL7/ACKR3/CXCL3/ROBO1/FOXC1/CCR3/CXCL11/CCL18/CCL3L3/CXCL9/GPR17/CCL24/CCR10/CCL8/CCL3/ACKR4/CCL25/PF4V1/CXCL13/CXCL10/CCL4/PADI2/XCL1/CCL5/CCL22/CIB1/CXCR3/ACKR2/CCL15/PF4/SH2B3/HIF1A/EDN1/CCR7/CXCL12/CCL2/GPR75/CMKLR1/OXSR1/CXCR5/CX3CL1/PTK2B/CCR5/CXCR4/THPO/CCR1/CCL1/CXCL2/CXCR1/MPL/CCL13/WBP1L/CCR8/XCR1/CCL16/XCL2
GO:0051054	BP	GO:0051054	positive regulation of DNA metabolic process	298	0.507845	1.28593	6.51344e-07	2.09056e-05	1.31192e-05	15432	tags=78%, list=39%, signal=48%	GREM1/PRKCG/MAPK15/E2F7/EYA2/EREG/CHTF18/FOXM1/DDX11/EYA4/PKIB/GLI1/WT1/PDGFB/BCAR3/GLI2/IL6/KMT5C/CDT1/AURKB/DPF1/NPAS2/TNF/KLF4/DBF4B/HDAC10/HDGFL2/PML/DPF3/CLCF1/NOX4/RFC4/PNKP/TBX21/SLX1B/PDGFRB/APOBEC1/BRCA1/STPG4/CCNA2/FGF2/E2F8/ACD/IGF1R/RAD51/H2AX/NEK2/TFPT/RAD51AP1/EYA1/TIMELESS/TNFSF4/SIRT6/SLX4/ST20/CDC7/FANCB/PRKD2/MRNIP/MAP2K7/TFRC/WIZ/WAS/DMAP1/NSD2/UCN/RTEL1/TGFB1/BAX/TRIM28/WRAP53…
GO:0061138	BP	GO:0061138	morphogenesis of a branching epithelium	187	0.53957	1.35085	6.59858e-07	2.09373e-05	1.31391e-05	9980	tags=57%, list=25%, signal=43%	GREM1/FOXD1/ADM/SFRP2/HS3ST3A1/HOXA13/HOXA11/MMP14/SULF1/LAMA5/RSPO3/HOXB13/GDNF/SNAI2/FOXC2/TNC/SMO/EPHA2/WNT1/GREB1L/TP63/LHX1/BMP7/PLXNA1/LAMA1/WT1/MSX2/HOXB7/NRARP/GLI2/HOXD11/NKX3-1/PKD1/TGM2/DCHS1/TNF/VEGFA/WNT6/COL4A1/PML/SOX9/GBX2/DLG5/FGF1/CELSR1/FGF2/ADAMTS16/SEMA3C/HS3ST3B1/TBX3/NOTCH4/EYA1/SFRP1/TIMELESS/LEF1/SIRT6/TIE1/TMEM59L/ABL1/NFATC4/GLI3/SOCS3/NOTCH1/TACSTD2/ST14/SPINT1/RASIP1/…
GO:0098858	CC	GO:0098858	actin-based cell projection	227	0.521899	1.31244	6.59858e-07	2.09373e-05	1.31391e-05	8755	tags=51%, list=22%, signal=40%	CA9/IGF2BP1/FSCN1/GAP43/CDHR2/OXTR/TUBB3/SLC7A11/PTPRH/USH1C/CDHR5/TENM2/WHRN/ACTG2/SLC7A5/TTYH1/MYO7B/S100P/PDPN/MYO3B/STRCP1/ERMN/SPEF1/STRC/ESPNL/ADGRA2/MYO1E/TRPV4/ITGA6/ACTA2/MYO3A/OSBPL3/SYTL1/FSCN2/VCAM1/FAT1/ITGB3/MYO7A/SLC6A6/ANTXR1/MYO1A/ARL4C/RAPGEF3/CDH23/PDZD7/ESPN/EPHB1/CIB2/PROM2/TBC1D10C/AP2A1/VASP/PLEKHG6/TWF2/HLA-G/MYO1F/KPTN/MYO1G/PPP1R9B/NLGN1/LOXHD1/PALM/TIAM2/CALB1/PJVK/ITGA…
GO:0002429	BP	GO:0002429	immune response-activating cell surface receptor signaling pathway	311	0.503617	1.27713	6.59858e-07	2.09373e-05	1.31391e-05	14788	tags=70%, list=37%, signal=44%	PLPP4/BPIFB1/LIME1/KCNN4/ZC3H12A/IGHG4/IGHG1/LAT/IGHG2/CARD11/BCAR1/ZAP70/KLRK1/THY1/TNFAIP3/NFKBID/ADA/KLRC1/GBP1/LBP/TLR6/FOSL2/LTF/KLRC2/IGHG3/GATA3/ICOSLG/NR1D1/SH2B2/CD276/VAV2/LILRB4/GPS2/TNIP3/CMTM3/PLA2G6/CTLA4/RBCK1/OAS1/PVRIG/KLRC4/FOXP3/CD14/DGKZ/IRAK1/CYBA/CSK/LIMK1/IKBKG/HRAS/PLCG1/STK11/PRKD2/VTCN1/IGHD/MYO1G/ABL1/TMIGD2/TNIP2/CD19/NFAM1/CD79A/FGR/C5AR1/NOD2/KLRD1/VAV3/PIK3CD/IRAK2/…
GO:0019838	MF	GO:0019838	growth factor binding	135	0.570703	1.41074	6.68372e-07	2.11271e-05	1.32582e-05	9397	tags=60%, list=24%, signal=46%	COL1A1/HAP1/COL6A1/COL5A1/IL1R2/FGFBP1/COL3A1/COL1A2/GPC1/ITGB4/IGFBP5/NKD2/SRPX2/IGFBP3/CD109/TSKU/EPHA2/PXDN/IGFBP1/SCN5A/PDGFB/IL1RN/TRIM16/VASN/RHBDF2/ITGA6/LTBP1/COL4A1/FLT4/TGFBR3L/LTBP4/FGFR1/TGFB3/PDGFRB/IL2RB/ITGB3/LRRC32/NTRK1/NRP2/IL2RA/IGF1R/WFIKKN1/FURIN/HTRA1/IGFBP6/THBS1/PCSK6/NGFR/CXCL13/NRROS/FGFRL1/RHBDF1/IL9R/SHC1/IL2RG/LTBP2/LTBP3/PDGFRA/CCN2/COL2A1/FLT1/NLRP7/ACVR1C/PDGFA/ENG…
GO:0098644	CC	GO:0098644	complex of collagen trimers	21	0.831201	1.83553	6.8815e-07	2.16702e-05	1.3599e-05	2558	tags=71%, list=6%, signal=67%	COL7A1/COL11A1/COL1A1/COL11A2/COL5A3/COL5A1/COL3A1/COL1A2/COL4A6/COL5A2/COL27A1/COL4A5/COL4A2/COL4A1/COL10A1
GO:0031345	BP	GO:0031345	negative regulation of cell projection organization	190	0.537465	1.3458	6.93915e-07	2.17696e-05	1.36614e-05	12665	tags=66%, list=32%, signal=45%	SPOCK1/DKK1/SEMA7A/PLXNB3/SEMA6B/MCF2/CCL21/SEMA3A/SEMA3B/SEMA5B/SEMA3F/ARHGAP4/TSKU/NEU4/KIAA0319/DRAXIN/PLXNA3/SEMA4B/STX1B/EPHB2/MIR210/WNT3A/ZNF365/THY1/NGEF/LRP4/TRPV4/PFN2/ULK1/NTN1/SYNGAP1/SPP1/SEMA4C/APOE/MT3/PRAG1/TBX6/IL15RA/GFAP/TRIM46/FLNA/DPYSL3/KIF24/SEMA3C/DAB1/GAK/HES1/LIMK2/EVL/SEMA6A/ZNF296/NFATC4/SEMA3D/CDK10/GFI1/NLGN1/TACSTD2/EFNB2/GDI1/IFRD1/TESK1/ITGA3/TCHP/CARM1/SLIT1/VIM/…
GO:0042303	BP	GO:0042303	molting cycle	117	0.580299	1.4258	7.02429e-07	2.1791e-05	1.36748e-05	8870	tags=53%, list=22%, signal=41%	KRT16/KRT17/KRT14/GAL/EPS8L3/DKK1/TRPV3/SOX21/TGM3/CDH3/LAMA5/WNT10B/IGFBP5/CD109/SMO/SNAI1/TSKU/TP63/INHBA/TERT/MSX2/FOXE1/PPP1R13L/GLI2/LHX2/FST/KRT83/PTCH2/LRP4/FERMT1/DNASE1L2/WNT10A/TNF/SOX9/SOX18/FA2H/TMEM79/TGFB2/PTGS2/NGFR/NOTCH1/LGR5/PIAS4/APCDD1/FGF7/NUMA1/DSG4/PDGFA/ERCC2/ALX4/WNT5A/NAGLU/FOXQ1/INTU/MYSM1/NOM1/TRADD/TRPC4AP/RELA/FARP2/NSUN2/EDAR
GO:0042633	BP	GO:0042633	hair cycle	117	0.580299	1.4258	7.02429e-07	2.1791e-05	1.36748e-05	8870	tags=53%, list=22%, signal=41%	KRT16/KRT17/KRT14/GAL/EPS8L3/DKK1/TRPV3/SOX21/TGM3/CDH3/LAMA5/WNT10B/IGFBP5/CD109/SMO/SNAI1/TSKU/TP63/INHBA/TERT/MSX2/FOXE1/PPP1R13L/GLI2/LHX2/FST/KRT83/PTCH2/LRP4/FERMT1/DNASE1L2/WNT10A/TNF/SOX9/SOX18/FA2H/TMEM79/TGFB2/PTGS2/NGFR/NOTCH1/LGR5/PIAS4/APCDD1/FGF7/NUMA1/DSG4/PDGFA/ERCC2/ALX4/WNT5A/NAGLU/FOXQ1/INTU/MYSM1/NOM1/TRADD/TRPC4AP/RELA/FARP2/NSUN2/EDAR
GO:0097529	BP	GO:0097529	myeloid leukocyte migration	236	0.518695	1.30623	7.02429e-07	2.1791e-05	1.36748e-05	13852	tags=66%, list=35%, signal=43%	CXCL6/SAA1/S100A7/GREM1/CXCL1/TNFSF11/EMILIN1/CCL11/MMP14/IL1A/VEGFC/CXCL8/SERPINE1/XG/S100A8/MMP2/TNFAIP6/CCL21/CXCL5/NBL1/CCL26/ADAM8/IL23A/ROR2/S100A9/CCL20/EDN2/PDGFB/SCG2/CCL7/RARRES2/ADGRE2/FUT7/IL6/TRPV4/PGF/CD177/CHGA/VEGFA/LBP/CXCL3/CXCL11/CCL18/CCL3L3/CD99/S100A12/PIP5K1C/CXCL9/CCL24/SIRPA/SLAMF8/THBS1/TGFB2/CCL8/RIN3/CCL3/DEFB124/IL1B/SPI1/CCL25/PF4V1/CXCL13/C5AR1/NOD2/VAV3/CXCL10/PIK3…
GO:0071674	BP	GO:0071674	mononuclear cell migration	204	0.532834	1.33707	7.79056e-07	2.40786e-05	1.51104e-05	12207	tags=63%, list=31%, signal=44%	SAA1/S100A7/GREM1/TNFSF11/CCL11/PLEC/SERPINE1/XG/CCL21/NBL1/CCL26/ADAM8/ARTN/AIRE/ZAP70/KLRK1/CCL20/PDGFB/CCL7/RARRES2/FUT7/IL6/TRPV4/TNF/GATA3/CXCL11/ECM1/TNFSF14/TBX21/CCL18/ITGB3/TNFRSF14/CCL3L3/TRPM2/CD99/ADTRP/S100A12/CCL24/SIRPA/GPR15/SLAMF8/THBS1/IL12A/CCL8/STK10/CCL3/DEFB124/ASB2/MYO1G/ABL1/ALOX5/SLC8B1/ASCL2/ITGB7/SPI1/CCL25/NLRP12/CXCL13/C5AR1/CXCL10/PIK3CD/MADCAM1/CCL4/CORO1A/PADI2/XCL…
GO:0018212	BP	GO:0018212	peptidyl-tyrosine modification	274	0.507397	1.28232	7.87571e-07	2.42519e-05	1.52191e-05	13996	tags=66%, list=35%, signal=43%	IL11/GREM1/SFRP2/LTK/ITGA5/IGF2/LIF/TNFRSF18/IL23A/ZGPAT/CSF3/EPHB2/TNK2/ZAP70/PKDCC/NTF3/PDGFB/DOK7/LRP4/IL6/CRLF1/CSPG4/TNF/VEGFA/DLG4/CLCF1/FLT4/NOX4/EPGN/JAK3/TGFA/FGFR1/PDGFRB/LILRB4/ITGB3/TNFRSF14/LRP8/NTRK1/IGF1R/DGKQ/SRMS/SFRP1/EPHA1/HES1/EFNA5/IL12A/LEP/PPP2R5B/IFNG/LONP1/LRRK1/ABL1/NCF1/SOCS3/FGR/ZFYVE28/NOD2/MIF/SOCS1/TGFB1/LCK/TNFRSF1A/RELN/ACE/VTN/HBEGF/DDR2/ERRFI1/ZNF592/CCL5/SRC/HC…
GO:0002064	BP	GO:0002064	epithelial cell development	213	0.524751	1.31841	8.04599e-07	2.46852e-05	1.5491e-05	11548	tags=60%, list=29%, signal=43%	WNT7A/NKX3-2/CDH2/HOXA13/HYDIN/IL1A/STC1/PLEC/HOXB13/POF1B/FRMD6/FOXC2/SMO/COL27A1/NKX6-1/WNT5B/EPHA2/ADAMTSL4/TP63/COL18A1/DLL1/CDK6/KCNE1/PDGFB/JAG1/SLC9A4/RARG/AKR1B1/CDKN1A/MYO1E/DNASE1L2/TNF/VEGFA/ACTA2/FOSL2/CLDN1/SFN/SOX9/SOX18/FAT1/PALLD/NTRK1/FLNA/ABCA12/GPR4/RAPGEF3/TMEM79/PLOD3/CCM2/WNT7B/FOXP3/MYADM/FASN/TYMS/CLDN5/PRDM1/HAPLN2/LAMB2/IL1B/S1PR3/RILPL1/NOTCH1/GATA2/ST14/RAPGEF1/FLNB/PD…
GO:0010810	BP	GO:0010810	regulation of cell-substrate adhesion	216	0.524147	1.31716	8.13113e-07	2.48551e-05	1.55976e-05	9618	tags=54%, list=24%, signal=41%	SPOCK1/MMP12/COL1A1/GREM1/MELTF/COL16A1/PLAU/EMILIN1/MMP14/PKP2/ITGA5/SERPINE1/POSTN/CCL21/UNC13D/RELL2/FBLN2/OLFM4/WNT1/FN1/PDPN/CDK6/PHLDB2/PDGFB/FBLN1/JAG1/THY1/HAS2/EFEMP2/HOXA7/FERMT1/ITGA6/MAP4K4/GBP1/VEGFA/DAPK3/JUP/EGFL6/MINK1/ITGB3/CCDC80/COL26A1/FLNA/PPM1F/SMAD3/CDH13/MYADM/SFRP1/DOCK5/EPHA1/EFNA5/AJAP1/THBS1/NID1/ACTN4/FGA/ABL1/LIMS2/NOTCH1/CCL25/TACSTD2/VIT/RRAS/TESK1/ITGA3/EGFLAM/SPO…
GO:0050870	BP	GO:0050870	positive regulation of T cell activation	248	0.516605	1.30239	8.30142e-07	2.5191e-05	1.58084e-05	14827	tags=73%, list=37%, signal=46%	TNFSF11/IL1A/IGF2/WNT10B/CCL21/ADAM8/VNN1/IL23A/IL4I1/CCDC88B/CARD11/LGALS1/ZAP70/KLRK1/THY1/GLI2/IL6/NFKBID/ADA/LILRB2/SPTA1/RASAL3/KLHL25/GATA3/SART1/ICOSLG/TNFRSF13C/EFNB1/TNFSF14/CD70/VCAM1/CD276/LILRB4/CD274/TNFRSF14/HLX/IL2RA/TYK2/SIRPA/FOXP3/CD209/IL4R/LEF1/CSK/HES1/TNFSF4/IL12A/LEP/RUNX3/PIK3R6/HLA-G/IL12RB1/IFNG/SIRPG/VTCN1/ABL1/TMIGD2/TFRC/GLI3/LILRB1/IL1B/EFNB2/EBI3/NOD2/NFKBIZ/SOCS1/C…
GO:2000146	BP	GO:2000146	negative regulation of cell motility	361	0.490191	1.24645	8.30142e-07	2.5191e-05	1.58084e-05	12981	tags=55%, list=33%, signal=38%	KRT16/GREM1/SFRP2/EMILIN1/COL3A1/PLXNB3/MAPK15/SULF1/STC1/SERPINE1/IGFBP5/TNFAIP6/CCL21/IGFBP3/NBL1/ARHGAP4/KLRK1/PHLDB2/SRGAP1/FBLN1/JAG1/THY1/SERPINF1/SPOCK3/HOXA7/DRD2/ADA/TNF/KLF4/PFN2/ADORA1/ROBO1/CARD10/BMERB1/JUP/GATA3/TIMP1/LRP1/HAS1/GADD45A/APOE/TAFA5/ADGRG1/GNRH1/TNN/DLG5/VASH1/CHRD/TBXA2R/FGF2/DPYSL3/ADTRP/CYGB/NDRG4/GJA1/GPR173/SLAMF8/SFRP1/SIN3B/EPHA1/THBS1/EVL/CLDN5/MCC/DNAJA4/TIE1/…
GO:0043547	BP	GO:0043547	positive regulation of GTPase activity	236	0.518022	1.30454	8.38656e-07	2.53572e-05	1.59127e-05	14242	tags=68%, list=36%, signal=44%	FZD10/CCL11/CCL21/CCL26/EPHA2/TBC1D3L/NTF3/CCL20/THY1/NGEF/CCL7/BCAR3/ARHGAP11A/SYDE1/AGRN/TGM2/ITGA6/ARHGAP22/MAP4K4/PLXNB1/RANGAP1/EZH2/AGAP2/SCRIB/AGAP9/RAPGEFL1/SH3BP1/CCL18/CCL3L3/NTRK1/RAPGEF3/DVL3/TIAM1/AGAP6/CCL24/SFRP1/TBC1D10C/EPHA1/TBC1D1/SGSM2/HRAS/CCL8/AGAP4/ECT2/DOCK6/RASGRP2/CCL3/SGSM3/RASGRF2/CCL25/MTSS2/RAP1GAP2/CXCL13/TIAM2/ARHGAP27/AGAP5/RALGDS/ARHGAP45/RGS11/RAPGEF1/CCL4/TBC1D…
GO:0018108	BP	GO:0018108	peptidyl-tyrosine phosphorylation	272	0.506382	1.27952	8.4717e-07	2.55221e-05	1.60162e-05	13996	tags=65%, list=35%, signal=43%	IL11/GREM1/SFRP2/LTK/ITGA5/IGF2/LIF/TNFRSF18/IL23A/ZGPAT/CSF3/EPHB2/TNK2/ZAP70/PKDCC/NTF3/PDGFB/DOK7/LRP4/IL6/CRLF1/CSPG4/TNF/VEGFA/DLG4/CLCF1/FLT4/NOX4/EPGN/JAK3/TGFA/FGFR1/PDGFRB/LILRB4/ITGB3/TNFRSF14/LRP8/NTRK1/IGF1R/DGKQ/SRMS/SFRP1/EPHA1/HES1/EFNA5/IL12A/LEP/PPP2R5B/IFNG/LONP1/LRRK1/ABL1/NCF1/SOCS3/FGR/ZFYVE28/NOD2/MIF/SOCS1/TGFB1/LCK/TNFRSF1A/RELN/ACE/VTN/HBEGF/DDR2/ERRFI1/ZNF592/CCL5/SRC/HC…
GO:0097530	BP	GO:0097530	granulocyte migration	152	0.550193	1.36545	8.55684e-07	2.55939e-05	1.60612e-05	13852	tags=75%, list=35%, signal=49%	CXCL6/SAA1/S100A7/CXCL1/CCL11/IL1A/CXCL8/XG/S100A8/TNFAIP6/CCL21/CXCL5/CCL26/ADAM8/IL23A/S100A9/CCL20/EDN2/SCG2/CCL7/RARRES2/ADGRE2/FUT7/TRPV4/CD177/LBP/CXCL3/CXCL11/CCL18/CCL3L3/CD99/S100A12/PIP5K1C/CXCL9/CCL24/SLAMF8/THBS1/TGFB2/CCL8/CCL3/IL1B/CCL25/PF4V1/CXCL13/C5AR1/NOD2/VAV3/CXCL10/PIK3CD/CCL4/XCL1/RAC3/CCL5/CCL22/JAM3/RAC2/DNM1L/PREX1/CSF1R/CCL15/PF4/BSG/IL34/EDN1/ITGB2/CSF1/FUT4/CCR7/DPEP1…
GO:0048762	BP	GO:0048762	mesenchymal cell differentiation	258	0.511292	1.29005	8.55684e-07	2.55939e-05	1.60612e-05	9618	tags=48%, list=24%, signal=37%	HMGA2/SERPINB3/TWIST1/COL1A1/GREM1/LOXL2/SEMA7A/SFRP2/CDH2/SP6/SPRED3/LAMA5/SEMA6B/GDNF/SNAI2/SEMA3A/SEMA3B/FOXC2/SEMA5B/ADAM8/SMO/SEMA3F/SNAI1/FGF19/TBX1/FN1/SEMA4B/PDPN/BMP7/MSX2/PHLDB2/ALX1/JAG1/FAM83D/HAS2/ZNF703/VASN/TGFB1I1/GSC/LOXL3/IL6/MSX1/WNT10A/BCL9L/FOXC1/RADIL/SOX9/EZH2/GBX2/GATA3/TGFBR3L/SEMA4C/EFNB1/FGFR1/TGFB3/IL17RD/DLG5/MIR590/FLNA/NRP2/TIAM1/NRG1/SEMA3C/TCOF1/SMAD3/TBX3/NOTCH4/…
GO:0042476	BP	GO:0042476	odontogenesis	132	0.564373	1.3939	8.64198e-07	2.57562e-05	1.61631e-05	9818	tags=58%, list=25%, signal=44%	COL1A1/ADM/TFAP2A/TNFSF11/SP6/COL1A2/ODAPH/SERPINE1/LAMA5/CCDC154/KLK4/TNC/SMO/FAM20C/LAMB1/TP63/TBX1/INHBA/BMP7/MSX2/SSUH2/RELT/SCN5A/OSR2/GLI2/FST/LRP4/KLK5/MSX1/JAG2/WNT10A/WNT6/TCIRG1/FOXC1/NECTIN1/TGFB3/WDR72/PAX9/PHEX/LEF1/ID3/RUNX2/TGFB2/PERP/GLI3/NGFR/DLX1/BAX/DMRT3/ASPN/ANKRD11/APCDD1/SRC/PDGFRA/AMTN/BCL11B/SP7/DLX2/ANKH/BSG/EDN1/CSF1/AQP6/NF2/NKX2-3/SMPD3/SLC4A2/BMP4/BCL2L11/EDAR/TNFRSF…
GO:0048565	BP	GO:0048565	digestive tract development	131	0.566197	1.39806	8.81311e-07	2.61727e-05	1.64245e-05	9261	tags=56%, list=23%, signal=43%	STRA6/NKX3-2/SHOX2/SFRP2/OXTR/HOXA13/COL3A1/CXCL8/CLMP/DNAAF1/SCT/SMO/FOXL1/DACT1/TP63/CPS1/GLI1/FOXE1/PKDCC/GLI2/RARRES2/CDKN1A/PKD1/ADA/DCHS1/TNF/MEGF8/PDX1/SOX9/RBPMS2/CCDC40/TGFB3/HLX/NPR2/COBL/SOX11/SMAD3/SFRP1/HES1/TGFB2/TYMS/PRDM1/GLI3/NOTCH1/SOX17/RARB/EPHB3/HOXA5/SALL1/TBX2/SRC/HOXD13/SFRP5/PDGFRA/ALX4/WNT5A/NPHP3/CYP1A1/HIF1A/IFT172/FOXF1/PTK6/NKX2-3/TLR9/FOXF2/SLC4A2/MIXL1/PCSK5/CDX2/T…
GO:0003012	BP	GO:0003012	muscle system process	440	0.48307	1.23318	9.32648e-07	2.75991e-05	1.73196e-05	11297	tags=51%, list=28%, signal=37%	SPHK1/HTR1D/TNNT3/OXTR/CCDC78/SLC6A8/PKP2/SULF1/STC1/MYBPC3/DMPK/GRIP2/TNNI2/ZC3H12A/GDNF/SULF2/IGFBP5/TPM2/ATP2A1/RNF207/JSRP1/SMTN/ANKRD2/G6PD/MYH3/SPX/CACNA1H/CNN1/P2RX6/KCNJ12/MYH13/SCN5A/KCND2/PPP1R13L/LTB4R/KCNE1/EDN2/DSP/TRPV1/TNNT2/RYR3/MIR25/TRPV4/TCAP/DRD2/CHGA/TNNI3/ADA/TNF/ADRA2C/CLCN1/DAPK3/ACTA2/ADORA1/FGF12/CAMK2B/EZH2/JUP/PTAFR/SLN/MYL5/RGS4/MYLK2/TNNT1/SCN1B/GPER1/ITGA2/FBXO32/CA…
GO:0006261	BP	GO:0006261	DNA-templated DNA replication	161	0.543675	1.35138	9.66872e-07	2.84104e-05	1.78287e-05	13755	tags=77%, list=34%, signal=51%	E2F7/CHTF18/EME2/TICRR/POLQ/DDX11/CCNE1/RECQL4/CDC45/ZNF365/HMGA1/TONSL/CDT1/EME1/CDC6/DBF4B/ORC1/POLE/ORC6/BLM/RFC4/PNKP/POLN/TK1/BRCA1/POLRMT/MCM5/POLD1/E2F8/RAD51/RECQL5/LRWD1/SLFN11/FEN1/MCM7/MCM2/MCM10/TRAIP/TIMELESS/MCM8/CDC7/LIG1/POLG/GEN1/WIZ/CDC34/MUS81/MCM4/RECQL/RTEL1/GINS2/CARM1/CDK2/ALYREF/GINS4/WDR18/AICDA/POLA2/GINS1/WDHD1/POLD4/ATAD5/FAM111A/CIZ1/MGME1/THOC1/UPF1/MCM3/PCNA/DSCC1/O…
GO:0002768	BP	GO:0002768	immune response-regulating cell surface receptor signaling pathway	339	0.493597	1.25381	9.66872e-07	2.84104e-05	1.78287e-05	14809	tags=69%, list=37%, signal=44%	PLPP4/BPIFB1/LIME1/KCNN4/ZC3H12A/IGHG4/IGHG1/LAT/IGHG2/CARD11/BCAR1/ZAP70/KLRK1/THY1/TNFAIP3/NFKBID/ADA/KLRC1/GBP1/LBP/TLR6/FOSL2/LILRB2/LTF/KLRC2/IGHG3/GATA3/ICOSLG/NR1D1/SH2B2/CD276/VAV2/LILRB4/GPS2/TNIP3/CMTM3/PLA2G6/CTLA4/RBCK1/OAS1/PVRIG/KLRC4/CLEC4E/FOXP3/CD14/DGKZ/IRAK1/CYBA/CSK/LIMK1/IKBKG/HRAS/PLCG1/STK11/HLA-G/PRKD2/CLEC12B/MAP2K7/VTCN1/IGHD/MYO1G/ABL1/TMIGD2/TNIP2/LILRB1/CD19/NFAM1/CD7…
GO:0019730	BP	GO:0019730	antimicrobial humoral response	133	0.567879	1.40296	9.83985e-07	2.8611e-05	1.79546e-05	6362	tags=39%, list=16%, signal=33%	KRT6A/PRSS2/CXCL6/PI3/S100A7/CXCL1/PRSS3/TF/KLK7/CXCL8/SPON2/IGHG4/CXCL5/GNLY/DEFB1/S100A9/IGHG1/IGHG2/RARRES2/KLK5/SLC11A1/H2BC11/GAPDH/SPRR2A/DEFB4A/CXCL3/BCL3/RNASE7/LTF/IGHG3/H2BC8/CXCL11/H2BC21/BPIFA1/LEAP2/F2/PLA2G6/NCR3LG1/S100A12/CXCL9/FGA/EVPL/PF4V1/CXCL13/NOD2/CXCL10/ACOD1/H2BC7/IGHM/HRG/HLA-A/IGHE
GO:0001539	BP	GO:0001539	cilium or flagellum-dependent cell motility	160	0.545706	1.35598	9.83985e-07	2.8611e-05	1.79546e-05	9757	tags=55%, list=24%, signal=42%	FSIP2/CFAP46/DNAI1/CFAP157/DEFB1/DRC1/DNAH1/ROPN1L/TCTE1/CLXN/TTLL3/CFAP54/CFAP58/DRC7/CEP131/DNAH9/CFAP43/ENKUR/TEX101/TEKT2/MNS1/SLC22A14/CATSPER1/CHRNA7/ODAD3/TEKT1/CFAP44/CCDC40/CFAP45/CCDC65/SPAG6/DZIP1/TTLL9/DNAH17/DNHD1/CFAP65/TTLL6/HOATZ/ADCY3/TEKT4/CFAP52/NEURL1/QRICH2/DNAAF11/GAS2L2/RNASE10/CATSPER2/CATSPERD/DNAI3/SLC9B2/KLC3/EPPIN/RSPH4A/CFAP47/TTC21A/TPGS1/DNAAF6/DNAH3/NPHP4/SPEF2/TSS…
GO:0060285	BP	GO:0060285	cilium-dependent cell motility	160	0.545706	1.35598	9.83985e-07	2.8611e-05	1.79546e-05	9757	tags=55%, list=24%, signal=42%	FSIP2/CFAP46/DNAI1/CFAP157/DEFB1/DRC1/DNAH1/ROPN1L/TCTE1/CLXN/TTLL3/CFAP54/CFAP58/DRC7/CEP131/DNAH9/CFAP43/ENKUR/TEX101/TEKT2/MNS1/SLC22A14/CATSPER1/CHRNA7/ODAD3/TEKT1/CFAP44/CCDC40/CFAP45/CCDC65/SPAG6/DZIP1/TTLL9/DNAH17/DNHD1/CFAP65/TTLL6/HOATZ/ADCY3/TEKT4/CFAP52/NEURL1/QRICH2/DNAAF11/GAS2L2/RNASE10/CATSPER2/CATSPERD/DNAI3/SLC9B2/KLC3/EPPIN/RSPH4A/CFAP47/TTC21A/TPGS1/DNAAF6/DNAH3/NPHP4/SPEF2/TSS…
GO:0007565	BP	GO:0007565	female pregnancy	184	0.535525	1.33974	1.01821e-06	2.92999e-05	1.83869e-05	10931	tags=57%, list=27%, signal=41%	FOSL1/MMP9/SLC2A1/STC2/ADM/PTHLH/OXTR/GJB2/COL16A1/ITGB4/STC1/EPYC/ITGA5/NDP/MMP2/IGFBP5/LIF/GIP/FBLN1/INTS1/SYDE1/FUT7/TRO/APOL2/HSPG2/VEGFA/PZP/TEAD4/TIMP1/JUNB/SPP1/IDO1/ITGA2/TGFB3/ITGB3/SLC38A1/TAC3/EPN1/GJA1/CAD/CYP27B1/NPPA/PRDM1/LEP/PTGS2/PPARD/IL1B/SCGB1A1/LDOC1/DSG2/UCN/ITGA3/ACOD1/DAZAP1/DSG1/TRIM28/ADCY7/ACE/PSG5/SLC38A2/ANGPT2/CTSB/PARP2/CORIN/VMP1/TEAD3/SLC19A1/AKT1/CBS/VDR/PNOC/PSG…
GO:0033674	BP	GO:0033674	positive regulation of kinase activity	333	0.498646	1.26602	1.01821e-06	2.92999e-05	1.83869e-05	13861	tags=65%, list=35%, signal=43%	HMGA2/DKK1/TNFSF11/FZD10/LTK/CEMIP/EREG/CCL21/DRD4/INSRR/ADAM8/CARD14/EPHA2/IL23A/ROR2/LAT/PILRB/MAP3K10/TPX2/NTF3/PDGFB/MST1R/KIF14/DOK7/CLSPN/CDKN1A/NEK10/SLC11A1/PKD1/CENPE/TNF/VEGFA/ADRA2C/TLR6/MAP3K12/EEF1A2/DLG4/ROBO1/LTF/CARD10/EZH2/FLT4/AGAP2/NOX4/EPGN/FGFR1/TELO2/PDGFRB/ITGB3/MT3/FGF1/F2/LRP8/NTRK1/FGF2/PSRC1/TRAF2/S100A12/DVL3/IGF1R/NRG1/DGKZ/IRAK1/EPHA1/THBS1/TNFRSF10B/TGFB2/LEP/HRAS/P…
GO:0070661	BP	GO:0070661	leukocyte proliferation	349	0.490583	1.24663	1.01821e-06	2.92999e-05	1.83869e-05	11200	tags=53%, list=28%, signal=38%	GAL/GREM1/IFNE/IL20RB/TNFSF11/IL1A/IGF2/NDP/LMO1/IL23A/IL4I1/CCDC88B/LGALS9B/EPHB2/CARD11/WNT3A/ZAP70/TNFRSF4/CDKN1A/IL6/SLC11A1/TNFAIP3/ADA/TCIRG1/FOSL2/LILRB2/SPTA1/RASAL3/MZB1/CLCF1/SH2D2A/IL27/CLEC4G/JUNB/ICOSLG/TNFRSF13C/SCRIB/EFNB1/TNFSF14/TICAM1/CD70/LGALS9C/VCAM1/IDO1/CD276/TSPAN32/LILRB4/HELLS/DLG5/CD274/TNFRSF14/LRRC32/IRF1/SOX11/PLA2G5/CTLA4/IL2RA/TNFRSF9/TYK2/FOXP3/CD209/LEF1/HES1/TNF…
GO:0010466	BP	GO:0010466	negative regulation of peptidase activity	130	0.564472	1.3931	1.03532e-06	2.95882e-05	1.85679e-05	10456	tags=58%, list=26%, signal=43%	SERPINB5/SERPINB4/SERPINB3/SERPINB7/ANXA8/SPOCK1/SERPINA5/SERPINA3/ANXA8L1/MMP9/SERPINA4/CST4/SERPINB2/CST1/SERPINE1/SERPINB13/MAGEA3/SERPINE2/PLAUR/TIMP4/SERPINF1/SPOCK3/AHSG/TIMP2/GAPDH/TNF/VEGFA/KLF4/LTF/SFN/SERPINA6/TIMP1/LRP1/SERPINB11/ECM1/SERPING1/TIMP3/SERPINB9/THBS1/FETUB/CDKN2D/EPPIN/CST7/SERPINI2/SERPINA1/IFI16/SPOCK2/BCL2L12/VTN/GAS6/SRC/HRG/NOL3/CSTA/AKT1/CSTB/PIH1D1/SERPINB8/DPEP1/S…
GO:0019814	CC	GO:0019814	immunoglobulin complex	151	0.552699	1.37148	1.03532e-06	2.95882e-05	1.85679e-05	14576	tags=82%, list=37%, signal=52%	LIME1/IGHG4/IGHG1/IGHG2/IGHV1-24/IGHG3/IGKV2-28/IGHV1-69D/IGHV2-26/IGKV2D-29/IGHV1-69/IGLJ1/IGKV1D-39/NCR3LG1/IGKV1-8/IGLL1/IGLV9-49/IGHV4-31/IGHV1-18/IGLV1-47/IGHD/TMIGD2/IGLL5/IGHV4-61/IGKV2-29/IGKV2D-28/CD79A/IGKV1D-13/IGHV3-21/IGKV1-39/IGHJ1/IGKC/IGHV7-81/IGLV3-21/IGHV3-11/IGHV3-15/IGKV3-15/IGHM/IGHV5-51/IGKV1D-17/IGLC2/IGLC3/IGKV3D-15/IGHE/IGHV4-59/IGHV3-23/IGLV3-1/IGHV4-34/IGLV3-16/IGHV3-30…
GO:0045104	BP	GO:0045104	intermediate filament cytoskeleton organization	94	0.598992	1.45854	1.05243e-06	2.99746e-05	1.88103e-05	9736	tags=55%, list=24%, signal=42%	KRT6A/KRT6B/KRT16/KRT17/KRT5/KRT14/KRT6C/KRT81/KRT23/PKP1/PKP2/INA/PLEC/KRT75/KRT78/KRT15/KRT19/KRT13/DST/NES/DSP/NEFM/KRT83/KRT7/TCHH/KRT80/KRT40/KRT79/GFAP/KRT12/NEFL/KRT18/SYNM/KRT86/EVPL/CLN8/VIM/FAM83H/BBLN/NEFH/EPPK1/KRT36/KRT39/BFSP1/KRT72/KRT9/PPL/KRT31/MACF1/NDEL1/KRT34/AGFG1
GO:0045860	BP	GO:0045860	positive regulation of protein kinase activity	278	0.508429	1.28505	1.08666e-06	3.08441e-05	1.9356e-05	13813	tags=67%, list=35%, signal=44%	HMGA2/DKK1/TNFSF11/FZD10/CEMIP/EREG/CCL21/DRD4/ADAM8/CARD14/IL23A/LAT/PILRB/MAP3K10/TPX2/NTF3/PDGFB/MST1R/KIF14/DOK7/CLSPN/CDKN1A/NEK10/SLC11A1/PKD1/CENPE/TNF/VEGFA/ADRA2C/TLR6/MAP3K12/DLG4/ROBO1/LTF/CARD10/EZH2/AGAP2/NOX4/EPGN/FGFR1/TELO2/PDGFRB/ITGB3/MT3/FGF1/LRP8/FGF2/PSRC1/TRAF2/S100A12/DVL3/NRG1/IRAK1/THBS1/TNFRSF10B/TGFB2/LEP/HRAS/PIK3R6/STK11/ECT2/IFNG/MRNIP/MMD/MAP2K7/ABL1/IL1B/NCF1/CCDC8…
GO:0002020	MF	GO:0002020	protease binding	142	0.555043	1.37421	1.138e-06	3.1975e-05	2.00657e-05	11071	tags=64%, list=28%, signal=46%	SERPINB4/SERPINB3/SERPINA5/COL1A1/ADAMTS4/COL3A1/COL1A2/SERPINE1/SERPINB13/MAGEA3/CDK5R1/FAM20C/ADAMTSL4/NHERF4/F3/CNTNAP2/FN1/INSL3/FAP/TIMP4/TIMP2/CD177/TNFAIP3/TNF/PZP/TIMP1/ECM1/CD70/TIMP3/ITGB3/COMP/BCL2L10/DERL3/SERPINB9/DVL3/ADRM1/FURIN/THBS1/ANXA2/CCBE1/ANXA2P2/BDKRB2/POLG/ITGA3/MIF/SERPINA1/PYCARD/CARD17P/NOL3/ACR/CSTA/CSTB/ITGB1/SART3/NLRP7/LDLR/CHL1/RIPK2/OS9/SH3PXD2A/BIN1/NDUFS7/RFFL/…
GO:0000793	CC	GO:0000793	condensed chromosome	281	0.505934	1.27946	1.138e-06	3.1975e-05	2.00657e-05	15636	tags=77%, list=39%, signal=47%	REC8/HJURP/MKI67/PLK1/BUB1B/KIF2C/SYN1/CENPT/CDC20/KMT5C/CDT1/CENPE/AURKB/PSMC3IP/SPAG5/NDC80/CENPA/NCAPG/CENPF/RANGAP1/AURKC/CENPK/SKA1/NCAPH/BLM/NCAPD2/KNL1/CENPM/SYCP2L/KNTC1/ZNF276/STAG3/INCENP/L3MBTL1/RSPH1/BRCA1/BIRC5/CCNB1/CHEK1/EID3/CENPW/CENPI/PLK2/RAD51/LRWD1/SPC24/SUN2/RAD9A/H2AX/NEK2/TEX11/SGO1/BUB1/PLK3/CENPB/FANCD2/NCAPG2/MAD1L1/AURKA/SPC25/P3H4/TOP2A/SKA3/TTK/ZWINT/CENPU/TOP3B/NUF2…
GO:0045089	BP	GO:0045089	positive regulation of innate immune response	337	0.492948	1.25178	1.138e-06	3.1975e-05	2.00657e-05	14905	tags=69%, list=37%, signal=44%	FOSL1/MMP12/TRIM15/BPIFB1/RAET1E/TRIM31/EREG/ADAM8/KIR2DL4/RAET1G/LAG3/CARD9/KLRK1/ZBP1/NLRC5/TNFAIP3/IL18RAP/MEFV/KLRC1/TNF/LBP/TLR6/GBP5/LTF/KLRC2/AIM2/NR1D1/TICAM1/OAS3/CACTIN/GPS2/TNIP3/TRAF3/IRF1/NLRP6/TRIM41/PLA2G5/HEXIM1/OAS1/HSPA1A/KLRC4/IRF3/CLEC4E/CD14/IRAK1/CYBA/IL12A/SLC15A3/PVR/HLA-G/NLRP1/OASL/TNIP2/GFI1/GBP2/TNIP1/SPI1/IKBKE/TRIM11/HLA-F/ATAT1/NOD2/KLRD1/IRAK2/SEC14L1/NFKBIZ/LACC1/…
GO:0005085	MF	GO:0005085	guanyl-nucleotide exchange factor activity	225	0.521211	1.31064	1.15511e-06	3.22387e-05	2.02312e-05	14642	tags=74%, list=37%, signal=47%	ARHGEF4/GCGR/ALS2CL/MCF2/RIN1/PLEKHG3/DOCK3/RHOF/EPS8L1/NGEF/BCAR3/PLEKHG2/KIAA1755/MCF2L2/VPS9D1/PLEKHG5/SBF1/ARHGEF39/ARHGEF25/IQSEC3/PTGIR/OBSCN/ARHGEF18/PSD2/RAPGEFL1/VAV2/TBXA2R/SH2D3A/RAB3IL1/ARHGEF1/RAPGEF3/ARHGEF37/TIAM1/PCP2/ARHGEF40/DENND1A/GRIPAP1/DOCK5/PSD/MCF2L/PLCD4/ECT2L/PLEKHG6/CYTH4/FGD1/RIN3/ECT2/DOCK6/RASGRP2/DENND5B/DENND6B/RASGRF2/CYTH2/DENND4B/CCDC88A/TIAM2/CYTH1/VAV3/RALGDS…
GO:0140678	MF	GO:0140678	molecular function inhibitor activity	494	0.475936	1.21689	1.15511e-06	3.22387e-05	2.02312e-05	13143	tags=56%, list=33%, signal=38%	COL7A1/SERPINB5/SERPINB4/SERPINB3/SERPINB7/SPOCK1/SERPINA5/PI3/MIAT/DKK1/GCKR/SERPINA3/PIF1/STX1A/ANGPTL4/LYPD6/MDFI/SERPINA4/PCSK9/CST4/SERPINB2/CST1/SERPINE1/CAMK2N2/SERPINB13/COL6A3/CAMK2N1/CD109/SMO/SERPINE2/ELFN1/CST6/NHERF4/PXDN/PI15/SOST/LY6H/UGT1A1/ADH7/SSPOP/PKIB/TNK2/UGT1A7/SH3RF2/IL1RN/A2ML1/FST/TIMP4/SERPINF1/SPOCK3/NKX3-1/CDKN1A/PPP1R12C/BIRC7/LCN1/AHSG/TIMP2/RARRES1/ID1/TRIB2/GAPDH/…
GO:0005814	CC	GO:0005814	centriole	157	0.547859	1.36119	1.20645e-06	3.3227e-05	2.08514e-05	16553	tags=89%, list=41%, signal=52%	CROCC2/HAP1/CCDC78/MAPK15/TEDC1/SMO/CIBAR2/DZIP1L/PLK1/AGBL2/CROCC/WDR62/CEP131/WDR90/TSKS/FTCD/TEDC2/ODAD3/CCDC146/CEP250/DZIP1/CEP164/SFI1/CEP55/HSPA6/PLK2/HSPA1A/NEURL4/KIF24/CEP152/FBF1/STIL/SAXO2/PLK4/C10orf90/ENKD1/AURKA/TOP2A/RILPL1/ODF2/CCDC88A/CEP295NL/HERC2/CCHCR1/NPHP4/HSPA1B/CEP19/CEP89/CAPG/RABL2B/WASHC1/POC1A/STARD9/TUBG1/CCDC57/DYNC2I2/CEP290/CENPJ/CEP43/WRAP73/PCNT/CEP135/CEP128/P…
GO:0003823	MF	GO:0003823	antigen binding	163	0.543446	1.35111	1.20645e-06	3.3227e-05	2.08514e-05	13797	tags=72%, list=35%, signal=47%	SPON2/IGHG4/LAG3/SLC7A5/IGHG1/IGHG2/IGHV1-24/KLRC2/IGHG3/SLC7A9/IGHV1-69D/IGHV2-26/IGHV1-69/TAP2/IGKV1D-39/NCR3LG1/IGLL1/TAP1/SIRPA/CD209/HLA-H/IGHV4-31/IGHV1-18/HLA-G/IGLV1-47/IGHD/IGLL5/IGHV4-61/IGKV2D-28/HLA-F/IGHV3-21/KLRD1/IGKV1-39/IGKC/IGHV7-81/TGFB1/EP400/IGLV3-21/IGHV3-11/IGHV3-15/IGKV3-15/MICB/IGHM/IGHV5-51/IGLC2/HLA-A/IGLC3/IGHE/IGHV4-59/IGHV3-23/IGLV3-1/IGHV4-34/IGHV3-30/IGHV4-39/IGLC7…
GO:0043025	CC	GO:0043025	neuronal cell body	489	0.473702	1.21096	1.20645e-06	3.3227e-05	2.08514e-05	13848	tags=60%, list=35%, signal=40%	PTPRN/GAL/DNER/IGF2BP1/INHA/TMPRSS3/NTSR1/L1CAM/GAP43/GRIN3B/TUBB3/LYPD6/DRP2/UCHL1/GRIP2/KCNN4/UNC5A/KCNK2/KIF5A/SNCG/CDK5R1/WHRN/TH/ROR2/AKAP12/SYT5/KLHL17/TMPRSS5/ENO2/CNTNAP2/P2RX6/CPLX2/EPHB2/SV2A/KCNJ14/GIP/ERMN/KCND2/PRPH/TPX2/GABBR1/THY1/EFNA2/GJC2/TRPV1/SERPINF1/CACNA1E/LRP4/CACNA1A/CSNK1E/ATP2B2/RNF112/SLC2A3/DRD2/KCND1/TNF/KCNN1/FLRT1/BGLAP/SRD5A2/MME/SNCB/ADORA1/MAP1A/CACNA1B/SPTBN2/R…
GO:0031667	BP	GO:0031667	response to nutrient levels	492	0.471804	1.20614	1.20645e-06	3.3227e-05	2.08514e-05	15288	tags=65%, list=38%, signal=41%	UCN2/CYP24A1/COL1A1/PRKCG/SLC2A1/STC2/ADM/SFRP2/GCGR/PCSK9/SLC16A1/KYNU/IL1A/STC1/F5/PLEC/POSTN/ZC3H12A/SNAI2/SCT/CYP26B1/TNC/MN1/TH/G6PD/SLC7A5/SPX/UGT1A1/CPS1/BMP7/MYH13/LIPG/GIP/RIPOR1/SLC39A5/GIPR/CYP26A1/GAS2L1/TRPV1/SSTR3/CDKN1A/MLXIPL/TRPV4/CTSK/TNF/CHRNA7/SGIP1/GPT/PDX1/GCLC/BGLAP/SRD5A2/BMP8A/ADSS1/ULK1/AOC1/MBD3/VGF/SPP1/PCSK1/APOE/VCAM1/ITGA2/MT3/IL15RA/TBXA2R/NTRK1/NUAK1/PMAIP1/PFKFB1…
GO:0032886	BP	GO:0032886	regulation of microtubule-based process	257	0.508768	1.28346	1.22356e-06	3.35875e-05	2.10776e-05	15770	tags=75%, list=40%, signal=46%	HAP1/MAPK15/FSD1/DNAAF1/CDK5R1/DEFB1/DRC1/PLK1/XRCC3/CLXN/WNT3A/SPEF1/PHLDB2/TPX2/TACC3/WDR62/GAS2L1/CEP131/CFAP43/TEX101/TRPV4/PKD1/STMN3/SPAG5/CATSPER1/FRMPD2/BICD1/MAP1A/MAP6D1/BMERB1/CCDC40/SKA1/CFAP45/CCDC65/CALY/HAUS5/BRCA1/TRIM46/TTLL6/PSRC1/CCNL2/PRKAA2/MAP1B/PLK2/HSPA1A/DYNLT2B/KAT2A/HDGFL3/EFNA5/ODAD2/ATF5/STIL/CENATAC/GAS2L2/STK11/PLK4/GEN1/EML3/C10orf90/NAV3/AURKA/RNASE10/CLIP3/ABL1/A…
GO:0050920	BP	GO:0050920	regulation of chemotaxis	228	0.52047	1.30904	1.24067e-06	3.39456e-05	2.13023e-05	13159	tags=64%, list=33%, signal=43%	S100A7/GREM1/SEMA7A/VEGFC/CXCL8/SERPINE1/SEMA6B/TNFAIP6/CCL21/SEMA3A/SEMA3B/NBL1/SEMA5B/CCL26/SEMA3F/ARTN/IL23A/F3/PLXNA3/SEMA4B/ROBO3/WNT3A/KLRK1/NTF3/EDN2/PDGFB/TPBG/SCG2/CCL7/RARRES2/ADGRA2/IL6/TRPV4/PGF/MEGF8/VEGFA/LBP/TUBB2B/ROBO1/PLXNA4/SEMA4C/TNFSF14/FGFR1/ITGA2/PDGFRB/FGF1/FGF2/TIAM1/PPM1F/SEMA3C/SMAD3/CDH13/SLAMF8/THBS1/IL12A/SEMA6A/PRKD2/RIN3/CCL3/DEFB124/SLC8B1/SEMA3D/SPI1/NOTCH1/EFNB2…
GO:0071216	BP	GO:0071216	cellular response to biotic stimulus	256	0.510633	1.28813	1.2749e-06	3.46547e-05	2.17473e-05	11029	tags=56%, list=28%, signal=41%	CXCL6/MMP3/MMP9/CXCL1/CDA/IL1A/CXCL8/SERPINE1/ZC3H12A/SPON2/CXCL5/SLC7A5/CSF3/SBNO2/EPHB2/PLSCR3/ADAMTS13/KLRK1/IL6/EME1/TNFAIP3/TNF/LBP/CXCL3/TLR6/SCARB1/GBP5/LILRB2/LTF/ARID5A/PTAFR/CXCL11/NR1D1/TICAM1/CACTIN/TNIP3/CD274/TBXA2R/TRIM41/CXCL9/IRF3/SIRPA/CD14/IRAK1/GBP3/TNFSF4/PABPN1/SLX4/MAP2K7/NOS2/DEFB124/ABL1/TNIP2/LILRB1/IL1B/GFI1/GBP2/TNIP1/SPI1/LDOC1/NOTCH1/PF4V1/TSPO/NFKBIB/CXCL13/MUS81/NO…
GO:0031253	CC	GO:0031253	cell projection membrane	352	0.491269	1.24844	1.2749e-06	3.46547e-05	2.17473e-05	14577	tags=66%, list=37%, signal=42%	CA9/ARHGEF4/EPS8L3/FSCN1/GAP43/CDHR2/SLC9A3/MCHR1/GABRA3/ITGA5/SLC7A11/UNC5A/PTPRH/SLC34A3/CDHR5/SMO/EPHA2/PIEZO1/SLC7A5/SLC26A6/CNTNAP2/TTYH1/S100P/PDPN/SLC26A4/ANK1/GABBR1/EPS8L1/GPR161/THY1/FAP/PLEK2/TRPV1/ABCA7/SSTR3/FERMT1/ADGRE2/ATP2B2/CNGA4/SLC28A3/TRPV4/SHISA9/PKD1/DRD2/CSPG4/CHRNA7/MXRA8/ADORA1/SHANK3/SLC7A9/CLTB/PACSIN1/PSD2/SYTL1/GPER1/ITGB3/SLC6A6/ANTXR1/IQCE/KCNC4/SLC28A1/GABRE/ADCY3…
GO:1904062	BP	GO:1904062	regulation of monoatomic cation transmembrane transport	310	0.494794	1.25479	1.34335e-06	3.63968e-05	2.28405e-05	11255	tags=52%, list=28%, signal=38%	GAL/NETO1/NTSR1/CACNG6/MMP9/HAP1/LIME1/PCSK9/KCNG1/JPH3/KCNN4/BDKRB1/CEMIP/DRD4/ATP2A1/GRIN2D/FGF11/RNF207/JSRP1/GPR35/G6PD/JPH2/CBARP/MIR210/SCN5A/KCNAB3/KEL/KCNE1/P2RX5/THY1/GJC2/WNK2/GRP/DRD2/CABP1/TCIRG1/NPSR1/FGF12/PML/CXCL11/SLN/RGS4/SCN1B/BPIFA1/GPER1/ITGB3/F2/FLNA/KCNIP2/CACNA1C/CXCL9/KCNMB1/CYBA/WNK4/NPPA/GALR2/PLCG1/ACTN4/IFNG/AHNAK/ABL1/P2RX1/UBASH3B/CRACR2A/CD19/HAMP/SPHK2/FXYD2/KCNAB…
GO:0055001	BP	GO:0055001	muscle cell development	191	0.532837	1.33451	1.36046e-06	3.67412e-05	2.30566e-05	9450	tags=52%, list=24%, signal=40%	DNER/FLNC/FHOD3/ADM/TNNT3/SHOX2/ALPK2/PLEC/UCHL1/WNT10B/SMO/MEGF10/G6PD/MYH3/FHL2/MYO18B/KRT19/ACTN1/KEL/LOX/OBSL1/EFEMP2/TNNT2/TCAP/VEGFA/CSRP2/KRT8/OBSCN/RGS4/TNNT1/PDGFRB/ALPK3/COMP/CNTNAP1/MYL9/WFIKKN1/TBX3/ANKRD23/BVES/HES1/NIBAN2/ACTN4/HEY2/ASB2/NFATC4/NOTCH1/ACTN3/LMNA/MYPN/BIN3/NEB/STAC3/ACTC1/MEIS1/CTDP1/TBX18/CDK1/PARP2/SGCD/NKX2-5/PDGFRA/ISL1/SGCB/SRF/MYORG/ITGB1/TPM1/MYH11/ENG/LMOD1/F…
GO:0061035	BP	GO:0061035	regulation of cartilage development	70	0.632456	1.51725	1.42891e-06	3.84653e-05	2.41386e-05	9540	tags=67%, list=24%, signal=51%	NKX3-2/RFLNA/GREM1/LOXL2/PTHLH/SHOX2/HOXA11/BMP1/ADAMTS7/SNAI2/ADAMTS12/CCN4/PKDCC/RARG/CTSK/WNT9A/SOX9/SMAD3/KAT2A/TRPS1/BMPR1B/RUNX2/LEP/GLI3/RFLNB/MAF/RARB/LTBP3/PRKG2/CCN2/SCX/NOG/GLG1/WNT5A/CCN1/MUSTN1/ACVRL1/SMPD3/MBOAT2/ZNF219/BMP4/SMAD7/RARA/GDF6/PTPN11/BMP6/IHH
GO:0002833	BP	GO:0002833	positive regulation of response to biotic stimulus	362	0.487713	1.24032	1.53158e-06	4.10966e-05	2.57899e-05	14905	tags=69%, list=37%, signal=44%	FOSL1/MMP12/TRIM15/BPIFB1/EMILIN1/KLK7/RAET1E/TRIM31/EREG/ADAM8/KIR2DL4/RAET1G/LAG3/CARD9/KLRK1/ZBP1/NLRC5/GSDME/KLK5/TNFAIP3/IL18RAP/MEFV/KLRC1/TNF/LBP/TLR6/GBP5/LTF/KLRC2/AIM2/NR1D1/TICAM1/OAS3/CACTIN/GPS2/TNIP3/CD274/TRAF3/IRF1/NLRP6/TRIM41/PLA2G5/HEXIM1/OAS1/HSPA1A/KLRC4/IRF3/CLEC4E/CD14/IRAK1/CYBA/IL12A/SLC15A3/PVR/HLA-G/NLRP1/OASL/TNIP2/GFI1/GBP2/TNIP1/SPI1/IKBKE/TRIM11/HLA-F/ATAT1/NOD2/KLR…
GO:0045103	BP	GO:0045103	intermediate filament-based process	95	0.592823	1.44504	1.54869e-06	4.14226e-05	2.59945e-05	9736	tags=55%, list=24%, signal=41%	KRT6A/KRT6B/KRT16/KRT17/KRT5/KRT14/KRT6C/KRT81/KRT23/PKP1/PKP2/INA/PLEC/KRT75/KRT78/KRT15/KRT19/KRT13/DST/NES/DSP/NEFM/KRT83/KRT7/TCHH/KRT80/KRT40/KRT79/GFAP/KRT12/NEFL/KRT18/SYNM/KRT86/EVPL/CLN8/VIM/FAM83H/BBLN/NEFH/EPPK1/KRT36/KRT39/BFSP1/KRT72/KRT9/PPL/KRT31/MACF1/NDEL1/KRT34/AGFG1
GO:0000228	CC	GO:0000228	nuclear chromosome	228	0.518597	1.30433	1.58292e-06	4.22028e-05	2.6484e-05	16392	tags=82%, list=41%, signal=48%	HMGA2/REC8/EME2/CDC45/PLK1/MACROH2A2/FIRRE/SYN1/TONSL/EME1/PSMC3IP/NCAPG/ZMIZ2/ORC1/POLE/ORC6/NCAPH/BLM/NCAPD2/SYCP2L/STAG3/SLX1B/INCENP/RSPH1/BRCA1/BIRC5/CHEK1/MCM5/POLD1/SIRT7/RAD51/LRWD1/SUN2/RAD9A/H2AX/MCM7/NEK2/MCM2/TFPT/MCM10/TEX11/TIMELESS/SIN3B/SLX4/NCAPG2/P3H4/TOP2A/DMAP1/SYCE1L/MUS81/MCM4/HSPA2/EP400/GINS2/CARM1/GINS4/BRD4/SUV39H1/RUVBL2/POLA2/GINS1/RGS12/WDHD1/POLD4/SETD5/TUBG1/MCRS1/I…
GO:0060562	BP	GO:0060562	epithelial tube morphogenesis	332	0.49553	1.25822	1.61714e-06	4.29779e-05	2.69705e-05	12899	tags=64%, list=32%, signal=43%	TWIST1/GREM1/FOXD1/ADM/SFRP2/HS3ST3A1/HOXA11/MMP14/LAMA5/GDNF/DNAAF1/ADAMTS12/CTHRC1/FOXC2/TNC/SMO/RNF207/EPHA2/WNT1/GREB1L/SALL4/LHX1/DLL1/BMP7/LAMA1/WT1/MSX2/WNT3A/HOXB7/NRARP/GLI2/LHX2/HOXD11/RARG/KLHL3/NKX3-1/ITGAX/TCAP/PKD1/DCHS1/TNF/MEGF8/VEGFA/WNT6/COL4A1/PML/FZD2/NTN1/SOX9/CCDC40/GBX2/GATA3/SEMA4C/SCRIB/SOX18/DLG5/TBX6/PLXNB2/FGF1/CELSR1/COBL/FGF2/ADAMTS16/DVL3/NDRG4/DVL1/CCM2/HS3ST3B1/SM…
GO:0002685	BP	GO:0002685	regulation of leukocyte migration	227	0.5167	1.29936	1.70271e-06	4.49655e-05	2.82177e-05	12678	tags=64%, list=32%, signal=44%	S100A7/GREM1/EMILIN1/MMP14/IL1A/VEGFC/CXCL8/SERPINE1/BDKRB1/XG/TNFAIP6/CCL21/NBL1/ADAM8/TNFRSF18/IL23A/CHST4/AIRE/KLRK1/CCL20/EDN2/THY1/CCL7/RARRES2/HOXA7/FUT7/IL6/TRPV4/PGF/ADA/TNF/VEGFA/LBP/ADORA1/PTAFR/ECM1/TNFSF14/ITGA2/ST3GAL4/ITGB3/TNFRSF14/PLVAP/CD99/ADTRP/CCL24/SLAMF8/FUT9/THBS1/IL12A/RIN3/STK10/CCL3/DEFB124/ABL1/SLC8B1/ASCL2/SPI1/CCL25/CXCL13/C5AR1/NOD2/CXCL10/MADCAM1/F7/MIF/CCL4/CORO1A/…
GO:0033044	BP	GO:0033044	regulation of chromosome organization	247	0.514765	1.2976	1.70271e-06	4.49655e-05	2.82177e-05	16331	tags=83%, list=41%, signal=49%	PIF1/MAPK15/ESPL1/DDX11/PKIB/PLK1/XRCC3/BUB1B/TACC3/TRIP13/UBE2C/CDC20/CENPE/HASPIN/AURKB/DPF1/CDC6/PRAP1/NDC80/NCAPG/CENPF/PML/DPF3/NCAPH/DLGAP5/NCAPD2/KNL1/KNTC1/PNKP/SLX1B/INCENP/CDCA8/BIRC5/CCNB1/EID3/ANAPC2/ACD/SPC24/FEN1/NEK2/TFPT/BUB1/SIRT6/SLX4/CHFR/GEN1/NCAPG2/MAD1L1/MAP2K7/SPC25/TOP2A/TTK/ZWINT/NUF2/RTEL1/TRIM28/MAD2L1/CDK2/SMARCC2/CDK1/SPDL1/SRC/RUVBL2/MYC/XRCC1/SMARCD1/RESF1/NUMA1/MCR…
GO:1902850	BP	GO:1902850	microtubule cytoskeleton organization involved in mitosis	162	0.542703	1.34896	1.71982e-06	4.49903e-05	2.82333e-05	15768	tags=85%, list=40%, signal=51%	FSD1/KIFC2/ESPL1/MYBL2/MISP/PLK1/SAPCD2/KIF4A/TPX2/TACC3/WDR62/KIF23/CDC20/PKD1/CENPE/PRC1/AURKB/KIFC1/NDC80/CENPA/INSC/AURKC/DLGAP5/INCENP/CDCA8/BIRC5/CCNB1/PSRC1/FLNA/PLK2/HSPA1A/SUN2/GJA1/NEK2/GPSM1/CEP126/PLK3/STIL/AAAS/KIF11/NUSAP1/EML3/ENKD1/AURKA/SPC25/ANKRD53/TTK/NUP62/TUBG2/CCDC61/NUF2/MAD2L1/HSPA1B/RACGAP1/CENPH/CDK1/SPDL1/EFHC1/GOLGA2/FAM110A/TUBG1/DYNC1H1/MAP4/NUMA1/CENPJ/ITGB1/WRAP73…
GO:0031214	BP	GO:0031214	biomineral tissue development	174	0.536933	1.33972	1.71982e-06	4.49903e-05	2.82333e-05	10659	tags=56%, list=27%, signal=41%	TWIST1/RFLNA/COL1A1/GREM1/PTHLH/TFAP2A/COL1A2/ODAPH/FBN2/WNT10B/CCDC154/KLK4/FAM20C/ROR2/TBX1/SBNO2/BMP7/MSX2/OSR2/PKDCC/LOX/MMP13/AHSG/WNT6/BGLAP/TCIRG1/FOSL2/LTF/PHOSPHO1/SOX9/SLC20A1/IBSP/ENPP1/SPP1/NECTIN1/ECM1/WDR72/COMP/ATG4B/SMAD3/ISG15/PHEX/BMPR1B/CYP27B1/LEP/PTGS2/HEY2/CCL3/ALOX5/NOTUM/RFLNB/NOTCH1/FGR/ACTN3/TMEM119/MATN1/TGFB1/CEBPB/ASPN/NOS3/ATP2B1/DDR2/GAS6/PTH1R/ZBTB40/LTBP3/FAM83H/T…
GO:1903522	BP	GO:1903522	regulation of blood circulation	253	0.510211	1.28692	1.71982e-06	4.49903e-05	2.82333e-05	11076	tags=53%, list=28%, signal=39%	ADM/SHOX2/OXTR/SLC4A3/PKP2/SMTNL1/STC1/DMPK/ZC3H12A/MMP2/ATP2A1/RNF207/TH/SPX/CACNA1H/ADM5/KCNJ12/SCN5A/KCND2/KCNE1/EDN2/DSP/DBH/KCNMB4/TRPV1/ATP2B2/TNNT2/DRD2/CHGA/TNNI3/ADA/TNF/CHRNA7/ADRA2C/ECE1/ADORA1/ATP2A3/JUP/RGS4/SCN1B/TBXA2R/FLNA/KCNIP2/CACNA1C/GJA1/HCN4/BVES/DOCK5/GRK2/ADRA1D/TGFB2/NPPA/LEP/PTGS2/CACNA1G/BDKRB2/GAA/HEY2/FGA/EHD3/ABL1/P2RX1/POPDC2/GJC1/DSG2/AVPR1A/AVPR2/SCN3B/HRH2/UCN/CH…
GO:0034765	BP	GO:0034765	regulation of monoatomic ion transmembrane transport	449	0.47788	1.22016	1.73693e-06	4.52959e-05	2.84251e-05	11413	tags=50%, list=29%, signal=36%	GAL/NETO1/NTSR1/CACNG6/MMP9/HAP1/KCNF1/LIME1/CACNG8/PCSK9/KCNH3/KCNG1/JPH3/KCNN4/BDKRB1/CEMIP/DRD4/HCN2/ATP2A1/GRIN2D/FGF11/RNF207/JSRP1/CACNG4/GPR35/G6PD/JPH2/CACNA1H/CBARP/EPHB2/MIR210/KCNJ12/KCNJ14/SCN5A/KCND2/KCNAB3/KEL/KCNE1/P2RX5/THY1/KCNK7/GJC2/WNK2/KCNH4/CACNA1E/CACNA1A/KCNJ16/GRP/DRD2/KCNV1/CABP1/CATSPER1/KCND1/KCNA7/CLCN1/TCIRG1/NPSR1/KCNK6/FGF12/PML/SHANK3/KCNH8/CACNA1I/CACNA1B/CXCL11/…
GO:0007599	BP	GO:0007599	hemostasis	231	0.516125	1.29891	1.80572e-06	4.69431e-05	2.94588e-05	11056	tags=58%, list=28%, signal=42%	ANXA8/SAA1/CYP4F11/PLAU/EMILIN1/HNF4A/COL3A1/F5/SLC7A11/SERPINB2/SERPINE1/ENTPD2/SERPINE2/PLAUR/F3/PDPN/EPHB2/ADAMTS13/C1QTNF1/WNT3A/PDGFB/FBLN1/F2RL2/FAP/DGKA/IL6/ADRA2C/F12/PEAR1/MYH9/APOE/SERPING1/ITGA2/VAV2/TSPAN32/ST3GAL4/ZNF385A/ITGB3/SCUBE1/F2/GP6/COMP/TBXA2R/FLNA/ADTRP/TPH1/TSPAN18/FERMT3/MYL9/DGKQ/DGKZ/DGKG/THBS1/ANXA2/KLKB1/ADORA2A/FGA/P2RX1/UBASH3B/GNA12/HGFAC/WAS/ALOX12/AVPR2/VAV3/MFS…
GO:0043542	BP	GO:0043542	endothelial cell migration	262	0.507244	1.28013	1.9089e-06	4.94713e-05	3.10454e-05	13223	tags=60%, list=33%, signal=41%	WNT7A/GREM1/LOXL2/FGFBP1/PRSS3/S100A2/STC1/VEGFC/ZC3H12A/SNAI2/SRPX2/FOXC2/EPHA2/S100A9/S100P/MIR210/BCAR1/EDN2/PDGFB/SCG2/FAP/SERPINF1/ADGRA2/ID1/PLEKHG5/PXN/TNF/VEGFA/KLF4/SCARB1/ROBO1/CARD10/HDAC7/JUP/FSTL1/FLT4/GATA3/GADD45A/MYH9/APOE/SOX18/FGFR1/SH3BP1/ITGB3/VASH1/FGF1/TBXA2R/FGF2/NRP2/ADTRP/PLK2/S100A12/SPARC/CDH13/THBS1/CCBE1/PTGS2/PLCG1/DNAJA4/PRKD2/ABL1/NOTCH1/EFNB2/CXCL13/GATA2/PIK3CD/R…
GO:0005126	MF	GO:0005126	cytokine receptor binding	271	0.503718	1.27244	1.94329e-06	5.02068e-05	3.15069e-05	13854	tags=59%, list=35%, signal=39%	CXCL6/IL11/GREM1/CXCL1/IFNE/TFF2/TNFSF11/CCL11/IL1A/ITGA5/VEGFC/AMH/CXCL8/CCL21/CXCL5/LIF/CCL26/DEFB1/IL23A/PXDN/CSF3/PIDD1/NTF3/CCL20/NES/IL1RN/CCL7/IL6/CRLF1/PGF/LTB/TNF/VEGFA/DEFB4A/CXCL3/CLCF1/IL27/GATA3/TGFBR3L/CXCL11/ECM1/JAK3/TNFSF14/CD70/TGFB3/CCL18/ITGB3/TRAF3/CCL3L3/NTRK1/TRAF2/TRAF1/CXCL9/TYK2/SMAD3/CCL24/EFNA5/TNFSF4/IL12A/TGFB2/CCL8/PLCG1/IL12RB1/IFNG/CCL3/IL1B/BDNF/CCL25/PF4V1/CCDC8…
GO:0045786	BP	GO:0045786	negative regulation of cell cycle	394	0.481306	1.22556	1.97769e-06	5.09377e-05	3.19655e-05	15770	tags=70%, list=40%, signal=42%	INHA/HOXD10/E2F7/EME2/PKMYT1/TICRR/LIF/ESPL1/DACT1/GTSE1/INHBA/CDC45/CDK6/BMP7/PLK1/GAS1/XRCC3/PIDD1/BUB1B/GJC2/TRIP13/CLSPN/MAPK12/CDKN1A/CDC20/CDT1/EME1/HASPIN/AURKB/CDC6/PRAP1/TNF/BRSK1/NDC80/KLF4/ORC1/BTG4/CENPF/DOT1L/FOXC1/FBXO43/PML/E2F1/EZH2/NABP1/GATA3/BLM/IER3/SCRIB/HOXC9/KNL1/KNTC1/DDX39B/GPER1/INCENP/TELO2/CDCA8/ZBTB17/BRCA1/BIRC5/CCNB1/NPR2/CHEK1/GPR132/HEXIM1/PLK2/E2F8/RAD51/CDK5RAP3…
GO:0001968	MF	GO:0001968	fibronectin binding	29	0.755891	1.70649	2.01409e-06	5.15571e-05	3.23543e-05	4751	tags=69%, list=12%, signal=61%	SFRP2/LRRC15/MMP2/IGFBP5/TNFAIP6/IGFBP3/FSTL3/FBLN1/LOXL3/CTSK/VEGFA/LILRB4/ITGB3/CCDC80/SSC5D/CTSL/EPHA1/IGFBP6/THBS1/ITGA3
GO:0002697	BP	GO:0002697	regulation of immune effector process	387	0.486842	1.23928	2.01208e-06	5.15571e-05	3.23543e-05	14015	tags=63%, list=35%, signal=41%	SERPINB4/TWIST1/CXCL6/SEMA7A/IL20RB/RAET1L/KLK7/RAET1E/ZC3H12A/SPON2/UNC13D/KIR2DL4/RAET1G/LAG3/IL23A/IL4I1/SLC7A5/EPHB2/CARD9/KLRK1/IL18R1/TNFRSF4/ADGRE2/LOXL3/KLK5/FUT7/IL6/KMT5C/CD177/NFKBID/IL18RAP/NCR1/KLRC1/TNF/LBP/C17orf99/KLRC2/MZB1/CLCF1/IL27/CLEC4G/GATA3/ARID5A/PTAFR/JUNB/JAK3/TICAM1/BATF/SERPING1/TBX21/ULBP2/TGFB3/LILRB4/TNFRSF14/HLX/TAP2/TRAF2/PLA2G5/ZNF683/SERPINB9/KLRC4/SLAMF8/FOXP3…
GO:0030217	BP	GO:0030217	T cell differentiation	306	0.499973	1.26755	2.04647e-06	5.22258e-05	3.27739e-05	14827	tags=70%, list=37%, signal=44%	IL1A/WNT10B/ZC3H12A/CYP26B1/ADAM8/WNT1/LAG3/VNN1/IL23A/IL4I1/CDK6/CARD11/AIRE/ZAP70/NRARP/IL18R1/GLI2/RELB/LOXL3/FUT7/IL6/JAG2/NFKBID/PRR7/ADA/KLRC1/FANCA/DTX1/TCIRG1/FOSL2/LILRB2/BCL3/IL27/CLEC4G/KLHL25/GATA3/SART1/JUNB/JAK3/BATF/TBX21/LILRB4/HLX/IRF1/CTLA4/ZNF683/IL2RA/TNFRSF9/KAT2A/CLEC4E/FOXP3/MAFB/CTSL/IL4R/LEF1/TNFSF4/RUNX2/PRDM1/LEP/RUNX3/FANCD2/PIK3R6/STK11/HLA-G/IL12RB1/IFNG/ABL1/ZFPM1/G…
GO:0050679	BP	GO:0050679	positive regulation of epithelial cell proliferation	213	0.519472	1.30515	2.11526e-06	5.38167e-05	3.37722e-05	13854	tags=67%, list=35%, signal=44%	PTPRN/TWIST1/WNT7A/MMP12/FGFBP1/CCL11/PLXNB3/CDH3/VEGFC/IGF2/DLX5/CCL26/SMO/LAMB1/TP63/TBX1/F3/WNT3A/IQGAP3/SCN5A/OSR2/NRARP/PDGFB/SCG2/HAS2/ZNF703/TGM1/PGF/NEAT1/TNFAIP3/HSPG2/TNF/VEGFA/PDX1/CLDN1/SOX9/CCR3/FLT4/ECM1/EPGN/TGFA/FGFR1/ITGB3/HLX/FGF1/FGF2/SOX11/NRP2/CCL24/HYAL1/CDH13/EYA1/SFRP1/SIRT6/VIP/RUNX2/HRAS/PLCG1/PRKD2/DLX6/NOTCH1/GATA2/C5AR1/NOD2/PIK3CD/ZNF580/HMOX1/MIR499A/EGR3/FOXE3/MYC/…
GO:0097553	BP	GO:0097553	calcium ion transmembrane import into cytosol	204	0.526736	1.32177	2.18405e-06	5.53979e-05	3.47645e-05	11221	tags=59%, list=28%, signal=42%	NTSR1/HAP1/PLCH2/TRPV3/TRPA1/LIME1/JPH3/BDKRB1/CEMIP/CCL21/SLC24A2/GRIN2D/JSRP1/JPH2/CACNA1H/RASA3/SCN5A/P2RX5/THY1/TRPV1/CACNA1E/CACNA1A/RYR3/TRPV4/DRD2/TRPV6/NPSR1/PML/CACNA1I/CACNA1B/CXCL11/PLCB3/GPER1/ITGB3/ERO1A/F2/FGF2/FLNA/TRPM2/CACNA1C/CXCL9/PLCB2/CYBA/TPCN1/CACNA1G/PLCG1/CCL3/ABL1/P2RX1/UBASH3B/SLC8B1/TRPV2/CD19/NALF1/NALF2/CXCL10/GRIN1/BAX/CORO1A/LCK/XCL1/FASLG/GP1BA/CACNA2D1/CHERP/NOL3…
GO:0030336	BP	GO:0030336	negative regulation of cell migration	346	0.489317	1.24331	2.21844e-06	5.60997e-05	3.5205e-05	12981	tags=55%, list=33%, signal=38%	KRT16/GREM1/SFRP2/EMILIN1/COL3A1/PLXNB3/MAPK15/SULF1/STC1/SERPINE1/IGFBP5/TNFAIP6/CCL21/IGFBP3/NBL1/ARHGAP4/KLRK1/PHLDB2/SRGAP1/JAG1/THY1/SERPINF1/HOXA7/DRD2/ADA/TNF/KLF4/PFN2/ADORA1/ROBO1/CARD10/BMERB1/JUP/TIMP1/LRP1/HAS1/GADD45A/APOE/TAFA5/ADGRG1/GNRH1/TNN/DLG5/VASH1/CHRD/TBXA2R/FGF2/DPYSL3/ADTRP/CYGB/NDRG4/GJA1/GPR173/SLAMF8/SFRP1/SIN3B/EPHA1/THBS1/EVL/CLDN5/MCC/DNAJA4/TIE1/RIN3/MCTP1/NAV3/NGF…
GO:0099601	BP	GO:0099601	regulation of neurotransmitter receptor activity	47	0.676144	1.58635	2.25284e-06	5.67974e-05	3.56428e-05	7864	tags=62%, list=20%, signal=50%	PSCA/NETO1/CACNG8/CNIH2/PRRT1/SHANK1/CACNG4/EPHB2/NLGN2/SHISA9/DLG4/SHANK3/MINK1/NLGN3/BEGAIN/DLGAP4/LYNX1/IFNG/NLGN1/DLGAP3/SHISA8/SHISA7/RELN/SHISA6/CAPN1/DLGAP2/CNIH3/SLC6A9/CCL2
GO:0034655	BP	GO:0034655	nucleobase-containing compound catabolic process	475	0.472943	1.20847	2.28723e-06	5.74908e-05	3.60779e-05	16727	tags=69%, list=42%, signal=41%	GDA/IGF2BP1/CDA/IGF2BP2/PKP1/ZC3H12A/IGF2BP3/GDNF/ENTPD2/ERN2/PLEKHN1/VNN1/TYMP/MIR210/IL6/SLC11A1/FOXL2/ACOT7/DNASE1L2/NEAT1/RBM24/ADA/NUDT11/PNLDC1/PDE10A/E2F1/ENPP1/PKP3/ENTPD8/CSDC2/XDH/APOBEC1/NUDT10/SLFN13/TRAF2/HSPA1A/PRR5L/TAF15/FEN1/TNKS1BP1/DHX34/PATL2/VIP/EDC4/NUDT1/DNASE1/ST20/FASTK/MOV10/MEX3D/PAN2/ABCD1/RBM10/CTIF/ZSWIM8/SCGB1A1/NEIL1/IKBKE/SMG9/UPF3B/CNOT3/MUS81/ZC3H18/PATL1/PDE2A/…
GO:0002063	BP	GO:0002063	chondrocyte development	32	0.736173	1.67317	2.42723e-06	6.06444e-05	3.8057e-05	4629	tags=66%, list=12%, signal=58%	COL11A1/RFLNA/PTHLH/SHOX2/SFRP2/HOXA11/SULF1/SULF2/COL27A1/TSKU/MSX2/RARG/CHST11/SOX9/ECM1/COMP/BMPR1B/CHSY1/RUNX2/RFLNB/MATN1
GO:0070372	BP	GO:0070372	regulation of ERK1 and ERK2 cascade	305	0.495331	1.25565	2.42481e-06	6.06444e-05	3.8057e-05	14285	tags=64%, list=36%, signal=41%	PSCA/S100A7/SEMA7A/TNFSF11/EMILIN1/CCL11/SPRED3/IL1A/CCL21/DUSP4/LIF/CCL26/EPHA2/AKAP12/FGF19/CAVIN3/INHBA/NECAB2/FN1/EPHB2/CARD9/CCL20/PDGFB/TPBG/FBLN1/FAM83D/CCL7/WNK2/ABCA7/ACKR3/NEK10/TRPV4/DRD2/TNF/GBP1/CHRNA7/MAP3K12/ACTA2/NPSR1/FLT4/NOX4/APOE/GPER1/TIMP3/PDGFRB/CCL18/ITGB3/MT3/FGF1/NLRP6/CCL3L3/NTRK1/FGF2/PLA2G5/NDRG4/TIAM1/MARCO/NRG1/CCL24/SIRPA/EPHB1/TBC1D10C/CSK/CHRNA10/HRAS/CCL8/SEMA6A…
GO:0008380	BP	GO:0008380	RNA splicing	473	0.470919	1.20305	2.4592e-06	6.12598e-05	3.84431e-05	18337	tags=82%, list=46%, signal=45%	AHNAK2/WT1/ARL6IP4/SLC39A5/RBM20/CLASRP/SNRNP70/AKAP17A/RBM24/HOXB-AS3/SCAF1/SART1/PUS1/RSRP1/DDX39B/CACTIN/DDX47/RBFOX3/SUGP2/U2AF1/RBM44/CCNL2/HSPA1A/RBM6/YJU2B/TAF15/DHX38/KAT2A/U2AF1L4/PRPF40B/RBM42/SRRM2/ARVCF/AKAP8L/FASTK/SF3A2/CENATAC/TSSC4/ACIN1/RBM19/RBM10/AHNAK/PPP1R9B/SRPK3/U2AF2/RNVU1-1/PNN/PRPF31/CCAR2/DAZAP1/NOVA2/ZBTB7A/LUC7L/SFSWAP/CCNL1/KHDC4/PCBP4/SNRPA/ALYREF/ESS2/POLR2A/SNRPA1…
GO:0035051	BP	GO:0035051	cardiocyte differentiation	158	0.544142	1.35221	2.52799e-06	6.27859e-05	3.94008e-05	9560	tags=53%, list=24%, signal=41%	TWIST1/DKK1/FHOD3/GREM1/SHOX2/ALPK2/PLEC/G6PD/INHBA/DLL1/BMP7/FHL2/WT1/MYO18B/WNT3A/JAG1/OBSL1/TENM4/TCAP/VEGFA/NOX4/SOX18/RGS4/GPER1/VCAM1/PDGFRB/ALPK3/MIR590/NRG1/SEMA3C/TBX3/KAT2A/BVES/HES1/SIRT6/TGFB2/HEY2/ASB2/NOTCH1/EFNB2/LMNA/TGFB1/NEB/SOX17/RARB/ACTC1/KDM6B/MEIS1/CTDP1/TBX18/CDK1/MIR499A/TBX2/SLC9A1/PARP2/SGCD/NKX2-5/PDGFRA/ISL1/SGCB/SRF/ITGB1/MYH11/SIK1/GSK3A/NAGLU/EDN1/EOMES/NEBL/MYH6/F…
GO:0031514	CC	GO:0031514	motile cilium	271	0.502354	1.269	2.56238e-06	6.28914e-05	3.9467e-05	13089	tags=60%, list=33%, signal=41%	FSIP2/CFAP73/CFAP100/DNAI1/CFAP74/DEFB1/IL4I1/SLC26A6/CIMAP1B/DRC1/DNAH1/ROPN1L/TCTE1/TTLL3/SPEF1/CROCC/CFAP58/DRC7/DNAH9/CFAP43/DNAI2/ENKUR/TEKT2/MNS1/RSPH14/PKD1/DRD2/SLC22A14/CATSPER1/TEKT1/SPMIP6/DAW1/ACTA2/CFAP44/TMEM262/CFAP45/CCDC65/FLACC1/SPAG6/ADGB/MORN5/TTLL9/DNAH17/DNHD1/CFAP119/RSPH1/CFAP65/SPAG4/DRC3/TEKT4/CFAP52/CFAP61/IQCD/CCDC181/QRICH2/DNAAF11/CFAP161/PMFBP1/SAXO2/CFAP91/DYNLT4/C…
GO:0001894	BP	GO:0001894	tissue homeostasis	279	0.497921	1.25878	2.56238e-06	6.28914e-05	3.9467e-05	12898	tags=61%, list=32%, signal=42%	TFF1/MUC6/SERPINA3/SLC2A1/TFF2/IL20RB/TNFSF11/MUC4/HOXA13/RP1L1/COL3A1/TF/CDH3/ZG16B/CST4/NDP/IL20RA/MUC2/USH1C/CCDC154/ADAM8/SMO/WHRN/CRACD/MUC13/CROCC/IL6/LCN1/SIGLEC15/TNFAIP3/CTSK/VEGFA/BGLAP/PIP/TCIRG1/FOSL2/LTF/FOXC1/CLDN1/IGHG3/SOX9/NXNL2/SPP1/NOX4/ITGB3/COMP/CDH23/TULP1/GJA1/CIB2/CSK/TFF3/TP53INP2/CLDN5/PRR4/PTGS2/STK11/LRRK1/TFRC/PPARGC1B/UBASH3B/HAMP/NOTCH1/TMEM119/GATA2/APBB2/NOD2/CLN8…
GO:0060249	BP	GO:0060249	anatomical structure homeostasis	279	0.497921	1.25878	2.56238e-06	6.28914e-05	3.9467e-05	12898	tags=61%, list=32%, signal=42%	TFF1/MUC6/SERPINA3/SLC2A1/TFF2/IL20RB/TNFSF11/MUC4/HOXA13/RP1L1/COL3A1/TF/CDH3/ZG16B/CST4/NDP/IL20RA/MUC2/USH1C/CCDC154/ADAM8/SMO/WHRN/CRACD/MUC13/CROCC/IL6/LCN1/SIGLEC15/TNFAIP3/CTSK/VEGFA/BGLAP/PIP/TCIRG1/FOSL2/LTF/FOXC1/CLDN1/IGHG3/SOX9/NXNL2/SPP1/NOX4/ITGB3/COMP/CDH23/TULP1/GJA1/CIB2/CSK/TFF3/TP53INP2/CLDN5/PRR4/PTGS2/STK11/LRRK1/TFRC/PPARGC1B/UBASH3B/HAMP/NOTCH1/TMEM119/GATA2/APBB2/NOD2/CLN8…
GO:0048608	BP	GO:0048608	reproductive structure development	305	0.495028	1.25488	2.56238e-06	6.28914e-05	3.9467e-05	11422	tags=53%, list=29%, signal=38%	SERPINB5/PTPRN/WNT7A/STRA6/INHA/SFRP2/HOXA13/HOXA11/HOXA10/MMP14/SOX15/IL1A/SULF1/NR0B1/REC8/AMH/HOXB13/HOXA9/MMP2/TNFAIP6/EREG/TNC/SERPINE2/ROR2/GREB1L/TP63/INHBA/LHX1/BMP7/GLI1/WT1/KCNE1/LHB/INSL3/FST/RARG/SERPINF1/HSD17B3/NKX3-1/PKD1/FOXL2/ASPM/VEGFA/FANCA/SRD5A2/PCYT1B/FOXC1/BIK/BASP1/SOX9/GATA3/VGF/MAMLD1/ADGRG1/DHX37/GNRH1/NPR2/NTRK1/FLNA/INHBB/TBX3/TFPT/SFRP1/TEX11/BRIP1/BMPR1B/NUDT1/DNAAF…
GO:0021700	BP	GO:0021700	developmental maturation	329	0.492285	1.24991	2.59678e-06	6.35487e-05	3.98795e-05	15922	tags=71%, list=40%, signal=43%	PTPRN/GAL/PAEP/RFLNA/GREM1/CDH3/REC8/WNT10B/CDK5R2/HOXB13/MMP2/ADAMTS7/EREG/CCL21/C1QL1/ADAMTS12/CCDC154/BCAN/CDK5R1/FAM20C/NKX6-1/SHANK1/DEFB1/WNT1/BNC1/G6PD/SLC26A6/CNTNAP2/ROPN1L/CEND1/MSX2/KCNE1/UNC13A/INSL3/KIF14/AKR1B1/TRIP13/CDKN1A/FERMT1/AGRN/CDC20/SLC22A14/DCHS1/TDRD5/VEGFA/PLXNB1/DLG4/LTF/PHOSPHO1/CAMK2B/B4GALT6/GATA3/BAIAP3/SOX18/TBX6/XYLT1/NPR2/THBS3/KCNIP2/ANAPC2/MAP1B/CNTNAP1/TMEM79…
GO:0005216	MF	GO:0005216	monoatomic ion channel activity	441	0.474935	1.21245	2.63117e-06	6.42021e-05	4.02895e-05	13396	tags=56%, list=34%, signal=38%	SLC4A11/CACNG6/GRIN3B/TRPV3/TRPA1/CLCA2/KCNF1/CHRNA9/CACNG8/PKD1L2/KCNH3/GABRA3/KCNG1/GABRP/KCNN4/KCNT1/KCNK2/SLC24A2/HCN2/GRIN2D/APOL1/CACNG4/NCS1/PIEZO1/SCNN1D/SLC26A6/CACNA1H/CLCA4/RASA3/TTYH1/P2RX6/KCNJ12/BEST3/KCNJ14/SCN5A/NOX5/KCND2/KCNAB3/KCNE1/GABRB3/P2RX5/ASIC4/ASIC3/KCNK7/KCNMB4/TTYH3/KCNH4/TRPV1/CACNA1E/CACNA1A/KCNJ16/CNGA4/RYR3/TRPV4/GABRR2/PKD1/GRIA3/GRIK1/KCNV1/TRPV6/CATSPER1/KCND1/…
GO:0010977	BP	GO:0010977	negative regulation of neuron projection development	140	0.551128	1.36397	2.73435e-06	6.63319e-05	4.16261e-05	11488	tags=64%, list=29%, signal=45%	SPOCK1/DKK1/SEMA7A/SEMA6B/MCF2/SEMA3A/SEMA3B/SEMA5B/SEMA3F/ARHGAP4/TSKU/NEU4/KIAA0319/DRAXIN/PLXNA3/SEMA4B/STX1B/EPHB2/MIR210/WNT3A/ZNF365/THY1/NGEF/LRP4/TRPV4/ULK1/NTN1/SYNGAP1/SPP1/SEMA4C/APOE/MT3/PRAG1/TBX6/IL15RA/GFAP/TRIM46/FLNA/DPYSL3/SEMA3C/DAB1/GAK/HES1/SEMA6A/ZNF296/SEMA3D/GFI1/NLGN1/EFNB2/GDI1/IFRD1/CARM1/SLIT1/VIM/ADCY6/RTN4R/CRMP1/ITM2C/PTPRS/HDAC6/CIB1/MGARP/FAT3/WNT5A/DCC/DIP2B/FKBP…
GO:0046777	BP	GO:0046777	protein autophosphorylation	199	0.526426	1.32002	2.73435e-06	6.63319e-05	4.16261e-05	14785	tags=74%, list=37%, signal=47%	GREM1/LTK/MAPK15/VEGFC/INSRR/FAM20C/MAP3K10/PDGFB/WNK2/NEK10/AURKB/VEGFA/DAPK3/MAP3K12/ULK1/MYO3A/CAMK2B/FLT4/ENPP1/MINK1/MYLK2/CAMK2A/FGFR1/PDGFRB/PASK/NTRK1/IGF1R/PIM1/SRMS/TNKS1BP1/CAD/NEK2/EPHB1/MELK/IRAK1/EPHA1/PPP2R5B/STK11/PRKD2/STK10/AURKA/ABL1/STK25/MAP4K1/FGR/NLRP12/MAP3K11/TESK1/LCK/EPHB3/MEX3B/ACE/EPHB4/DDR2/ERRFI1/SRC/HCK/MAP2K2/MKNK2/AATK/PDGFRA/MKNK1/GRK5/AKT1/PIM3/ULK3/FLT1/TAOK2/…
GO:0045619	BP	GO:0045619	regulation of lymphocyte differentiation	211	0.516223	1.29687	2.80314e-06	6.78035e-05	4.25496e-05	14392	tags=72%, list=36%, signal=46%	INHA/MMP14/WNT10B/ZC3H12A/CYP26B1/ADAM8/LAG3/VNN1/IL23A/IL4I1/INHBA/CARD11/ZAP70/NRARP/GLI2/LOXL3/NFKBID/ADA/FANCA/DTX1/LILRB2/IL27/CLEC4G/KLHL25/GATA3/SART1/JUNB/JAK3/BATF/TBX21/LILRB4/IL15RA/HLX/IRF1/CTLA4/ZNF683/IL2RA/KAT2A/SLAMF8/FOXP3/SFRP1/IL4R/LEF1/TNFSF4/PRDM1/RUNX3/FANCD2/PIK3R6/HLA-G/IL12RB1/IFNG/ABL1/GLI3/ASCL2/TCF7/SPI1/NFAM1/NFKBIZ/SOCS1/FCRL3/SMARCC2/AXL/GAS6/EGR3/AP3D1/IL2RG/RAG1/I…
GO:0016064	BP	GO:0016064	immunoglobulin mediated immune response	192	0.519301	1.30079	2.87193e-06	6.92666e-05	4.34677e-05	11474	tags=65%, list=29%, signal=46%	IGHG4/C8G/IGHG1/IGHG2/CARD9/IGHV1-24/C1R/KMT5C/TNF/EXO1/TCIRG1/C17orf99/C1S/BCL3/IGHG3/CLCF1/IGHV1-69D/BATF/SERPING1/TBX21/IGHV2-26/IL21R/IL2RB/IGHV1-69/NCR3LG1/IGLL1/FOXP3/IL4R/TNFSF4/IGHV4-31/IGHV1-18/C1QA/IGHD/TFRC/IGLL5/IGHV4-61/CD19/NSD2/IGHV3-21/NOD2/NFKBIZ/IGKC/IGHV7-81/NECTIN2/TGFB1/XCL1/RNF168/CSF2RB/C1RL/IGHV3-11/IGHV3-15/IL9R/AICDA/IGHM/CR1L/IGHV5-51/C1QC/ATAD5/IGLC2/CD27/IGLC3/IGHE/LT…
GO:0051495	BP	GO:0051495	positive regulation of cytoskeleton organization	184	0.529009	1.32344	3.18147e-06	7.65112e-05	4.8014e-05	13134	tags=69%, list=33%, signal=47%	CCL11/MAPK15/CCL21/CCL26/CDK5R1/CRACD/CSF3/CDC42EP5/BAIAP2L2/PLXNA3/CARMIL2/CDC42EP2/NES/MAGEL2/TRPV4/SPAG5/PXN/PFN2/C15orf62/TGFB3/PSRC1/FLNA/MAP1B/HSPA1A/RAPGEF3/PPM1F/FCHSD1/SMAD3/CCL24/SFRP1/EPHA1/EVL/VASP/LIMK1/STIL/PLK4/NAV3/ABL1/ANKRD53/GSN/NUP62/WASF1/CCDC88A/SORBS3/TESK1/TENM1/PYCARD/HSPA1B/KATNB1/GIT1/HCK/KIRREL1/DYNC1H1/KATNBL1/BAIAP2L1/CCN2/RHOC/NUMA1/CENPJ/VIL1/ARHGEF10L/SYNPO/CLIP1/…
GO:0045926	BP	GO:0045926	negative regulation of growth	247	0.511688	1.28985	3.28465e-06	7.85399e-05	4.92872e-05	9201	tags=51%, list=23%, signal=40%	MEG3/GREM1/GNG4/SEMA7A/STC2/CDHR2/CDA/SFRP2/HNF4A/MT2A/TLL2/MT1H/BDKRB1/KCNK2/SEMA6B/IGFBP5/SEMA3A/SEMA3B/MT1G/SEMA5B/SEMA3F/ARHGAP4/SERPINE2/KIAA0319/G6PD/MAPK11/INHBA/DRAXIN/PLXNA3/SEMA4B/MT1X/WT1/WNT3A/MT1A/CAPRIN2/CDKN1A/MSX1/MIR25/TP73/ULK1/PML/NTN1/OSGIN1/CCDC85B/ENPP1/SPP1/SEMA4C/MT1M/RGS4/MT3/BRCA1/TRIM46/PSRC1/HSPA1A/SEMA3C/SMAD3/HYAL1/GJA1/SFRP1/DACT3/TMPRSS4/CYP27B1/TGFB2/ST20/SEMA6A/S…
GO:0002440	BP	GO:0002440	production of molecular mediator of immune response	313	0.493483	1.25168	3.28465e-06	7.85399e-05	4.92872e-05	15584	tags=73%, list=39%, signal=45%	TWIST1/SEMA7A/KLK7/SPON2/POLQ/KIR2DL4/RAET1G/SLC7A5/EPHB2/CARD9/IL18R1/TNFRSF4/KLK5/IL6/KMT5C/TNF/EXO1/C17orf99/MZB1/CLCF1/IGKV2-28/GATA3/ARID5A/JAK3/TICAM1/BATF/TBX21/TGFB3/TCF3/LILRB4/IGKV2D-29/TNFRSF14/TRAF2/IGKV1D-39/IGKV1-8/IGLV9-49/FOXP3/SLAMF9/IL4R/TNFSF4/TGFB2/HLA-G/IRF5/IGLV1-47/TFRC/LILRB1/IL1B/IGKV2-29/IGKV2D-28/SPHK2/EVPL/HLA-F/IGKV1D-13/NSD2/NOD2/IGKV1-39/NFKBIZ/LACC1/MIF/GPI/FCRL3/T…
GO:0072676	BP	GO:0072676	lymphocyte migration	122	0.560839	1.37981	3.31905e-06	7.89101e-05	4.95195e-05	11914	tags=66%, list=30%, signal=46%	SAA1/S100A7/CCL11/PLEC/XG/CCL21/CCL26/ADAM8/ARTN/AIRE/ZAP70/KLRK1/CCL20/CCL7/FUT7/GATA3/CXCL11/ECM1/TNFSF14/TBX21/CCL18/ITGB3/TNFRSF14/CCL3L3/CD99/ADTRP/CCL24/GPR15/CCL8/STK10/CCL3/MYO1G/ABL1/SLC8B1/ASCL2/ITGB7/CCL25/CXCL13/CXCL10/PIK3CD/MADCAM1/CCL4/CORO1A/PADI2/XCL1/PYCARD/GAS6/SPNS2/CCL5/CCL22/CD200/AKT1/LRCH1/CCL15/WNT5A/FUT4/CCR7/HSD3B7/CXCL12/CCL2/ITGAL/KLRC4-KLRK1/OXSR1/CX3CL1/PTK2B/FADD/T…
GO:0060294	BP	GO:0060294	cilium movement involved in cell motility	155	0.542794	1.34792	3.31905e-06	7.89101e-05	4.95195e-05	9685	tags=54%, list=24%, signal=41%	FSIP2/CFAP46/DNAI1/CFAP157/DEFB1/DNAH1/ROPN1L/TCTE1/CLXN/TTLL3/CFAP54/CFAP58/DRC7/CEP131/DNAH9/CFAP43/ENKUR/TEX101/TEKT2/MNS1/SLC22A14/CATSPER1/CHRNA7/ODAD3/TEKT1/CFAP44/CCDC40/CFAP45/SPAG6/DZIP1/TTLL9/DNAH17/DNHD1/CFAP65/TTLL6/HOATZ/ADCY3/TEKT4/CFAP52/NEURL1/QRICH2/DNAAF11/GAS2L2/RNASE10/CATSPER2/CATSPERD/DNAI3/SLC9B2/KLC3/EPPIN/RSPH4A/CFAP47/TTC21A/TPGS1/DNAAF6/DNAH3/NPHP4/SPEF2/TSSK4/DNAH7/IQC…
GO:1990868	BP	GO:1990868	response to chemokine	97	0.584543	1.42534	3.35344e-06	7.92761e-05	4.97491e-05	11540	tags=71%, list=29%, signal=51%	CXCL6/CXCL1/TFF2/CCL11/CXCL8/ZC3H12A/CCL21/CXCL5/CCL26/GPR35/CCL20/LOX/CCL7/ACKR3/CXCL3/ROBO1/FOXC1/CCR3/CXCL11/CCL18/CCL3L3/CXCL9/GPR17/CCL24/CCR10/CCL8/CCL3/ACKR4/CCL25/PF4V1/CXCL13/CXCL10/CCL4/PADI2/XCL1/CCL5/CCL22/CIB1/CXCR3/LRCH1/ACKR2/CCL15/PF4/SH2B3/HIF1A/EDN1/CCR7/CXCL12/CCL2/GPR75/CMKLR1/OXSR1/CXCR5/CX3CL1/PTK2B/CCR5/CXCR4/THPO/CCR1/CCL1/CXCL2/CXCR1/MPL/CCL13/WBP1L/CCR8/XCR1/CCL16/XCL2
GO:1990869	BP	GO:1990869	cellular response to chemokine	97	0.584543	1.42534	3.35344e-06	7.92761e-05	4.97491e-05	11540	tags=71%, list=29%, signal=51%	CXCL6/CXCL1/TFF2/CCL11/CXCL8/ZC3H12A/CCL21/CXCL5/CCL26/GPR35/CCL20/LOX/CCL7/ACKR3/CXCL3/ROBO1/FOXC1/CCR3/CXCL11/CCL18/CCL3L3/CXCL9/GPR17/CCL24/CCR10/CCL8/CCL3/ACKR4/CCL25/PF4V1/CXCL13/CXCL10/CCL4/PADI2/XCL1/CCL5/CCL22/CIB1/CXCR3/LRCH1/ACKR2/CCL15/PF4/SH2B3/HIF1A/EDN1/CCR7/CXCL12/CCL2/GPR75/CMKLR1/OXSR1/CXCR5/CX3CL1/PTK2B/CCR5/CXCR4/THPO/CCR1/CCL1/CXCL2/CXCR1/MPL/CCL13/WBP1L/CCR8/XCR1/CCL16/XCL2
GO:0005912	CC	GO:0005912	adherens junction	188	0.524752	1.3138	3.42223e-06	8.04465e-05	5.04836e-05	10065	tags=57%, list=25%, signal=43%	TRIM29/OXTR/FAT2/CDH2/PKP1/PKP2/PDLIM7/CDH3/PDLIM4/POF1B/CDCA3/LAMA3/DLL1/TNK2/CDH24/JAG1/DSP/AJM1/MPP3/KIFC3/MYO1E/ZYX/TRPV4/ITGA6/SHROOM1/VEGFA/DLG4/CCDC85B/JUP/CDH7/NECTIN1/MYH9/SCRIB/PKP3/SH3BP1/DLG5/PIP5K1C/TNKS1BP1/CDH13/ARVCF/EFNA5/AJAP1/ANXA2/NIBAN2/KRT18/PVR/SYNM/CDHR3/CCDC85C/PPP1R9B/CYTH2/NEXN/NOTCH1/EFNB2/TMEM204/CDH4/CDH11/CYTH1/LLGL1/NECTIN2/PAK4/FRMD5/DSC2/TSPAN33/CDH18/PDLIM3/SSX2…
GO:0045862	BP	GO:0045862	positive regulation of proteolysis	344	0.487202	1.23769	3.42223e-06	8.04465e-05	5.04836e-05	14546	tags=66%, list=36%, signal=42%	SERPINB3/EGLN3/MELTF/MMP14/CTSV/ZC3H12A/S100A8/NKD2/ADAM8/S100A9/F3/PRSS22/OSBPL7/PLK1/PIDD1/CARD9/SH3RF2/NKX3-1/MAPK12/TGFB1I1/TMEM259/CSNK1E/CDC20/RCN3/FOXL2/TRIB2/CTSK/PRR7/MEFV/TNF/GCLC/F12/ROBO1/AIM2/ATP2A3/MYH9/APOE/GPER1/XDH/SH3RF3/PMAIP1/BCL2L10/HSPA1A/UACA/DVL1/PPM1F/FZR1/HSPBP1/SMAD3/FURIN/BBC3/CTSL/SIRT6/ANXA2/CCBE1/PLK3/CHFR/ST20/IKBKG/KLKB1/NLRP1/IFNG/AURKA/PERP/IL1B/GSN/NGFR/NLRP2/H…
GO:0048771	BP	GO:0048771	tissue remodeling	176	0.532016	1.32809	3.45662e-06	8.10268e-05	5.08477e-05	9546	tags=55%, list=24%, signal=42%	GREM1/TNFSF11/MMP14/IL1A/TF/NDP/RSPO3/MMP2/IGFBP5/IL20RA/CTHRC1/FOXC2/LIF/CCDC154/ADAM8/HOXA3/EPHA2/IL23A/JAG1/EFNA2/DBH/IL6/SIGLEC15/TNFAIP3/CSPG4/CTSK/BGLAP/TCIRG1/FOSL2/FOXC1/FLT4/TIMP1/SPP1/HTR1B/NOX4/ITGB3/NPR2/FLNA/TPH1/SEMA3C/GJA1/SFRP1/DOCK5/CSK/LEP/TIE1/LRRK1/P3H4/NPR3/TFRC/PPARGC1B/UBASH3B/HAMP/TMEM119/TGFB1/BAX/GPR137/NOS3/ACE/AXL/DDR2/PTH1R/SRC/IL18/HRG/LTBP3/PPARG/WNT16/IL15/CBS/VDR/…
GO:0032838	CC	GO:0032838	plasma membrane bounded cell projection cytoplasm	252	0.510457	1.28753	3.49102e-06	8.16038e-05	5.12098e-05	9646	tags=54%, list=24%, signal=41%	KIF1A/NETO1/HAP1/TEKTIP1/RP1L1/HYDIN/CFAP73/UCHL1/CFAP100/KIF5A/DNAAF1/CFAP46/DNAI1/KIF19/CFAP74/KLHL17/DRC1/DNAH1/DZIP1L/GLI1/KIF4A/TTLL3/SPEF1/CFAP54/DST/CIMIP2B/MAPK8IP3/CFAP77/DNAH9/CFAP43/DNAI2/ENKUR/TEKT2/MNS1/DNAH12/ODAD3/TEKT1/CENPF/DLG4/MAP1A/RANGAP1/SPAG8/CCDC40/RIBC2/LRRC43/CFAP45/CCDC96/ODAD1/CCDC65/SPAG6/CALY/DNAH17/DNHD1/RSPH1/INPP5E/TRIM46/DRC3/TEKT4/DYNLT2B/CFAP52/CFAP144/CFAP61/N…
GO:0032271	BP	GO:0032271	regulation of protein polymerization	203	0.52391	1.31429	3.56015e-06	8.29872e-05	5.2078e-05	12682	tags=67%, list=32%, signal=46%	FHOD3/CCL11/CCL21/CCL26/CDK5R1/SPTBN5/VILL/CRACD/CSF3/CDC42EP5/BAIAP2L2/CARMIL2/CDC42EP2/PLEKHG2/PFN2/TMSB15B/SPTA1/SPTBN2/C15orf62/KANK4/AVIL/HAUS5/PSRC1/ADD2/MAP1B/HSPA1A/FCHSD1/KANK3/CCL24/MYADM/SSH1/EVL/VASP/TWF2/NAV3/CLIP3/ABL1/ANKRD53/GSN/HAUS7/HIP1R/ARHGAP40/SPTAN1/TENM1/CORO1A/PYCARD/HSPA1B/COTL1/GIT1/HCK/CAPG/KIRREL1/TMSB15A/GBA2/EML2/BAIAP2L1/NUMA1/VIL1/PREX1/CLIP1/NCK2/TMSB15C/HCLS1/LM…
GO:0001649	BP	GO:0001649	osteoblast differentiation	243	0.509353	1.28324	3.62927e-06	8.43629e-05	5.29413e-05	10797	tags=52%, list=27%, signal=38%	CYP24A1/TWIST1/COL1A1/GREM1/SEMA7A/PTHLH/SHOX2/COL6A1/SFRP2/SMOC1/TWIST2/FBN2/VEGFC/IGF2/WNT10B/ITGA11/IGFBP5/TNFAIP6/SNAI2/DLX5/CTHRC1/IGFBP3/TNC/SMO/FAM20C/SNAI1/EPHA2/VCAN/MAPK11/TP63/CCN4/CDK6/BMP7/MIR210/FHL2/GLI1/MSX2/WNT3A/GABBR1/LOX/JAG1/GLI2/MRC2/IL6/TNF/BGLAP/TCIRG1/FOSL2/LTF/SOX9/HDAC7/IBSP/JUNB/SPP1/TNN/GDPD2/CHRD/FGF2/SOX11/SIRT7/WNT7B/SMAD3/TPM4/SFRP1/LEF1/ID3/BMPR1B/RRBP1/RUNX2/TP5…
GO:1901681	MF	GO:1901681	sulfur compound binding	273	0.499879	1.26306	3.6984e-06	8.57309e-05	5.37998e-05	10761	tags=52%, list=27%, signal=39%	COL11A1/CXCL6/SAA1/SERPINA5/COL11A2/COL5A3/LAMC2/COL5A1/FGFBP1/SMOC1/PNPLA3/TF/THBS2/CXCL8/POSTN/RSPO3/PCOLCE/MUC2/TMEM184A/ADAMTS15/TH/SERPINE2/CCN4/SOST/FN1/BMP7/COL13A1/LIPG/COL17A1/COL23A1/CCL7/FST/CEL/EFEMP2/ADGRE2/OGDHL/AGRN/KMT5C/ADAMTS5/PGF/ACOT7/MIOX/VEGFA/RRM2/ADAMTSL5/LTF/AOC1/FSTL1/ENPP1/LRP1/CXCL11/COLQ/APOE/ADGRG1/FGFR1/ITGA2/CCDC80/FGF1/F2/COMP/FGF2/THBS3/MPO/DPYSL3/NRP2/CRISPLD2/L…
GO:0007596	BP	GO:0007596	blood coagulation	224	0.512407	1.28799	3.76753e-06	8.68508e-05	5.45026e-05	11056	tags=57%, list=28%, signal=42%	ANXA8/SAA1/CYP4F11/PLAU/EMILIN1/HNF4A/COL3A1/F5/SLC7A11/SERPINB2/SERPINE1/ENTPD2/SERPINE2/PLAUR/F3/PDPN/EPHB2/ADAMTS13/C1QTNF1/WNT3A/PDGFB/FBLN1/F2RL2/FAP/DGKA/IL6/ADRA2C/F12/PEAR1/MYH9/APOE/SERPING1/ITGA2/VAV2/TSPAN32/ST3GAL4/ITGB3/SCUBE1/F2/GP6/COMP/TBXA2R/FLNA/ADTRP/FERMT3/MYL9/DGKQ/DGKZ/DGKG/THBS1/ANXA2/KLKB1/ADORA2A/FGA/P2RX1/UBASH3B/GNA12/HGFAC/WAS/ALOX12/VAV3/MFSD2B/F7/SERPINA1/HPS4/LCK/GP…
GO:0051235	BP	GO:0051235	maintenance of location	346	0.487402	1.23845	3.76753e-06	8.68508e-05	5.45026e-05	13507	tags=62%, list=34%, signal=41%	NTSR1/HAP1/PLCH2/TRPA1/LIME1/MDFI/FBN2/JPH3/BDKRB1/ZC3H12A/S100A8/CEMIP/CCL21/ATP2A1/B4GALNT1/NBL1/CIDEC/JSRP1/S100A9/JPH2/RASA3/THY1/IGSF11/TRPV1/IL6/RYR3/PKD1/DRD2/ASPM/TNF/DBN1/LTBP1/SCARB1/TMSB15B/NPSR1/PML/RANGAP1/ENPP1/CXCL11/APOE/DZIP1/PLCB3/GPER1/HK2/ITGB3/ERO1A/F2/FGF2/FLNA/TRPM2/CACNA1C/PLIN3/CXCL9/SUN2/PLCB2/FBN1/CYBA/TPCN1/EHD1/LEP/PLCG1/TWF2/PPARD/GAA/RNF213/CCL3/ABL1/HILPDA/UBASH3B/…
GO:0030280	MF	GO:0030280	structural constituent of skin epidermis	36	0.711664	1.63342	3.90578e-06	8.92979e-05	5.60382e-05	2789	tags=44%, list=7%, signal=41%	KRT6A/KRT6B/KRT5/KRT6C/KRT81/PI3/PKP1/KRT75/KRT78/KRT83/KRT7/FLG/KRT80/KRT79/PNPLA1/SPRR1A
GO:0008083	MF	GO:0008083	growth factor activity	160	0.536868	1.33402	3.90578e-06	8.92979e-05	5.60382e-05	9513	tags=49%, list=24%, signal=37%	TFF1/IL11/INHA/DKK1/CXCL1/FGF5/BMP1/MIA/VEGFC/AMH/IGF2/NRG4/GDNF/EREG/LIF/CLEC11A/FGF17/FGF11/ARTN/FGF19/CSF3/INHBE/INHBA/TYMP/BMP7/NTF3/PDGFB/JAG1/IL6/JAG2/PGF/VEGFA/BMP8A/FGF12/OSGIN1/CLCF1/TIMP1/VGF/EPGN/TGFA/TGFB3/FGF1/F2/FGF2/NRG1/INHBB/HDGFL3/IL12A/TGFB2/RABEP2/BDNF/GPI/TGFB1/HBEGF/FGF16/PSPN/FGF7/FGF22/OSM/NRG2/PDGFA/IL34/CSF1/CCN3/CCN6/NTF4/BMP4/CXCL12/GRN/GDF6/AREG/CNTF/NRTN/MANF/HDGF/TH…
GO:0050777	BP	GO:0050777	negative regulation of immune response	201	0.521456	1.30799	3.90578e-06	8.92979e-05	5.60382e-05	14100	tags=70%, list=35%, signal=45%	SERPINB4/MMP12/IL20RB/COL3A1/ZC3H12A/KIR2DL4/IL4I1/NLRC5/PDCD1/LOXL3/RHBDF2/DRD2/TNFAIP3/AURKB/KLRC1/CLEC4G/JAK3/SERPING1/TBX21/OAS3/CACTIN/LILRB4/TNFRSF14/HLX/NLRP6/DCST1/PLK2/OAS1/SERPINB9/TTLL12/GPR17/ISG15/FURIN/SLAMF8/FOXP3/IL4R/TNFSF4/PLCG1/HLA-G/STAT2/CLEC12B/LILRB1/ASCL2/SPI1/HLA-F/FGR/NOD2/KLRD1/ACOD1/IFI16/TGFB1/XCL1/NLRX1/NLRC3/SRC/HCK/CR1L/CGAS/IL1RL1/PPARG/AKT1/FCRLB/DHX58/HLA-A/BCR/…
GO:0070555	BP	GO:0070555	response to interleukin-1	135	0.556764	1.37628	3.97491e-06	9.06301e-05	5.68742e-05	13852	tags=76%, list=35%, signal=49%	IL1R2/CCL11/CXCL8/ZC3H12A/MMP2/ADAMTS7/CCL21/ADAMTS12/CCL26/AKAP12/MAPK11/CCL20/ZBP1/IL1RN/CCL7/HAS2/NKX3-1/IL6/GBP1/GCLC/SOX9/NR1D1/PCSK1/CACTIN/CCL18/CCL3L3/INHBB/CCL24/HYAL1/SIRPA/SFRP1/IRAK1/RPS6KA4/HES1/GBP3/CCL8/MAP2K7/CCL3/TNIP2/IL1B/GBP2/CCL25/IRAK2/ACOD1/CCL4/XCL1/PYCARD/CHI3L1/HDAC4/CCL5/SRC/CCL22/ST18/DAB2IP/IRAK3/NLRP7/UPF1/CCL15/RIPK2/HIF1A/EDN1/PCK1/CD40/ANKRD1/CCL2/TLE5/RELA/HYAL3/…
GO:0061458	BP	GO:0061458	reproductive system development	309	0.494084	1.2528	4.04403e-06	9.14565e-05	5.73929e-05	11422	tags=53%, list=29%, signal=38%	SERPINB5/PTPRN/WNT7A/STRA6/INHA/SFRP2/HOXA13/HOXA11/HOXA10/MMP14/SOX15/IL1A/SULF1/NR0B1/REC8/AMH/HOXB13/HOXA9/MMP2/TNFAIP6/EREG/TNC/SERPINE2/ROR2/GREB1L/TP63/INHBA/LHX1/BMP7/GLI1/WT1/KCNE1/LHB/INSL3/FST/RARG/SERPINF1/HSD17B3/NKX3-1/PKD1/FOXL2/ASPM/VEGFA/FANCA/SRD5A2/PCYT1B/FOXC1/BIK/BASP1/SOX9/GATA3/VGF/MAMLD1/ADGRG1/DHX37/GNRH1/NPR2/NTRK1/FLNA/INHBB/TBX3/TFPT/SFRP1/TEX11/BRIP1/BMPR1B/NUDT1/DNAAF…
GO:0036293	BP	GO:0036293	response to decreased oxygen levels	305	0.493199	1.25024	4.04403e-06	9.14565e-05	5.73929e-05	13948	tags=64%, list=35%, signal=42%	TWIST1/CA9/EGLN3/LOXL2/SLC2A1/STC2/ADM/OXTR/PLAU/ANGPTL4/MMP14/IL1A/STC1/VEGFC/POSTN/NDP/KCNK2/MMP2/DIO3/PLOD2/LIF/ADAM8/TH/PLEKHN1/TERT/BMP7/AK4/MIR210/DDIT4/KCND2/VASN/NKX3-1/TRPV4/PGF/DRD2/HSPG2/ADA/TNF/CHRNA7/VEGFA/FOSL2/ADORA1/PML/VCAM1/ITGA2/TGFB3/HK2/MT3/ERO1A/CCNA2/PMAIP1/CYGB/MB/SMAD3/SFRP1/BRIP1/IRAK1/KCNMB1/THBS1/TGFB2/PLK3/LEP/PTGS2/PPARD/LONP1/NOS2/HILPDA/TFRC/PLOD1/ASCL2/NOTCH1/PICK…
GO:0042391	BP	GO:0042391	regulation of membrane potential	437	0.473934	1.20951	4.04403e-06	9.14565e-05	5.73929e-05	12514	tags=51%, list=31%, signal=36%	WNT7A/SLC4A11/NETO1/NTSR1/POPDC3/GRIN3B/STX1A/CHRNA9/RIMS2/SLC4A3/PKP2/KCNH3/GABRA3/GABRP/DMPK/KCNN4/NDP/KCNK2/DRD4/HCN2/GRIN2D/SHANK1/RNF207/GPR35/PIEZO1/MLLT11/CACNA1H/P2RX6/STX1B/SCN5A/KCND2/KCNE1/GABBR1/NLGN2/GABRB3/P2RX5/DSP/KCNK7/KCNMB4/IGSF11/BCO2/KCNH4/TRPV1/GABRR2/GRIA3/DRD2/GRIK1/TNF/CHRNA7/CLCN1/GCLC/ASIC1/SLC1A6/DLG4/ADORA1/KCNK6/FGF12/SHANK3/KCNH8/CACNA1I/JUP/RGS4/SCN1B/NLGN4X/GPER1/…
GO:0010951	BP	GO:0010951	negative regulation of endopeptidase activity	122	0.559295	1.37601	4.11316e-06	9.22697e-05	5.79032e-05	10456	tags=57%, list=26%, signal=42%	SERPINB5/SERPINB4/SERPINB3/SERPINB7/ANXA8/SPOCK1/SERPINA5/SERPINA3/ANXA8L1/MMP9/SERPINA4/CST4/SERPINB2/CST1/SERPINE1/SERPINB13/MAGEA3/SERPINE2/PLAUR/TIMP4/SERPINF1/SPOCK3/AHSG/TIMP2/GAPDH/TNF/VEGFA/KLF4/LTF/SFN/SERPINA6/TIMP1/SERPINB11/SERPING1/TIMP3/SERPINB9/THBS1/FETUB/CDKN2D/CST7/SERPINI2/SERPINA1/IFI16/SPOCK2/BCL2L12/VTN/GAS6/SRC/HRG/NOL3/AKT1/PIH1D1/SERPINB8/DPEP1/SERPINH1/BIN1/RFFL/PAK2/SER…
GO:0019724	BP	GO:0019724	B cell mediated immunity	195	0.52346	1.31188	4.11316e-06	9.22697e-05	5.79032e-05	11474	tags=65%, list=29%, signal=47%	IGHG4/C8G/IGHG1/IGHG2/CARD9/IGHV1-24/C1R/KMT5C/TNF/EXO1/TCIRG1/C17orf99/C1S/BCL3/IGHG3/CLCF1/IGHV1-69D/BATF/SERPING1/CD70/TBX21/IGHV2-26/IL21R/IL2RB/IGHV1-69/NCR3LG1/IGLL1/FOXP3/IL4R/TNFSF4/IGHV4-31/IGHV1-18/HLA-G/C1QA/IGHD/TFRC/IGLL5/IGHV4-61/CD19/NSD2/IGHV3-21/NOD2/NFKBIZ/IGKC/IGHV7-81/NECTIN2/TGFB1/XCL1/RNF168/CSF2RB/C1RL/IGHV3-11/IGHV3-15/IL9R/AICDA/IGHM/CR1L/IGHV5-51/C1QC/ATAD5/IGLC2/CD27/IG…
GO:0051924	BP	GO:0051924	regulation of calcium ion transport	247	0.510274	1.28628	4.11316e-06	9.22697e-05	5.79032e-05	11166	tags=56%, list=28%, signal=40%	PLPP4/NTSR1/CACNG6/HAP1/STC2/GRIN3B/TRPV3/LIME1/MCHR1/STC1/JPH3/BDKRB1/CEMIP/DRD4/ATP2A1/JSRP1/GPR35/G6PD/JPH2/CBARP/HOMER3/PDGFB/P2RX5/THY1/GJC2/DRD2/CABP1/NPSR1/LILRB2/PML/CAMK2B/RCVRN/CXCL11/SLN/RGS4/CAMK2A/GPER1/PDGFRB/ITGB3/F2/CACNA1C/CXCL9/CYBA/HES1/NPPA/PTGS2/CRACR2B/PLCG1/ADORA2A/AHNAK/CCL3/ABL1/P2RX1/UBASH3B/SLC8B1/LILRB1/TRPV2/CRACR2A/CD19/EPPIN/SPHK2/TSPO/CXCL10/UCN/GRIN1/CCL4/FCRL3/BA…
GO:0000070	BP	GO:0000070	mitotic sister chromatid segregation	184	0.527392	1.3194	4.18229e-06	9.35689e-05	5.87185e-05	12676	tags=70%, list=32%, signal=48%	KIF18B/KIFC2/ESPL1/MYBL2/MISP/PLK1/XRCC3/CDCA5/KIF4A/TPX2/BUB1B/KIF14/KIF2C/KIF23/TRIP13/UBE2C/CDC20/CDT1/CENPE/HASPIN/PRC1/AURKB/KIFC1/SPAG5/PRAP1/NDC80/NCAPG/CENPF/AURKC/CENPK/NCAPH/DLGAP5/NCAPD2/KNL1/KNTC1/INCENP/CDCA8/BIRC5/CCNB1/PSRC1/FLNA/CENPI/HSPA1A/SPC24/NEK2/BUB1/AKAP8L/AAAS/GEN1/NCAPG2/KIF11/MAD1L1/NUSAP1/EML3/SPC25/ANKRD53/TTK/ZWINT/NUP62/TUBG2/CCDC61/NUF2/MAD2L1/HSPA1B/KATNB1/RACGAP1…
GO:0016607	CC	GO:0016607	nuclear speck	416	0.475737	1.21304	4.32054e-06	9.64036e-05	6.04973e-05	18044	tags=82%, list=45%, signal=45%	ADAMTS4/SDCBP2/E2F7/NR0B1/PTPRH/SERPINB13/DNAAF1/HSF4/HOXA6/TERT/WT1/MSX2/ARL6IP4/SNRNP70/AKAP17A/PDX1/BASP1/SART1/CHD5/GADD45A/AP5Z1/DZIP1/DDX39B/CACTIN/FAM193B/U2AF1/TAP2/TBXA2R/PLA2G6/CCNL2/PRKAA2/SLC28A1/SIRT7/HSPA1A/CCNB3/DGKQ/CXXC1/H2AX/U2AF1L4/PRPF40B/SRRM2/DGKZ/ABHD17A/PABPN1/AKAP8L/LIMK1/SF3A2/ACIN1/GLIS2/RBM19/NCAPG2/RBM10/NFATC4/GLI3/U2AF2/ELL/OIP5/PNN/SFMBT2/PRPF31/CDC34/LMNA/NFKBIZ/R…
GO:0060350	BP	GO:0060350	endochondral bone morphogenesis	60	0.643847	1.5324	4.4588e-06	9.89592e-05	6.21011e-05	9540	tags=70%, list=24%, signal=53%	COL1A1/SHOX2/HOXA11/COL3A1/MMP14/STC1/DLX5/COL27A1/TSKU/COL13A1/MMP13/RARG/TRPV4/FOSL2/FOXC1/CSGALNACT1/PHOSPHO1/SOX9/NPR2/COMP/THBS3/BMPR1B/RUNX2/TMEM119/MATN1/RARB/ANXA6/NAB1/CBS/COL2A1/MMP16/SCX/SMPD3/SERPINH1/BMP4/RARA/NAB2/INPPL1/FGFR3/EXT1/BMP6/IHH
GO:0071356	BP	GO:0071356	cellular response to tumor necrosis factor	231	0.512095	1.28877	4.4588e-06	9.89592e-05	6.21011e-05	11320	tags=58%, list=28%, signal=42%	SPHK1/COL1A1/TNFSF11/CCL11/CXCL8/POSTN/ZC3H12A/ADAMTS7/CCL21/ADAMTS12/CCL26/CARD14/TNFRSF18/AKAP12/TNFRSF25/ADAMTS13/CCL20/GSDME/CCL7/HAS2/TRPV1/TNFRSF4/NKX3-1/SPPL2B/BIRC7/H2BC11/TNFAIP3/CTSK/TNF/GBP1/MIB2/ULK1/CLDN1/IL18BP/AIM2/KRT8/GATA3/TNFRSF13C/NR1D1/CD70/GPER1/VCAM1/CACTIN/GPS2/CCL18/BRCA1/TNFRSF14/PLVAP/TRAF3/CCL3L3/TRAF2/TRAF1/HSPA1A/CCL24/HYAL1/KAT2A/SFRP1/TRAIP/HES1/GBP3/THBS1/KRT18/CC…
GO:0005200	MF	GO:0005200	structural constituent of cytoskeleton	112	0.566536	1.38877	4.52792e-06	9.99617e-05	6.27302e-05	9437	tags=56%, list=24%, signal=43%	KRT6A/KRT6B/KRT16/KRT5/KRT14/TUBB3/INA/PLEC/VILL/TUBB6/TUBA4B/LMNB2/KRT15/KRT19/ANK1/CROCC/DSP/NEFM/AGRN/TUBA4A/BICD1/TUBB2B/SPTA1/SPTBN2/TUBAL3/GFAP/ADD2/LMNB1/NEFL/SYNM/TUBA8/TUBG2/SORBS3/LMNA/SPTAN1/VIM/EPB41L3/TUBB4B/ARPC1B/TUBA1B/TUBA3D/TUBG1/NEFH/TUBA1A/TLN2/TPM1/TLN1/ACTA1/TUBA1C/ACTG1/TUBB/ACTB/BFSP1/SPTBN1/SPTBN4/KRT9/PPL/ADD3/DBNL/TUBB2A/KRT31/TUBGCP4/ARPC2
GO:0001216	MF	GO:0001216	DNA-binding transcription activator activity	473	0.46851	1.19689	4.52792e-06	9.99617e-05	6.27302e-05	17350	tags=72%, list=43%, signal=41%	PITX1/FOSL1/FOXD1/TFAP2A/SOX21/GLIS1/HNF4A/HOXA13/HOXA10/HOXD10/HOXA9/DLX5/ONECUT3/FOXC2/MYBL2/MEIS3/BNC1/TP63/HOXB5/MEF2B/HOXB3/GLI1/WT1/HOXB7/OSR2/ALX1/LHX2/PRRX1/VENTX/ZIC1/HOXA1/HOXA7/MSX1/MLXIPL/NFKB2/FOXL2/KLF4/CDX1/TP73/FOSL2/TEAD4/FOXC1/E2F1/MZF1/SOX9/BARX2/GBX2/GATA3/ZNF229/JUNB/SOX18/BATF/TBX21/TCF3/ZBTB17/LHX4/BORCS8-MEF2B/PAX9/IRF1/POU4F1/PLAGL1/MLXIP/E2F2/SOX11/NHLH1/ZNF300/SMAD3/TBX…
GO:0006979	BP	GO:0006979	response to oxidative stress	388	0.477064	1.21445	4.59705e-06	0.00010122	6.35199e-05	14020	tags=63%, list=35%, signal=41%	PTPRN/SLC4A11/SPHK1/FOSL1/MMP3/H19/S100A7/COL1A1/MMP9/STC2/TRPA1/GJB2/MMP14/IL1A/SLC7A11/ZC3H12A/MMP2/DUOX2/VNN1/ANKRD2/G6PD/PXDN/BMP7/GPX2/IL6/RNF112/TNFAIP3/IL18RAP/SRXN1/PXN/GCLC/TLDC2/IL18BP/EZH2/APOE/PNKP/GPX8/MT3/ERO1A/ABCC1/GPR37/ABCB11/TRPM2/PRKAA2/MPO/PXDNL/CYGB/HSPA1A/PRR5L/GPR37L1/HYAL1/SIRPA/ANKZF1/NUDT1/PLK3/FANCD2/PTGS2/ABCD1/ECT2/LONP1/MCTP1/ABL1/STX2/PPARGC1B/ALOX5/NCF1/SCGB1A1/NE…
GO:0140097	MF	GO:0140097	catalytic activity, acting on DNA	243	0.507519	1.27862	4.87356e-06	0.000107026	6.71633e-05	16504	tags=81%, list=41%, signal=48%	HMGA2/PIF1/DDX12P/CHTF18/EME2/POLQ/DDX11/RAD54L/RECQL4/TERT/XRCC3/ANKLE1/PGBD5/DNMT3B/EME1/DNASE1L2/MSH5/EXO1/POLE/NEIL3/CHD5/BLM/RFC4/POLN/SLX1B/TREX2/HELLS/MCM5/POLD1/RAD51/RECQL5/RAD9A/FEN1/MCM7/MCM2/BRIP1/TDP1/MCM8/DNASE1/MYO18A/LIG1/POLG/GEN1/TOP2A/NEIL1/XRCC2/TOP3B/DNMT1/MUS81/MCM4/ERCC6L/RECQL/IGHMBP2/RTEL1/CHD3/EP400/TEP1/DHX30/RUVBL2/RAG1/ISG20/POLD4/XRCC1/PMS2P3/POLM/MUTYH/ATAD5/PMS2P5/…
GO:0030427	CC	GO:0030427	site of polarized growth	173	0.531509	1.32582	4.94269e-06	0.000108259	6.79372e-05	9918	tags=57%, list=25%, signal=43%	IGF2BP1/FSCN1/L1CAM/GAP43/HAP1/TUBB3/CDK5R2/TENM2/CDK5R1/WHRN/ARHGAP4/TSHZ3/CBARP/THY1/NGEF/MAPK8IP3/BOC/CSNK1E/TRPV4/GPRIN1/STMN3/ACAP3/DBN1/MAP3K12/BASP1/NECTIN1/KLC1/PALLD/COBL/FLNA/DPYSL3/MAP1B/TIAM1/DVL1/KIF21B/SSH1/NEFL/GDPD5/TWF2/MYH14/ORAI2/ABL1/PPP1R9B/NGFR/CYTH2/TRPV2/APBB2/TIAM2/ITGA3/IGHMBP2/SNAP25/KATNB1/UNC5C/RAC3/COTL1/FSCN3/SRC/RTN4R/CRMP1/PCDHGB1/PTPRS/TRAK1/CFL1/CBL/CIB1/PREX1/Z…
GO:0098636	CC	GO:0098636	protein complex involved in cell adhesion	57	0.646279	1.53332	5.08094e-06	0.000110131	6.91119e-05	9613	tags=75%, list=24%, signal=57%	PLAU/EMILIN1/ITGB4/ITGA5/ITGA11/TNC/PLAUR/LAMB1/LAMA1/LGALS1/ITGB8/ITGAX/ITGA6/ITGA2/TSPAN32/TNN/ITGB3/CTLA4/ITGB5/NID1/LAMB2/ITGB7/NLGN1/ITGA3/GLIPR1L1/VTN/ITGAM/JAM3/ITGA10/ITGAD/ITGB1/ITGA2B/ITGA7/EMILIN2/ITGB2/MMRN2/ITGAE/ITGAL/LAMC1/ITGAV/IZUMO1/CD80/ITGB6
GO:0048247	BP	GO:0048247	lymphocyte chemotaxis	62	0.629458	1.50064	5.08094e-06	0.000110131	6.91119e-05	11540	tags=69%, list=29%, signal=49%	SAA1/S100A7/CCL11/PLEC/CCL21/CCL26/ADAM8/KLRK1/CCL20/CCL7/CXCL11/TNFSF14/CCL18/CCL3L3/CCL24/CCL8/CCL3/SLC8B1/CCL25/CXCL13/CXCL10/PIK3CD/CCL4/PADI2/XCL1/GAS6/CCL5/CCL22/CCL15/WNT5A/HSD3B7/CCL2/KLRC4-KLRK1/OXSR1/CX3CL1/PTK2B/TMEM102/ADAM10/CCL1/CCL13/ADAM17/CCL16/XCL2
GO:0048736	BP	GO:0048736	appendage development	182	0.527579	1.31875	5.08094e-06	0.000110131	6.91119e-05	13043	tags=65%, list=33%, signal=44%	TWIST1/WNT7A/PITX1/DKK1/GREM1/SHOX2/TFAP2A/KREMEN2/SFRP2/HOXA13/SMOC1/HOXA11/HOXA10/COL3A1/HOXD10/ITGB4/FBN2/SLC7A11/HOXA9/HOXD9/DLX5/CYP26B1/B4GALNT1/TP63/MYH3/SALL4/BMP7/MSX2/OSR2/PKDCC/PRRX1/RARG/CHST11/LRP4/MSX1/ITGA6/SP8/MEGF8/ECE1/SOX9/ARK2C/NPR2/IQCE/COMP/CACNA1C/ACD/SEMA3C/TBX3/EN1/KAT2A/LEF1/RUNX2/TGFB2/DLX6/GLI3/GNA12/IFT122/NOTCH1/ZNF358/BAX/RARB/PIAS4/SALL1/TBX2/HOXD13/COL2A1/SCX/NOG/…
GO:0060173	BP	GO:0060173	limb development	182	0.527579	1.31875	5.08094e-06	0.000110131	6.91119e-05	13043	tags=65%, list=33%, signal=44%	TWIST1/WNT7A/PITX1/DKK1/GREM1/SHOX2/TFAP2A/KREMEN2/SFRP2/HOXA13/SMOC1/HOXA11/HOXA10/COL3A1/HOXD10/ITGB4/FBN2/SLC7A11/HOXA9/HOXD9/DLX5/CYP26B1/B4GALNT1/TP63/MYH3/SALL4/BMP7/MSX2/OSR2/PKDCC/PRRX1/RARG/CHST11/LRP4/MSX1/ITGA6/SP8/MEGF8/ECE1/SOX9/ARK2C/NPR2/IQCE/COMP/CACNA1C/ACD/SEMA3C/TBX3/EN1/KAT2A/LEF1/RUNX2/TGFB2/DLX6/GLI3/GNA12/IFT122/NOTCH1/ZNF358/BAX/RARB/PIAS4/SALL1/TBX2/HOXD13/COL2A1/SCX/NOG/…
GO:0002695	BP	GO:0002695	negative regulation of leukocyte activation	201	0.51987	1.30401	5.28833e-06	0.000114034	7.15611e-05	14117	tags=69%, list=35%, signal=45%	GAL/INHA/IL20RB/ZC3H12A/LAG3/IL4I1/LGALS9B/INHBA/FN1/NRARP/LOXL3/TNFAIP3/DTX1/LILRB2/CLEC4G/SCRIB/NR1D1/JAK3/TBX21/LGALS9C/GPER1/IDO1/TSPAN32/LILRB4/DLG5/CD274/TNFRSF14/HLX/LRRC32/IRF1/SOX11/PLA2G5/CTLA4/IL2RA/FOXP3/SFRP1/IL4R/TBC1D10C/TNFSF4/TIGIT/RUNX3/RHBDD3/ADORA2A/HLA-G/ZBTB46/MAD1L1/VTCN1/GLI3/LILRB1/ASCL2/SCGB1A1/SPI1/CST7/HLA-F/FGR/SOCS1/CEBPB/XCL1/PLA2G2F/TNFRSF21/AXL/CD200/PDCD1LG2/BCR/…
GO:0032943	BP	GO:0032943	mononuclear cell proliferation	313	0.491461	1.24656	5.28833e-06	0.000114034	7.15611e-05	11200	tags=53%, list=28%, signal=39%	GAL/IFNE/IL20RB/IL1A/IGF2/LMO1/IL23A/IL4I1/CCDC88B/LGALS9B/EPHB2/CARD11/WNT3A/ZAP70/TNFRSF4/CDKN1A/IL6/SLC11A1/ADA/FOSL2/LILRB2/SPTA1/RASAL3/MZB1/CLCF1/SH2D2A/IL27/CLEC4G/ICOSLG/TNFRSF13C/SCRIB/EFNB1/TNFSF14/TICAM1/CD70/LGALS9C/VCAM1/IDO1/CD276/TSPAN32/LILRB4/HELLS/DLG5/CD274/TNFRSF14/LRRC32/IRF1/SOX11/PLA2G5/CTLA4/IL2RA/TNFRSF9/TYK2/FOXP3/CD209/LEF1/HES1/TNFSF4/IL12A/LEP/HLA-G/IL12RB1/MAD1L1/VTC…
GO:0015085	MF	GO:0015085	calcium ion transmembrane transporter activity	146	0.546885	1.35438	5.56484e-06	0.000119687	7.51087e-05	12586	tags=66%, list=32%, signal=46%	CACNG6/GRIN3B/TRPV3/TRPA1/CHRNA9/CACNG8/PKD1L2/SLC24A2/ATP2A1/GRIN2D/CACNG4/NCS1/CACNA1H/RASA3/SCN5A/TRPV1/CACNA1E/CACNA1A/ATP2B2/RYR3/TRPV4/PKD1/TRPV6/CATSPER1/CHRNA7/CACNA1I/ATP2A3/CACNA1B/HTR1B/TRPM2/TRPM5/CACNA1C/ANXA2/CHRNA10/TPCN1/TSPOAP1/CACNA1G/ANXA2P2/ORAI2/CATSPER2/SLC8B1/TRPV2/NALF1/NALF2/SLC3A2/GRIN1/ATP2B1/ANXA6/CLCA3P/CACNA2D1/CACNA2D3/PKD1L1/TRPM4/TPCN2/ATP2B3/TRPC4/MCOLN1/SCN3A/SE…
GO:0005179	MF	GO:0005179	hormone activity	126	0.55531	1.36841	5.70309e-06	0.000121719	7.63841e-05	7891	tags=42%, list=20%, signal=34%	UCN2/GAL/INHA/STC2/ADM/PTHLH/CHGB/STC1/FBN2/AMH/IGF2/CGB7/SCT/NTS/C1QTNF12/SPX/INHBE/INHBA/GIP/EDN2/LHB/INSL3/TG/GRP/INSL4/METRNL/BGLAP/QRFP/VGF/GNRH1/INHBB/FBN1/VIP/NPPA/LEP/HAMP/CCL25/UCN/POMC/ASIP/NMB/ERFE/SST/ADM2/CORT/PNOC/GAST/APELA/EDN1/METRN/CCK/APLN/ANGPTL8
GO:0030027	CC	GO:0030027	lamellipodium	201	0.519139	1.30218	5.70309e-06	0.000121719	7.63841e-05	15960	tags=80%, list=40%, signal=48%	IGF2BP1/FSCN1/CDH2/TUBB3/PDLIM4/EPHA2/ACTG2/PIEZO1/PDPN/CARMIL2/BCAR1/SPEF1/FAP/PLEK2/ABLIM3/TRPV4/CD177/PLEKHG5/CSPG4/MEFV/PXN/PSTPIP1/ACTA2/SCRIB/ARAP3/AVIL/SH3BP1/FAT1/ITGB3/ANTXR1/PALLD/GDPD2/DPYSL3/RAPGEF3/DGKZ/SSH1/CDC42BPB/MYO9B/EVL/VASP/LIMK1/MCC/PLCG1/TWF2/FGD1/PARVB/KPTN/MYO1G/STX2/PPP1R9B/GSN/WASF1/MTSS2/CCDC88A/APBB2/TIAM2/TESK1/SNAP25/CORO1A/ACTC1/APC2/UNC5C/FGD5/RAC3/GIT1/FSCN3/SLC9…
GO:0097193	BP	GO:0097193	intrinsic apoptotic signaling pathway	310	0.486934	1.23486	5.70309e-06	0.000121719	7.63841e-05	15720	tags=73%, list=39%, signal=45%	MMP9/SFRP2/S100A8/IL20RA/SNAI2/MAGEA3/RNF183/ATP2A1/SNAI1/ERN2/PLAUR/EPHA2/WNT1/VNN1/S100A9/TP63/MLLT11/DDIT4/HIC1/GSDME/ACKR3/NKX3-1/CDKN1A/MSX1/TNF/PDX1/TP73/BCL3/PML/E2F1/SFN/ATP2A3/IER3/HELLS/ZNF385A/BRCA1/ERO1A/POU4F1/E2F2/TRAF2/PMAIP1/BCL2L10/CHAC1/HSPA1A/PPM1F/DDIAS/RAD9A/BBC3/MELK/TNFRSF10B/HRAS/PTGS2/BDKRB2/STK11/NACC2/ABL1/PERP/NFATC4/MYBBP1A/STK25/CDKN2D/IKBKE/CCAR2/NOC2L/MIF/MAPK7/BCL…
GO:0001706	BP	GO:0001706	endoderm formation	58	0.633904	1.50646	5.77222e-06	0.000122568	7.69165e-05	10262	tags=71%, list=26%, signal=53%	COL7A1/HMGA2/COL11A1/DKK1/MMP9/COL6A1/COL12A1/COL5A1/MMP14/COL5A2/LAMB3/NR0B1/ITGA5/MMP2/DUSP4/LAMB1/COL4A2/INHBA/LHX1/LAMA3/FN1/DUSP5/ITGB5/SOX7/SOX17/VTN/NOG/POU5F1/COL8A1/ITGA7/ITGB2/EOMES/PAF1/MIXL1/LEO1/SOX2/ITGAV/GRB2/DUSP2/MACROH2A1/MAP2K1
GO:2001233	BP	GO:2001233	regulation of apoptotic signaling pathway	387	0.481763	1.22635	5.77222e-06	0.000122568	7.69165e-05	16718	tags=76%, list=42%, signal=45%	MMP9/SFRP2/CTSV/IL1A/SERPINE1/S100A8/GDNF/EYA2/IL20RA/SNAI2/MAGEA3/RNF183/SNAI1/PLAUR/MEIS3/WNT1/VNN1/S100A9/TP63/INHBA/EYA4/TERT/MIR210/UNC5B/GSDME/SCG2/DBH/ACKR3/NKX3-1/MSX1/G0S2/ITGA6/TNFAIP3/LTB/CTSK/TNF/PDX1/TLR6/GCLC/PML/TNFRSF12A/IER3/GPER1/FGFR1/TIMP3/HELLS/ZNF385A/BRCA1/TRAF2/PMAIP1/TRAF1/RBCK1/HSPA1A/DDIAS/INHBB/RAD9A/TMC8/ITPRIP/BBC3/EYA1/SFRP1/CTSL/FAIM2/BMPR1B/THBS1/PTGS2/ADORA2A/BDK…
GO:0032412	BP	GO:0032412	regulation of monoatomic ion transmembrane transporter activity	227	0.509531	1.28134	5.91047e-06	0.000125185	7.85589e-05	12413	tags=55%, list=31%, signal=38%	GAL/NETO1/MMP9/HAP1/CACNG8/PCSK9/KCNG1/JPH3/CNIH2/PRRT1/DRD4/ATP2A1/FGF11/SHANK1/RNF207/JSRP1/CACNG4/GPR35/JPH2/CBARP/EPHB2/KCNE1/NLGN2/WNK2/SHISA9/GRP/DRD2/CABP1/DLG4/FGF12/SHANK3/MINK1/SLN/SCN1B/NLGN3/KCNIP2/ANO9/NPPA/GALR2/ACTN4/IFNG/AHNAK/CRACR2A/SPHK2/NLGN1/FXYD2/SCN3B/CHP2/SHISA8/SHISA7/ATP1B3/RELN/CHRM3/STAC3/CABP4/HECW1/TCAF2/CACNA2D1/MIR499A/FXYD3/SLC9A1/PDZK1/FXYD7/VMP1/P2RY6/ITGB1/GRM5…
GO:0003007	BP	GO:0003007	heart morphogenesis	259	0.501914	1.26637	5.9796e-06	0.000126329	7.92765e-05	10042	tags=53%, list=25%, signal=40%	COL11A1/TWIST1/DKK1/SHOX2/ALPK2/SFRP2/COL5A1/PKP2/MYBPC3/SNAI2/DNAAF1/FOXC2/SMO/SNAI1/RNF207/TH/TBX1/DLL1/BMP7/FHL2/MSX2/WNT3A/PPP1R13L/JAG1/DSP/RBM20/HAS2/MSX1/TNNT2/ADAMTS5/TCAP/TNNI3/DCHS1/MEGF8/VEGFA/ROBO1/FOXC1/FZD2/SOX9/CCDC40/FLRT2/GATA3/SOX18/MYLK2/TBX6/POU4F1/SOX11/FLNA/NRP2/NDRG4/DVL1/PIM1/NRG1/SEMA3C/SMAD3/TBX3/EYA1/TAFAZZIN/HES1/TGFB2/STIL/CLDN5/GAA/HEY2/ASB2/ZFPM1/VANGL2/NOTCH1/NSD2/…
GO:0034612	BP	GO:0034612	response to tumor necrosis factor	251	0.505605	1.27493	6.18698e-06	0.00013038	8.18188e-05	11320	tags=58%, list=28%, signal=42%	SPHK1/COL1A1/TNFSF11/CCL11/CXCL8/POSTN/ZC3H12A/ADAMTS7/CCL21/ADAMTS12/CCL26/CARD14/TNFRSF18/AKAP12/TNFRSF25/ADAMTS13/CCL20/UBD/GSDME/CCL7/HAS2/TRPV1/TNFRSF4/NKX3-1/SPPL2B/BIRC7/H2BC11/TNFAIP3/CTSK/TNF/GBP1/MIB2/ULK1/CLDN1/IL18BP/AIM2/KRT8/GATA3/TNFRSF13C/NR1D1/CD70/GPER1/VCAM1/CACTIN/GPS2/CCL18/BRCA1/TNFRSF14/PLVAP/TRAF3/CCL3L3/TRAF2/TRAF1/HSPA1A/CCL24/HYAL1/KAT2A/CD14/SFRP1/TRAIP/HES1/GBP3/THBS1…
GO:0048644	BP	GO:0048644	muscle organ morphogenesis	79	0.604634	1.46149	6.39437e-06	0.000134073	8.41364e-05	8690	tags=63%, list=22%, signal=50%	COL11A1/SHOX2/COL3A1/PKP2/SMTNL1/MYBPC3/FOXC2/LIF/TBX1/DSP/EFEMP2/GSC/TNNT2/TCAP/TNNI3/FOXC1/FZD2/MYLK2/POU4F1/NRG1/TGFB2/HEY2/ZFPM1/NOTCH1/TGFB1/TCF15/ACTC1/HEG1/ADARB1/NKX2-5/ISL1/NOG/WNT2/TPM1/ENG/WNT5A/MYLK/NAGLU/ANKRD1/MYH6/FKBP1A/MYH7/DLL4/CHD7/FOXH1/SMAD7/TNNI1/FZD1/CNTF/RYR2
GO:0021543	BP	GO:0021543	pallium development	188	0.520597	1.30339	6.39437e-06	0.000134073	8.41364e-05	13013	tags=65%, list=33%, signal=44%	IGF2BP1/SLC2A1/CDH2/COL3A1/LHX5/CDK5R2/SEMA6B/SCT/BCAN/CDK5R1/SMO/TH/TSKU/LAMB1/CNTNAP2/PLXNA3/CDK6/WNT3A/TACC3/KIF14/LHX2/WDR62/ZIC1/MDGA1/ASPM/SRD5A2/TUBB2B/ROBO1/BMERB1/EZH2/ADGRG1/LRP8/FLNA/IGF1R/SUN2/H2AX/DCLK2/DAB1/LEF1/NEFL/KIF26A/GLI3/CCDC85C/PPP1R9B/POMT2/DLX1/FBXO45/ATAT1/KCNA1/BAX/RELN/KDM6B/SLC38A2/EFHC1/PTPRS/XRCC1/NSUN5/TUBA1A/DAB2IP/SRF/MBOAT7/KIRREL3/MGARP/NDE1/DLX2/FEZ1/SRGAP2/HI…
GO:0072006	BP	GO:0072006	nephron development	156	0.534987	1.32891	6.46349e-06	0.000134845	8.46207e-05	7877	tags=47%, list=20%, signal=38%	SERPINB7/GREM1/FOXD1/HS3ST3A1/HOXA11/SULF1/LAMA5/GDNF/SULF2/FOXC2/LIF/SMO/WNT1/GREB1L/LHX1/DLL1/BMP7/WT1/NOTCH3/HOXB7/PDGFB/JAG1/HOXD11/KLHL3/MYO1E/DCHS2/PKD1/DCHS1/VEGFA/WNT6/ACTA2/FOXC1/BASP1/SOX9/GATA3/PDGFRB/ITGB3/FGF1/SLC22A1/FGF2/GPR4/ADAMTS16/WNT7B/HS3ST3B1/EYA1/HES1/WNK4/NID1/LAMB2/TMEM59L/LZTS2/GLI3/NOTCH1/TACSTD2/KIF26B/CALB1/ITGA3/SALL1/SOX8/ANGPT2/MYC/STAT1/PDGFRA/KIRREL3/NOG/NUP85/SE…
GO:0070663	BP	GO:0070663	regulation of leukocyte proliferation	266	0.501186	1.26586	6.46349e-06	0.000134845	8.46207e-05	12439	tags=60%, list=31%, signal=42%	GAL/GREM1/IL20RB/IL1A/IGF2/LMO1/IL23A/IL4I1/CCDC88B/LGALS9B/EPHB2/CARD11/WNT3A/ZAP70/TNFRSF4/CDKN1A/IL6/TNFAIP3/ADA/LILRB2/SPTA1/RASAL3/MZB1/CLCF1/IL27/CLEC4G/ICOSLG/TNFRSF13C/SCRIB/EFNB1/TICAM1/CD70/LGALS9C/VCAM1/IDO1/CD276/TSPAN32/LILRB4/DLG5/CD274/TNFRSF14/LRRC32/IRF1/SOX11/PLA2G5/CTLA4/IL2RA/TNFRSF9/TYK2/FOXP3/CD209/HES1/TNFSF4/IL12A/LEP/HLA-G/IL12RB1/MAD1L1/VTCN1/TMIGD2/TFRC/LILRB1/IL1B/ZNF3…
GO:0051983	BP	GO:0051983	regulation of chromosome segregation	130	0.55131	1.36062	6.60175e-06	0.000136365	8.5575e-05	14699	tags=82%, list=37%, signal=52%	MAPK15/ESPL1/MKI67/PLK1/XRCC3/BUB1B/TACC3/KIF2C/TRIP13/UBE2C/CDC20/CENPE/HASPIN/AURKB/DPF1/CDC6/PRAP1/NDC80/NCAPG/CENPF/DPF3/CDCA2/NCAPH/DLGAP5/NCAPD2/KNL1/KNTC1/INCENP/CDCA8/BIRC5/CCNB1/ANAPC2/SPC24/BUB1/CHFR/GEN1/NCAPG2/MAD1L1/SPC25/TTK/ZWINT/NUF2/MAD2L1/SMARCC2/CDK1/SPDL1/SMARCD1/NUMA1/NCAPD3/SMARCB1/ANAPC7/FBXO5/RCC2/SMARCA4/ZWILCH/ACTB/MAD2L2/NCAPH2/CSNK2A1/TPR/RMI2/IK/PHF10/SMC6/SMC2/CDC16/…
GO:0022604	BP	GO:0022604	regulation of cell morphogenesis	246	0.50706	1.27796	6.60175e-06	0.000136365	8.5575e-05	12573	tags=62%, list=32%, signal=43%	RIMS2/CCL11/PLXNB3/ITPKA/STRIP2/CDC42EP5/FN1/PLXNA3/PDPN/EPHB2/PLXNA1/ERMN/CDC42EP2/COCH/NTNG2/FMNL1/UNC13A/CCL7/OBSL1/CAPRIN2/RASAL1/DBN1/VEGFA/BCL9L/DAPK3/PLXNB1/DLG4/SPTA1/PLXNA4/CAMK2B/SYNE3/C15orf62/ARHGEF18/MYH9/PRAG1/PLXNB2/CPNE5/F2/LRP8/FBLIM1/ANAPC2/ZNF135/DVL3/TIAM1/DVL1/SPARC/PLEKHO1/CCL24/BVES/EFNA5/MOV10/FGD1/MYH14/SYT1/CUX2/PARVB/CCL3/GNA12/SLC23A2/FGR/PALM/CORO1A/RELN/FAM171A1/ALDO…
GO:0045927	BP	GO:0045927	positive regulation of growth	254	0.500461	1.26241	6.60175e-06	0.000136365	8.5575e-05	13745	tags=61%, list=34%, signal=40%	KRT17/PRSS2/SPHK1/L1CAM/SEMA7A/SFRP2/RIMS2/MMP14/SOX15/IGF2/S100A8/DIO3/SMO/S100A9/IGFBP1/FN1/DLL1/GLI1/WT1/WNT3A/UNC13A/AGRN/RASAL1/DRD2/MEGF8/VEGFA/HDGFL2/NTN1/ISLR2/BASP1/SFN/LPAR3/HLX/CPNE5/F2/MIR590/FGF2/ANAPC2/MAP1B/PIM1/PPM1F/HYAL1/SFRP1/EFNA5/BRAT1/TGFB2/LIMK1/LEP/TWF2/PPARD/SYT1/HEY2/PRR5/EIF4G1/TRPV2/BDNF/SLC23A2/NOTCH1/AVPR1A/ACTN3/CDH4/EXTL3/GDI1/UCN/ACACB/WFS1/CDK1/HBEGF/TBX2/SLC9A1/…
GO:0022839	MF	GO:0022839	monoatomic ion gated channel activity	325	0.488446	1.23962	6.60175e-06	0.000136365	8.5575e-05	13341	tags=57%, list=33%, signal=38%	CACNG6/GRIN3B/TRPA1/CLCA2/KCNF1/CHRNA9/CACNG8/KCNH3/GABRA3/KCNG1/GABRP/KCNN4/KCNT1/KCNK2/HCN2/GRIN2D/CACNG4/NCS1/PIEZO1/SCNN1D/CACNA1H/RASA3/P2RX6/KCNJ12/KCNJ14/SCN5A/KCND2/KCNAB3/KCNE1/GABRB3/P2RX5/ASIC4/ASIC3/KCNK7/KCNMB4/KCNH4/TRPV1/CACNA1E/CACNA1A/KCNJ16/CNGA4/RYR3/TRPV4/GABRR2/GRIA3/GRIK1/KCNV1/CATSPER1/KCND1/KCNA7/CHRNA7/CLCN1/KCNN1/CALHM3/ANO1/ASIC1/KCNK6/KCNH8/CACNA1I/CACNA1B/HTR1B/SCN1B/…
GO:0004386	MF	GO:0004386	helicase activity	154	0.535795	1.32988	6.74e-06	0.000138877	8.71515e-05	14771	tags=81%, list=37%, signal=51%	PIF1/DDX12P/CHTF18/POLQ/DDX11/RAD54L/RECQL4/MOV10L1/DDX3Y/EIF4A1/CHD5/BLM/RFC4/DQX1/DHX37/DDX39B/HELLS/DDX47/HELZ2/MCM5/RAD51/RECQL5/SLFN11/DHX38/DHX34/MCM7/MCM2/BRIP1/DDX54/MCM8/ZGRF1/MOV10/DDX51/TDRD12/DDX43/DDX60L/MCM4/ERCC6L/RECQL/IGHMBP2/RTEL1/CHD3/EP400/DHX30/SKIC2/RUVBL2/TDRD9/DDX55/DHX58/DDX39A/ERCC2/UPF1/MCM3/RUVBL1/DSCC1/DDX23/RAD54B/DHX16/SMARCA4/MCM6/DHX35/CHD7/BTAF1/DDX27/DNA2/RFC5/D…
GO:0090287	BP	GO:0090287	regulation of cellular response to growth factor stimulus	342	0.483308	1.2281	6.80913e-06	0.000139956	8.78284e-05	12859	tags=56%, list=32%, signal=38%	KCP/DKK1/GREM1/FOXD1/SFRP2/EMILIN1/FGFBP1/HOXA13/SPRED3/GPC1/SULF1/HTRA3/FBN2/ITGA5/VEGFC/SULF2/TNFAIP6/CILP/ADAMTS12/NBL1/CD109/FAM20C/FSTL3/WNT1/PMEPA1/SOST/DLL1/MIR210/MSX2/LOX/FST/ZNF703/CHST11/VASN/TGFB1I1/FERMT1/ADGRA2/MSX1/VEGFA/LTBP1/BCL9L/ROBO1/RBPMS2/FSTL1/GATA3/TGFBR3L/LTBP4/GRB10/ARK2C/XDH/FGFR1/TGFB3/IL17RD/ITGB3/MT3/TMPRSS6/SLC2A10/HGS/FGF1/CHRD/FGF2/SOX11/HSPA1A/WFIKKN1/SMAD3/FBN1/…
GO:0002573	BP	GO:0002573	myeloid leukocyte differentiation	234	0.506757	1.27565	6.94739e-06	0.000142447	8.93916e-05	9965	tags=52%, list=25%, signal=39%	INHA/MMP9/TNFSF11/TF/NDP/TNFAIP6/LIF/MT1G/CD109/FAM20C/FSTL3/EPHA2/IL23A/ROR2/CSF3/CCN4/SBNO2/INHBA/CDK6/ITGB8/UBD/EFNA2/RELB/HOXA7/SIGLEC15/TNF/VEGFA/BGLAP/TCIRG1/FOSL2/LTF/GATA3/JUNB/MYH9/BATF/GPR68/LILRB4/TMEM178A/POU4F1/BATF2/FBN1/OSCAR/MAFB/SFRP1/LEF1/ANXA2/FASN/ACIN1/IFNG/ZBTB46/CCL3/LRRK1/TFRC/ZFPM1/PPARGC1B/UBASH3B/LILRB1/LRRC17/LTBR/SLC9B2/SPI1/LILRB3/TSPAN2/IGSF23/GATA2/NRROS/PIK3CD/L3M…
GO:0050840	MF	GO:0050840	extracellular matrix binding	54	0.64139	1.51681	7.01652e-06	0.000142464	8.94024e-05	9353	tags=70%, list=23%, signal=54%	COL11A1/LYPD3/LRRC15/SMOC1/GPC1/CD248/FBLN2/ADAMTS15/PXDN/TGFBI/LGALS1/OLFML2B/TINAGL1/AGRN/ADAMTS5/ITGA6/BGN/VEGFA/SPP1/OLFML2A/ADGRG1/ITGA2/ITGB3/SSC5D/SPARC/THBS1/NID1/ITGA3/SPOCK2/VTN/ITGB1/ITGA2B/CCN1/PLEKHA2/DAG1/ITGAV/DCN/DMP1
GO:0072686	CC	GO:0072686	mitotic spindle	184	0.524366	1.31183	7.01652e-06	0.000142464	8.94024e-05	13828	tags=72%, list=35%, signal=47%	TUBB3/KIF18B/KIFC2/ESPL1/TUBB6/MISP/DCDC1/PLK1/TPX2/TACC3/FAM83D/GPX2/WDR62/KIF23/CENPE/PRC1/AURKB/KIFC1/SPAG5/CDC6/ASPM/TUBB2B/RANGAP1/TRAPPC14/SKA1/DLGAP5/HAUS5/KAT2A/YEATS2/LIMK2/IKBKG/CDC7/AAAS/ECT2/KIF11/MAD1L1/NUSAP1/EML3/CKAP2L/AURKA/SKA3/PTPN7/HAUS7/NUP62/ATAT1/MAPKBP1/SPOUT1/MAD2L1/RACGAP1/CDK1/GIT1/CAPG/EFHC1/GOLGA2/EML2/TUBB4B/TUBG1/KATNBL1/TBL1X/MAP4/NUMA1/WDR5/WRAP73/NUDC/DYNLL1/MAP1…
GO:0008154	BP	GO:0008154	actin polymerization or depolymerization	195	0.519048	1.30083	7.01652e-06	0.000142464	8.94024e-05	15292	tags=75%, list=38%, signal=46%	FHOD3/CCL11/MICALL2/MICAL3/CCL21/CCL26/SPTBN5/VILL/CRACD/CSF3/CDC42EP5/BAIAP2L2/CARMIL2/CATIP/INF2/CDC42EP2/PLEKHG2/PSTPIP1/PFN2/TMSB15B/SPTA1/SPTBN2/C15orf62/KANK4/AVIL/MICAL1/SH3BP1/COBL/ADD2/CORO7/FCHSD1/KANK3/CCL24/MYADM/SSH1/EVL/VASP/TWF2/ABL1/PPP1R9B/GSN/HIP1R/GAS7/WAS/WASF1/ARHGAP40/WIPF1/SPTAN1/TENM1/CORO1A/PYCARD/COTL1/HCK/CAPG/KIRREL1/TMSB15A/GBA2/CFL1/BAIAP2L1/VIL1/PREX1/NCK2/TMSB15C/H…
GO:0030099	BP	GO:0030099	myeloid cell differentiation	429	0.474361	1.21023	7.01652e-06	0.000142464	8.94024e-05	15570	tags=67%, list=39%, signal=41%	IL11/INHA/MMP9/TNFSF11/TF/HOXB8/NDP/HOXA9/TNFAIP6/LIF/MT1G/CD109/FAM20C/FSTL3/EPHA2/IL23A/ROR2/G6PD/CSF3/CCN4/SBNO2/INHBA/DLL1/CDK6/NBEAL2/HOXB7/ACTN1/ITGB8/TRIM10/LOX/UBD/JAG1/EFNA2/RELB/RARG/HOXA7/SIGLEC15/TNF/VEGFA/BGLAP/TCIRG1/FOSL2/LTF/PML/GATA3/JUNB/MYH9/BATF/GPR68/L3MBTL1/LILRB4/TMEM178A/ZNF385A/POU4F1/FLNA/BATF2/HSPA1A/CDK5RAP3/MB/ISG15/FBN1/OSCAR/MAFB/SFRP1/LEF1/ANXA2/FASN/ACIN1/IFNG/NCA…
GO:0031644	BP	GO:0031644	regulation of nervous system process	119	0.558102	1.37209	7.15545e-06	0.000144933	9.09514e-05	10080	tags=52%, list=25%, signal=39%	WNT7A/NETO1/NTSR1/STX1A/RIMS2/ZNF488/DMPK/GRIN2D/SHANK1/GPR35/SPX/TYMP/STX1B/NLGN2/IGSF11/TENM4/ITGAX/TNF/CHRNA7/DLG4/ADORA1/FGF12/SHANK3/MYRF/RGS4/NLGN4X/ITGA2/NLGN3/BEGAIN/PRKAR1B/DLGAP4/DVL1/SSH1/CUX2/CCL3/CST7/NLGN1/AVPR1A/DLGAP3/GRIN1/RELN/NOS3/TNFRSF21/ZFHX2/LPIN1/EGR2/TNFRSF1B/DLGAP2/CCN3/HTR2C/NRDC/GRM1/DAG1/MTMR2/PTK2B/BAIAP2/CHRNB4/F2R/GRIK2/ZMYND8/FABP5/EIF4A3
GO:0090497	BP	GO:0090497	mesenchymal cell migration	61	0.630629	1.5015	7.29439e-06	0.000147033	9.22695e-05	8548	tags=61%, list=21%, signal=48%	TWIST1/SEMA7A/CDH2/LAMA5/SEMA6B/GDNF/SEMA3A/SEMA3B/SEMA5B/SMO/SEMA3F/FGF19/TBX1/FN1/SEMA4B/BMP7/TPBG/RADIL/GBX2/SEMA4C/EFNB1/NRP2/SEMA3C/SEMA6A/SEMA3D/SOX8/ANXA6/ISL1/HIF1A/EDN1/SEMA3G/CORO1C/BMP4/SEMA4G/SEMA4D/SEMA6C/NRTN
GO:0022412	BP	GO:0022412	cellular process involved in reproduction in multicellular organism	470	0.468111	1.19591	7.29439e-06	0.000147033	9.22695e-05	14968	tags=61%, list=38%, signal=39%	SERPINA5/FOSL1/PAEP/CCNA1/FSIP2/CFAP73/REC8/UCHL1/AMH/TEX15/TNFAIP6/EREG/CYP26B1/CFAP157/ZFP57/DEFB1/TESMIN/BNC1/DPY19L2/SLC26A6/INHBA/DNAH1/PIWIL2/ROPN1L/PLK1/GLI1/WT1/MOV10L1/NOX5/CFAP54/INSL3/CFAP58/SPACDR/ADAD2/DRC7/CEP131/TRIP13/CFAP43/SPACA6/MNS1/FOXL2/SLC22A14/ASPM/SBF1/AXDND1/TDRD5/NDC80/FANCA/FOXC1/CFAP44/ZGLP1/DPY19L2P2/CCDC136/GARIN1A/NCAPH/CHD5/SPAG6/KNL1/DZIP1/DNHD1/CCNB2/RSPH1/CFAP6…
GO:0001906	BP	GO:0001906	cell killing	221	0.51447	1.29323	7.43332e-06	0.000149473	9.38004e-05	12791	tags=57%, list=32%, signal=39%	KRT6A/SERPINB4/CXCL6/RAET1L/RAET1E/C8G/GNLY/UNC13D/KIR2DL4/APOL1/RAET1G/LAG3/GZMB/IL23A/IGHG1/KLRK1/H2BC11/CHGA/GAPDH/IL18RAP/NCR1/KLRC1/GBP1/DEFB4A/GBP5/RNASE7/LTF/KLRC2/GSDMB/ULBP2/F2/NLRP6/TAP2/S100A12/SERPINB9/KLRC4/NKG7/HLA-H/GBP3/IL12A/DNASE1/LEP/PIK3R6/ATN1/PVR/HLA-G/IL12RB1/IFNG/CLEC12B/GZMM/NOS2/LILRB1/GBP2/SPI1/HAMP/HLA-F/KLRD1/KLRF2/BCL2L1/NECTIN2/TGFB1/PLEKHM2/CORO1A/XCL1/ITGAM/MICB/C…
GO:0016358	BP	GO:0016358	dendrite development	233	0.511492	1.28736	7.57226e-06	0.000151536	9.50953e-05	13490	tags=65%, list=34%, signal=43%	WNT7A/KIF1A/IGF2BP1/NDP/ITPKA/ARHGAP33/MCF2/SEMA3A/CDK5R1/SHANK1/KIAA0319/BMP7/EPHB2/NLGN2/TPBG/ZNF365/NGEF/OBSL1/SULT4A1/LRP4/CAPRIN2/LZTS1/DBN1/CHRNA7/FLRT1/DLG4/MAP1A/SHANK3/CAMK2B/EZH2/ASAP1/SYNGAP1/MINK1/PACSIN1/APOE/CAMK2A/DLG5/GPR37/LRP8/COBL/ANAPC2/MAP1B/TIAM1/DVL1/TULP1/DAB1/EPHB1/IGSF9/NEURL1/DGKG/STK11/CUX2/ABL1/ZNF296/NFATC4/PPP1R9B/CELSR2/NLGN1/CHRNB2/PAK4/RELN/EPHB3/CARM1/HECW1/PPFI…
GO:0018105	BP	GO:0018105	peptidyl-serine phosphorylation	293	0.4934	1.24911	7.57226e-06	0.000151536	9.50953e-05	14710	tags=65%, list=37%, signal=41%	IL11/DKK1/PNCK/PRKCG/IFNE/SFRP2/DMPK/LIF/CDK5R1/CSF3/PLK1/MAP3K10/MYO3B/WNT3A/NTF3/BCAR3/CLSPN/CAPRIN2/MAPK12/CSNK1E/IL6/MLXIPL/PKD1/TNF/BRSK1/CHRNA7/VEGFA/MAP3K12/PFN2/ULK1/MYO3A/CAMK2B/CSNK1G2/GADD45A/CAMK2A/MAST2/SH2D3A/PBK/PLK2/PPM1F/DGKQ/TNKS1BP1/RPS6KA4/GRK2/MAST1/PTGS2/CDC7/BDKRB2/PRKD2/IFNG/EIF4G1/AURKA/TFRC/SRPK3/TTK/PKN3/DCLK3/BDNF/STK38L/IKBKE/MAP4K1/UCN/MIF/AKT2/TGFB1/BAX/TENM1/CDK2/M…
GO:0048593	BP	GO:0048593	camera-type eye morphogenesis	133	0.550978	1.36121	7.7112e-06	0.000153947	9.66084e-05	10576	tags=59%, list=27%, signal=44%	TWIST1/STRA6/TFAP2A/TENM3/NDP/DIO3/USH1C/FJX1/TH/TSKU/EPHA2/LHX1/DLL1/BMP7/EPHB2/JAG1/THY1/BCAR3/VEGFA/WNT9A/SOX9/NECTIN1/ALDH1A3/COL8A2/FAT1/SOX11/LCTL/EPHB1/IMPG2/RDH13/PITX3/PRDM1/GLI3/IFT122/NOTCH1/CALB1/BAX/RP1/CABP4/MEIS1/SOX8/TBX2/FOXE3/RING1/WNT16/SIX3/ZEB1/WNT2/COL8A1/FAT3/WNT5A/RPE65/LRP5/NAGLU/HIF1A/ATF4/IFT172/TBC1D20/FOXF2/HIPK2/PDE6C/BMP4/ZHX2/KDM2B/SKI/SHROOM2/C12orf57/CNTF/RPGRIP1…
GO:0005875	CC	GO:0005875	microtubule associated complex	156	0.533792	1.32594	7.85013e-06	0.000155235	9.74169e-05	15032	tags=78%, list=38%, signal=49%	KIF1A/KIF18B/KIF7/KIF5A/DNAI1/KIFC2/KIF19/SPTBN5/KIF3C/CLIP2/DRC1/DNAH1/KIF4A/KIF14/KIF2C/KIF23/KIFC3/DNAH9/DNAI2/AURKB/KIFC1/DNAH12/MEFV/PXN/MAP1A/AURKC/ODAD1/CCDC65/DNAH17/HAUS5/INCENP/KLC1/DNHD1/CDCA8/DYNLT5/BIRC5/LRP8/KIF15/KLC2/MAP1B/DYNLT2B/KIF28P/KIF21B/KIF20A/KIF11/AURKA/DYNLT2/DYNLT4/KIF13B/CFAP70/HAUS7/DNAI3/KLC3/DNAH3/RP1/KATNB1/DNAH7/MID1/KIF17/DNAI4/DYNLRB2/EML2/DYNC1H1/KATNBL1/MAP4/…
GO:0030832	BP	GO:0030832	regulation of actin filament length	156	0.533652	1.32559	7.85013e-06	0.000155235	9.74169e-05	15292	tags=77%, list=38%, signal=48%	FHOD3/CCL11/CCL21/CCL26/SPTBN5/VILL/CRACD/CSF3/CDC42EP5/BAIAP2L2/CARMIL2/MYO3B/CDC42EP2/PLEKHG2/PFN2/TMSB15B/SPTA1/MYO3A/SPTBN2/C15orf62/KANK4/AVIL/SH3BP1/ADD2/FCHSD1/KANK3/CCL24/MYADM/SSH1/EVL/VASP/TWF2/GSN/HIP1R/WAS/ARHGAP40/NEB/SPTAN1/TENM1/CORO1A/PYCARD/COTL1/HCK/CAPG/KIRREL1/TMSB15A/GBA2/BAIAP2L1/VIL1/PREX1/NCK2/TMSB15C/HCLS1/LMOD1/TMSB10/FLII/CTTN/NAA80/PIK3R2/PDXP/CCR7/BIN1/CXCL12/TRIOBP/T…
GO:0003205	BP	GO:0003205	cardiac chamber development	168	0.528345	1.31609	7.85013e-06	0.000155235	9.74169e-05	10001	tags=57%, list=25%, signal=43%	COL11A1/STRA6/SHOX2/SFRP2/HOXA13/PKP2/MYBPC3/KCNK2/ADAMTS6/FOXC2/SMO/GREB1L/TBX1/SALL4/BMP7/FHL2/MSX2/SCN5A/PPP1R13L/JAG1/DSP/TNNT2/TNNI3/ROBO1/FOXC1/FZD2/GATA3/POU4F1/SOX11/NRP2/IGF1R/NRG1/SEMA3C/TBX3/HES1/TGFB2/PRDM1/HEY2/ZFPM1/LUZP1/NOTCH1/NSD2/FGFRL1/TGFB1/PDE2A/CPE/HEG1/SALL1/NOS3/TBX2/NKX2-5/ISL1/PLXND1/SRF/NOG/WNT2/TPM1/CNTRL/ENG/WNT5A/GSK3A/NPHP3/CCN1/NDST1/NAGLU/HIF1A/FOXF1/MYH6/APLNR/FK…
GO:0000775	CC	GO:0000775	chromosome, centromeric region	258	0.498705	1.25829	7.85013e-06	0.000155235	9.74169e-05	15655	tags=75%, list=39%, signal=46%	REC8/SNAI1/HJURP/PLK1/CDCA5/BUB1B/KIF2C/CENPT/CDC20/KMT5C/CDT1/H2BC11/CENPE/AURKB/SPAG5/NDC80/CENPA/NCAPG/CENPF/RANGAP1/AURKC/CENPK/EZH2/SKA1/NCAPD2/KNL1/CENPM/SYCP2L/KNTC1/ZNF276/STAG3/INCENP/CDCA8/HELLS/BIRC5/CCNB1/H2AC8/CENPW/CENPI/PLK2/LRWD1/SPC24/NEK2/FLYWCH1/SGO1/BUB1/SIRT6/PLK3/CENPB/MAD1L1/AURKA/SPC25/TOP2A/SKA3/TTK/ZWINT/OIP5/CENPU/DNMT1/H4C16/NUF2/H4C12/ERCC6L/CENPO/ESCO2/SPOUT1/CEBPB/M…
GO:0045216	BP	GO:0045216	cell-cell junction organization	213	0.510231	1.28193	7.98907e-06	0.000157238	9.86734e-05	13043	tags=64%, list=33%, signal=44%	FSCN1/GJB2/CDH2/PKP1/PKP2/MICALL2/CDH3/CLDN14/PLEC/SNAI2/POF1B/CLDN10/WHRN/SNAI1/EPHA2/CNTNAP2/EPHB2/NLGN2/CDH24/DSP/NUMBL/AJM1/ZNF703/KIFC3/CLDN16/TRPV4/CD177/FRMPD2/TNF/VEGFA/CLDN1/HDAC7/JUP/CDH7/NECTIN1/PKP3/NLGN4X/TGFB3/DLG5/CLDN15/FLNA/CNTNAP1/PIP5K1C/CCM2/SMAD3/GJA1/CDH13/CLDN9/ARVCF/CSK/FBF1/TGFB2/CLDN5/ECT2/PERP/CDHR3/IL1B/GJC1/LIMS2/DSG2/EFNB2/CDH4/CDH11/DSG1/TGFB1/NPHP4/PTPN23/HEG1/ACE/…
GO:0140297	MF	GO:0140297	DNA-binding transcription factor binding	477	0.468377	1.19689	7.98907e-06	0.000157238	9.86734e-05	17103	tags=76%, list=43%, signal=44%	HMGA2/TWIST1/PITX1/HNF4A/NR0B1/LMO1/KDM5D/DACT1/ANKRD2/SOST/NFE4/DLL1/FHL2/MAP3K10/H2BC9/PRRX1/GAS2L1/ZNF703/HMGA1/RARG/NKX3-1/TGFB1I1/HOXA7/GSC/MLXIPL/FOXL2/TRIB2/KLF4/DAPK3/CENPF/TP73/BCL3/FOXC1/E2F1/SOX9/HDAC7/GBX2/JUP/GATA3/ARID5A/PARP10/MTA1/TCF3/ZBTB17/BHLHE40/TBX6/POU4F1/FLNA/BHLHE41/CDK5RAP3/DGKQ/SMAD3/TBX3/KAT2A/FOXP3/EBF4/DDX54/LEF1/HES1/ID3/RUNX2/ACTN4/PPARD/NCAPG2/HEY2/E4F1/OASL/NCOR2…
GO:0051346	BP	GO:0051346	negative regulation of hydrolase activity	209	0.514983	1.29331	8.12801e-06	0.000159221	9.99181e-05	10456	tags=53%, list=26%, signal=39%	SERPINB5/SERPINB4/SERPINB3/SERPINB7/ANXA8/SPOCK1/SERPINA5/SERPINA3/ANXA8L1/MMP9/ANGPTL4/FZD10/SERPINA4/PLXNB3/CST4/SERPINB2/CST1/SERPINE1/SERPINB13/MAGEA3/SERPINE2/PLAUR/KLRK1/TIMP4/SERPINF1/SPOCK3/AHSG/TIMP2/GAPDH/TNF/VEGFA/KLF4/BICD1/LTF/SFN/SERPINA6/TIMP1/LRP1/SERPINB11/ECM1/SERPING1/CAMK2A/TIMP3/MIR590/SERPINB9/SLC39A14/GPSM1/THBS1/TGFB2/HRAS/ABL1/FETUB/NEIL1/CDKN2D/EPPIN/CST7/PTX3/MAPK7/SERP…
GO:0001818	BP	GO:0001818	negative regulation of cytokine production	359	0.480932	1.22291	8.12801e-06	0.000159221	9.99181e-05	14870	tags=58%, list=37%, signal=37%	TWIST1/INHA/IL20RB/IL1R2/CDH3/ZC3H12A/TSKU/EPHA2/LAG3/IL23A/LGALS9B/INHBA/FN1/DLL1/EPHB2/MC1R/MIR210/HOMER3/RELB/XAF1/IL6/SLC11A1/TRIB2/TNFAIP3/MEFV/TNF/GBP1/CHRNA7/KLF4/LBP/TLR6/BCL3/LTF/PML/HDAC7/EZH2/GATA3/JAK3/TBX21/LGALS9C/OAS3/CACTIN/IDO1/TGFB3/LILRB4/CD274/SLC2A10/F2/LRRC32/NLRP6/MIR590/SSC5D/OAS1/INHBB/FURIN/SIRPA/FOXP3/TRAIP/RPS6KA4/LEF1/CSK/TNFSF4/THBS1/IL12A/TGFB2/TIGIT/ABCD1/IFNG/ASB1…
GO:0006953	BP	GO:0006953	acute-phase response	48	0.660368	1.55082	8.40588e-06	0.000164279	0.000103092	5017	tags=46%, list=13%, signal=40%	SAA1/SAA2/SERPINA3/TNFSF11/SAA4/IL1A/UGT1A1/FN1/TRPV1/IL6/AHSG/APOL2/ITIH4/TNF/LBP/PTGES/F2/PTGS2/TFRC/IL1B/SERPINA1/CEBPB
GO:0051963	BP	GO:0051963	regulation of synapse assembly	114	0.559418	1.37289	8.54482e-06	0.000166216	0.000104307	12536	tags=64%, list=31%, signal=44%	WNT7A/DKK1/OXTR/LRFN4/THBS2/SYNDIG1/SRPX2/SLITRK6/LRRN1/ST8SIA2/EPHB2/WNT3A/NLGN2/NTNG2/CLSTN2/TPBG/MDGA1/LZTS1/AGRN/VSTM5/NTN1/FLRT2/COLQ/NECTIN1/LINGO2/NLGN3/DLG5/NTRK1/EPHB1/CLSTN3/EFNA5/CUX2/EIF4G1/CLSTN1/SLITRK4/LRFN3/BDNF/NLGN1/CHRNB2/SNAP25/EPHB3/SLIT1/PTPRS/SETD5/AMIGO2/LRFN5/ARHGEF15/PTPRD/WNT5A/ABI3/ADGRB1/SEMA4D/PDLIM5/FZD1/PTK2B/ASIC2/CHD4/OGT/EFNB3/LRRC4B/ICAM5/SNCA/GHRL/LRTM2/SLITRK…
GO:0060560	BP	GO:0060560	developmental growth involved in morphogenesis	243	0.504405	1.27078	8.54482e-06	0.000166216	0.000104307	10179	tags=53%, list=26%, signal=40%	L1CAM/SEMA7A/SFRP2/RIMS2/POSTN/SEMA6B/SEMA3A/SEMA3B/SEMA5B/TNC/NKX6-1/SEMA3F/ARHGAP4/KIAA0319/ST8SIA2/DRAXIN/LHX1/FN1/PLXNA3/SEMA4B/PLXNA1/WNT3A/EDN2/UNC13A/LHX2/RARG/RASAL1/MEGF8/VEGFA/FLRT1/ULK1/PLXNA4/NTN1/ISLR2/SOX9/SPP1/SEMA4C/APOE/SPAG6/LPAR3/NLGN3/TNN/MT3/FGF1/CPNE5/NPR2/COBL/TRIM46/ANAPC2/NRP2/MAP1B/TIAM1/DVL1/WNT7B/SEMA3C/SFRP1/EFNA5/LIMK1/SEMA6A/TWF2/STK11/SYT1/LAMB2/AURKA/LZTS2/ABL1/SE…
GO:0055007	BP	GO:0055007	cardiac muscle cell differentiation	127	0.550461	1.3571	8.68376e-06	0.000167745	0.000105267	9560	tags=54%, list=24%, signal=41%	DKK1/FHOD3/GREM1/SHOX2/ALPK2/PLEC/G6PD/DLL1/FHL2/WT1/MYO18B/WNT3A/OBSL1/TCAP/VEGFA/NOX4/RGS4/PDGFRB/ALPK3/MIR590/NRG1/TBX3/KAT2A/BVES/SIRT6/HEY2/ASB2/EFNB2/LMNA/TGFB1/NEB/RARB/ACTC1/KDM6B/MEIS1/CTDP1/TBX18/CDK1/MIR499A/SLC9A1/PARP2/SGCD/NKX2-5/PDGFRA/ISL1/SGCB/SRF/ITGB1/MYH11/SIK1/GSK3A/NAGLU/EDN1/NEBL/MYH6/FZD7/BMP4/RARA/PDLIM5/PRKG1/PI16/GATA4/MIR200B/PROX1/MIR23A/MAML1/MTOR/TSC1
GO:0050851	BP	GO:0050851	antigen receptor-mediated signaling pathway	201	0.517191	1.29729	8.68376e-06	0.000167745	0.000105267	16726	tags=82%, list=42%, signal=48%	LIME1/KCNN4/ZC3H12A/IGHG4/IGHG1/LAT/IGHG2/CARD11/BCAR1/ZAP70/THY1/NFKBID/ADA/GBP1/FOSL2/IGHG3/GATA3/ICOSLG/SH2B2/CD276/LILRB4/GPS2/CMTM3/CTLA4/RBCK1/PVRIG/FOXP3/DGKZ/CSK/IKBKG/HRAS/PLCG1/STK11/PRKD2/VTCN1/IGHD/ABL1/TMIGD2/CD19/NFAM1/CD79A/VAV3/PIK3CD/NFKBIZ/IGKC/NECTIN2/FCRL3/BAX/LCK/THEMIS2/PRAM1/TNFRSF21/UBASH3A/RNF31/FCHO1/IGHM/CD247/BTN2A3P/TRDC/HLA-A/IGLC3/KLHL6/IGHE/SLA2/BTN2A1/PTPN6/TRBC2/…
GO:0051651	BP	GO:0051651	maintenance of location in cell	236	0.504597	1.27073	8.68376e-06	0.000167745	0.000105267	11376	tags=58%, list=29%, signal=41%	NTSR1/HAP1/PLCH2/TRPA1/LIME1/JPH3/BDKRB1/S100A8/CEMIP/CCL21/ATP2A1/JSRP1/S100A9/JPH2/RASA3/THY1/TRPV1/RYR3/DRD2/ASPM/DBN1/TMSB15B/NPSR1/PML/RANGAP1/CXCL11/APOE/DZIP1/PLCB3/GPER1/HK2/ITGB3/ERO1A/F2/FGF2/FLNA/TRPM2/CACNA1C/CXCL9/SUN2/PLCB2/CYBA/TPCN1/PLCG1/TWF2/GAA/CCL3/ABL1/UBASH3B/SLC8B1/GSN/NR5A1/CD19/TSPO/CCDC88A/CXCL10/BAX/SPOUT1/CORO1A/LCK/XCL1/FASLG/GP1BA/ANXA6/CHERP/FREY1/TMSB15A/NOL3/P2RY6…
GO:0030426	CC	GO:0030426	growth cone	168	0.527729	1.31455	8.96163e-06	0.000172315	0.000108135	9918	tags=56%, list=25%, signal=42%	IGF2BP1/FSCN1/L1CAM/GAP43/HAP1/TUBB3/CDK5R2/TENM2/CDK5R1/WHRN/ARHGAP4/TSHZ3/CBARP/THY1/NGEF/MAPK8IP3/BOC/CSNK1E/TRPV4/GPRIN1/STMN3/ACAP3/DBN1/MAP3K12/BASP1/NECTIN1/KLC1/PALLD/COBL/FLNA/DPYSL3/MAP1B/TIAM1/DVL1/KIF21B/SSH1/NEFL/GDPD5/TWF2/MYH14/ORAI2/ABL1/PPP1R9B/NGFR/CYTH2/TRPV2/APBB2/TIAM2/ITGA3/IGHMBP2/SNAP25/KATNB1/UNC5C/RAC3/FSCN3/SRC/RTN4R/CRMP1/PCDHGB1/PTPRS/TRAK1/CFL1/CBL/CIB1/PREX1/ZFYVE27…
GO:0034774	CC	GO:0034774	secretory granule lumen	322	0.483088	1.22592	8.96163e-06	0.000172315	0.000108135	16620	tags=75%, list=42%, signal=44%	SERPINB3/PRSS2/S100A7/SERPINA3/TCN1/CXCL1/CDA/CRISP3/SERPINA4/TF/F5/VEGFC/SERPINE1/IGF2/S100A8/UNC13D/ISLR/OLFM4/S100A9/FN1/S100P/HRNR/GIP/ACTN1/PDGFB/DBH/RARRES2/HK3/AHSG/TIMP2/STK11IP/GRP/ITIH4/VEGFA/LTF/AOC1/JUP/TIMP1/ECM1/PCSK1/SERPING1/LCN2/TGFB3/TIMP3/ARHGAP9/GALNS/PKM/GGH/MPO/HSPA6/S100A12/PYGL/FERMT3/CRISPLD2/SPARC/OSCAR/THBS1/ANXA2/TGFB2/ACTN4/SCG3/FGA/PDXK/ALOX5/GSN/PTGES2/CRACR2A/FGR/P…
GO:0071621	BP	GO:0071621	granulocyte chemotaxis	126	0.5519	1.36001	9.10057e-06	0.000173785	0.000109058	12678	tags=71%, list=32%, signal=49%	CXCL6/SAA1/S100A7/CXCL1/CCL11/CXCL8/S100A8/TNFAIP6/CCL21/CXCL5/CCL26/IL23A/S100A9/CCL20/EDN2/SCG2/CCL7/RARRES2/ADGRE2/TRPV4/LBP/CXCL3/CXCL11/CCL18/CCL3L3/S100A12/PIP5K1C/CXCL9/CCL24/THBS1/TGFB2/CCL8/CCL3/IL1B/CCL25/PF4V1/CXCL13/C5AR1/NOD2/VAV3/CXCL10/PIK3CD/CCL4/XCL1/CCL5/CCL22/JAM3/RAC2/DNM1L/PREX1/CSF1R/CCL15/PF4/BSG/IL34/EDN1/ITGB2/CSF1/CCR7/DPEP1/CCL2/VAV1/FCER1G/CMKLR1/GBF1/C5AR2/CX3CL1/ANXA…
GO:0007052	BP	GO:0007052	mitotic spindle organization	129	0.547087	1.35007	9.10057e-06	0.000173785	0.000109058	15768	tags=86%, list=40%, signal=52%	FSD1/KIFC2/MYBL2/MISP/PLK1/KIF4A/TPX2/TACC3/WDR62/KIF23/CDC20/PKD1/CENPE/PRC1/AURKB/KIFC1/NDC80/AURKC/DLGAP5/INCENP/CDCA8/BIRC5/CCNB1/PSRC1/FLNA/PLK2/HSPA1A/SUN2/NEK2/CEP126/PLK3/STIL/AAAS/KIF11/EML3/AURKA/SPC25/ANKRD53/TTK/NUP62/TUBG2/CCDC61/NUF2/HSPA1B/RACGAP1/CENPH/EFHC1/GOLGA2/FAM110A/TUBG1/DYNC1H1/MAP4/NUMA1/CENPJ/WRAP73/INTS13/PCNT/NUDC/MAP1S/CHMP4A/PTPA/CHMP1A/STMN1/SASS6/KPNB1/PARP3/ARHGE…
GO:0005543	MF	GO:0005543	phospholipid binding	483	0.467792	1.19576	9.10057e-06	0.000173785	0.000109058	12358	tags=56%, list=31%, signal=39%	SYT13/ANXA8/SERPINA5/SYT8/ANXA8L1/GAP43/SLC9A3/SDCBP2/ANXA10/RUFY4/PNPLA3/GRAMD1B/ARHGAP33/PLA2G4B/VILL/CIDEC/SYT16/PLEKHN1/SYT5/JPH2/F3/ANXA13/BAIAP2L2/SEC14L2/CPS1/DOC2A/CARMIL2/UNC13A/JAG1/GSDME/PHLDA2/THY1/GSDMC/DGKA/PLEK2/TRPV1/MYO1E/RASAL1/ADAP1/DOC2B/LPAR4/SH3PXD2B/SYT12/FRMPD2/SGIP1/DEFB4A/SCARB1/PFN2/DYSF/MICALL1/MME/PCYT1B/SYTL4/MYCBPAP/GSDMB/SPTBN2/ASAP1/PTAFR/PACSIN1/OBSCN/PSD2/PLEKHA…
GO:0030516	BP	GO:0030516	regulation of axon extension	92	0.58246	1.417	9.23951e-06	0.000175635	0.000110218	10042	tags=64%, list=25%, signal=48%	L1CAM/SEMA7A/SEMA6B/SEMA3A/SEMA3B/SEMA5B/NKX6-1/SEMA3F/ARHGAP4/KIAA0319/DRAXIN/FN1/PLXNA3/SEMA4B/WNT3A/MEGF8/VEGFA/PLXNA4/NTN1/ISLR2/SEMA4C/APOE/MT3/TRIM46/ANAPC2/MAP1B/SEMA3C/LIMK1/SEMA6A/TWF2/ABL1/SEMA3D/TRPV2/CDH4/GDI1/IFRD1/NRCAM/SLIT1/RTN4R/PTPRS/HDAC6/SRF/ZFYVE27/TTL/WNT5A/CTTN/DIP2B/SEMA3G/CXCL12/SEMA4G/SEMA4D/DNM2/SEMA6C/SMURF1/DISC1/MACF1/GSK3B/CYFIP1/RTN4
GO:0009410	BP	GO:0009410	response to xenobiotic stimulus	430	0.472942	1.20664	9.23951e-06	0.000175635	0.000110218	11604	tags=52%, list=29%, signal=37%	UGT1A6/CA9/GAL/FOSL1/COL1A1/SMOX/SFRP2/TRPA1/OXTR/HNF4A/ABCC2/CYP2C9/CYP2W1/SMTNL1/CYP2D7/CDH3/UCHL1/VEGFC/AMH/MMP2/CYP26B1/NKX6-1/TH/UGT2B7/RAD54L/COL18A1/UGT1A1/AOC2/CPS1/ALDH3A1/GRM2/CARD9/GIP/CYP2C8/UGT1A7/LOX/BCAR3/CYP26A1/CERS1/NKX3-1/CDKN1A/CYP3A5/SLC28A3/DRD2/HSPG2/NPAS2/ADA/TNF/CYP4F12/FMO1/PDX1/GCLC/BGLAP/SRD5A2/CENPF/ADSS1/TP73/FOSL2/E2F1/AIM2/HTR1B/PCSK1/ITGA2/VAV2/ITGB3/CYP2A13/ABCA2…
GO:0022898	BP	GO:0022898	regulation of transmembrane transporter activity	235	0.506543	1.27557	9.65632e-06	0.000183141	0.000114929	12874	tags=56%, list=32%, signal=38%	GAL/NETO1/MMP9/HAP1/CACNG8/PCSK9/KCNG1/JPH3/CNIH2/PRRT1/DRD4/ATP2A1/FGF11/SHANK1/RNF207/JSRP1/CACNG4/GPR35/JPH2/CBARP/EPHB2/KCNE1/NLGN2/WNK2/SHISA9/GRP/DRD2/CABP1/DLG4/FGF12/SHANK3/MINK1/SLN/SCN1B/NLGN3/KCNIP2/PIM1/ANO9/NPPA/GALR2/ACTN4/IFNG/AHNAK/CRACR2A/SPHK2/NLGN1/FXYD2/SCN3B/CHP2/SHISA8/SHISA7/ATP1B3/RELN/CHRM3/STAC3/CABP4/HECW1/TCAF2/CACNA2D1/MIR499A/FXYD3/SLC9A1/PDZK1/FXYD7/VMP1/P2RY6/ITGB1…
GO:0032944	BP	GO:0032944	regulation of mononuclear cell proliferation	241	0.506702	1.27657	9.79526e-06	0.000184935	0.000116055	11200	tags=58%, list=28%, signal=42%	GAL/IL20RB/IL1A/IGF2/LMO1/IL23A/IL4I1/CCDC88B/LGALS9B/EPHB2/CARD11/WNT3A/ZAP70/TNFRSF4/CDKN1A/IL6/ADA/LILRB2/SPTA1/RASAL3/MZB1/CLCF1/IL27/CLEC4G/ICOSLG/TNFRSF13C/SCRIB/EFNB1/TICAM1/CD70/LGALS9C/VCAM1/IDO1/CD276/TSPAN32/LILRB4/DLG5/CD274/TNFRSF14/LRRC32/IRF1/SOX11/PLA2G5/CTLA4/IL2RA/TNFRSF9/TYK2/FOXP3/CD209/HES1/TNFSF4/IL12A/LEP/HLA-G/IL12RB1/MAD1L1/VTCN1/TMIGD2/TFRC/LILRB1/IL1B/ZNF335/SCGB1A1/EBI…
GO:0005096	MF	GO:0005096	GTPase activator activity	270	0.495527	1.25183	9.79526e-06	0.000184935	0.000116055	15068	tags=69%, list=38%, signal=43%	ALS2CL/ARHGAP33/RGS20/RIN1/ARHGAP4/RASA3/TBC1D3L/DOCK3/IQGAP3/CDC42EP2/SRGAP1/THY1/ARHGAP11A/SYDE1/RASAL1/ADAP1/VPS9D1/ARFGAP1/ARHGAP22/ACAP3/ACAP1/PLXNB1/RASAL3/RANGAP1/ASAP1/SYNGAP1/AGAP2/CHN1/RGS4/ASAP2/AGAP9/SH3BP1/ARHGAP9/ARHGEF1/ARHGAP23/AGAP6/DEPDC1/DEPDC1B/ARHGAP39/TBC1D10C/DOCK5/TBC1D1/MYO9B/SGSM2/PLEKHG6/AGAP4/RIN3/ECT2/RABEP2/SGSM3/ARHGAP30/MTSS2/RAP1GAP2/TIAM2/ARHGAP27/GDI1/AGAP5/RASA…
GO:0001228	MF	GO:0001228	DNA-binding transcription activator activity, RNA polymerase II-specific	469	0.468062	1.19585	9.93419e-06	0.000187135	0.000117435	17350	tags=72%, list=43%, signal=41%	PITX1/FOSL1/FOXD1/TFAP2A/SOX21/GLIS1/HNF4A/HOXA13/HOXA10/HOXD10/HOXA9/DLX5/ONECUT3/FOXC2/MYBL2/MEIS3/TP63/HOXB5/MEF2B/HOXB3/GLI1/WT1/HOXB7/OSR2/ALX1/LHX2/PRRX1/VENTX/ZIC1/HOXA1/HOXA7/MSX1/MLXIPL/NFKB2/FOXL2/KLF4/CDX1/TP73/FOSL2/TEAD4/FOXC1/MZF1/SOX9/BARX2/GBX2/GATA3/ZNF229/JUNB/SOX18/BATF/TBX21/TCF3/ZBTB17/LHX4/BORCS8-MEF2B/PAX9/IRF1/POU4F1/PLAGL1/MLXIP/E2F2/SOX11/NHLH1/ZNF300/SMAD3/TBX3/IRF3/FOX…
GO:0050817	BP	GO:0050817	coagulation	228	0.50831	1.27846	1.00731e-05	0.000188899	0.000118542	11056	tags=56%, list=28%, signal=41%	ANXA8/SAA1/CYP4F11/PLAU/EMILIN1/HNF4A/COL3A1/F5/SLC7A11/SERPINB2/SERPINE1/ENTPD2/SERPINE2/PLAUR/F3/PDPN/EPHB2/ADAMTS13/C1QTNF1/WNT3A/PDGFB/FBLN1/F2RL2/FAP/DGKA/IL6/ADRA2C/F12/PEAR1/MYH9/APOE/SERPING1/ITGA2/VAV2/TSPAN32/ST3GAL4/ITGB3/SCUBE1/F2/GP6/COMP/TBXA2R/FLNA/ADTRP/FERMT3/MYL9/DGKQ/DGKZ/DGKG/THBS1/ANXA2/KLKB1/ADORA2A/FGA/P2RX1/UBASH3B/GNA12/HGFAC/WAS/ALOX12/VAV3/MFSD2B/F7/SERPINA1/HPS4/LCK/GP…
GO:0046651	BP	GO:0046651	lymphocyte proliferation	306	0.492567	1.24877	1.00731e-05	0.000188899	0.000118542	11200	tags=53%, list=28%, signal=39%	GAL/IFNE/IL20RB/IL1A/IGF2/LMO1/IL23A/IL4I1/CCDC88B/LGALS9B/EPHB2/CARD11/WNT3A/ZAP70/TNFRSF4/CDKN1A/IL6/SLC11A1/ADA/FOSL2/LILRB2/SPTA1/RASAL3/MZB1/CLCF1/SH2D2A/IL27/CLEC4G/ICOSLG/TNFRSF13C/SCRIB/EFNB1/TNFSF14/TICAM1/CD70/LGALS9C/VCAM1/IDO1/CD276/TSPAN32/LILRB4/HELLS/DLG5/CD274/TNFRSF14/LRRC32/IRF1/SOX11/PLA2G5/CTLA4/IL2RA/TNFRSF9/TYK2/FOXP3/CD209/LEF1/HES1/TNFSF4/IL12A/LEP/HLA-G/IL12RB1/MAD1L1/VTC…
GO:0007492	BP	GO:0007492	endoderm development	83	0.585906	1.42014	1.02121e-05	0.000191076	0.000119908	10262	tags=64%, list=26%, signal=48%	COL7A1/HMGA2/COL11A1/DKK1/MMP9/COL6A1/COL12A1/COL5A1/MMP14/COL5A2/LAMB3/NR0B1/ITGA5/MMP2/DUSP4/LAMB1/COL4A2/INHBA/LHX1/LAMA3/FN1/DUSP5/PAX9/ITGB5/SMAD3/NOTCH1/SOX7/SOX17/VTN/NOG/MED12/POU5F1/COL8A1/ITGA7/APELA/ITGB2/EOMES/BMP4/PAF1/MIXL1/LEO1/TNRC6A/SOX2/LAMC1/ITGAV/GATA4/SSBP3/EXT1/GRB2/DUSP2/HDAC1/MACROH2A1/MAP2K1
GO:0022836	MF	GO:0022836	gated channel activity	326	0.486474	1.23493	1.0351e-05	0.000193242	0.000121268	13341	tags=56%, list=33%, signal=38%	CACNG6/GRIN3B/TRPA1/CLCA2/KCNF1/CHRNA9/CACNG8/KCNH3/GABRA3/KCNG1/GABRP/KCNN4/KCNT1/KCNK2/HCN2/GRIN2D/CACNG4/NCS1/PIEZO1/SCNN1D/CACNA1H/RASA3/P2RX6/KCNJ12/KCNJ14/SCN5A/KCND2/KCNAB3/KCNE1/GABRB3/P2RX5/ASIC4/ASIC3/KCNK7/KCNMB4/KCNH4/TRPV1/CACNA1E/CACNA1A/KCNJ16/CNGA4/RYR3/TRPV4/GABRR2/GRIA3/GRIK1/KCNV1/CATSPER1/KCND1/KCNA7/CHRNA7/CLCN1/KCNN1/CALHM3/ANO1/ASIC1/KCNK6/KCNH8/CACNA1I/CACNA1B/HTR1B/SCN1B/…
GO:0030674	MF	GO:0030674	protein-macromolecule adaptor activity	421	0.471393	1.20197	1.04899e-05	0.000195399	0.000122621	17212	tags=76%, list=43%, signal=44%	COL11A1/COL11A2/FSCN1/STX1A/COL1A2/GNB3/SHANK1/CIDEC/NHERF4/RAPSN/LAT/STX1B/TRIM17/ANK1/VAMP1/MAPK8IP3/OBSL1/GAS2L1/SYN1/KLHL3/TONSL/ZNF598/TCAP/SLC35D3/NEAT1/SPSB4/NDC80/KLF4/FLRT1/BICD1/DAW1/MAP1A/HDGFL2/BCL3/CARD10/SHANK3/FBXL19/INSC/AIM2/FLRT2/JUP/SYNE3/KLHL25/MYH9/SCRIB/FSCN2/GRB10/COL8A2/SH2B2/DLG5/NLRP6/TRAF2/SPAG4/SH2B1/VPS18/SRRT/FZR1/SUN2/TCOF1/KSR1/ANKRD9/YEATS2/NEFL/AP2A1/IKBKG/HRAS/G…
GO:0021675	BP	GO:0021675	nerve development	97	0.57356	1.39856	1.06289e-05	0.000197546	0.000123968	8548	tags=53%, list=21%, signal=41%	PRKCG/TFAP2A/SULF1/NDP/SULF2/SEMA3A/B4GALNT1/SLITRK6/SEMA3F/HOXA3/SERPINE2/TBX1/HOXB3/PLXNA3/EPHB2/PLXNA1/NTF3/ACKR3/HOXA1/ECE1/TCIRG1/PLXNA4/VCAM1/ARK2C/NPR2/POU4F1/NTRK1/NRP2/EPHB1/MAFB/HES1/HOXB2/GLI3/NGFR/BDNF/FBXO45/CHRNB2/KCNA1/SALL1/SLC1A3/ADARB1/ISL1/EGR2/NAGLU/EDN1/NTF4/TIFAB/CHD7/SCN8A/DAG1/NRTN
GO:0140098	MF	GO:0140098	catalytic activity, acting on RNA	390	0.476898	1.21413	1.07678e-05	0.000199683	0.00012531	18801	tags=85%, list=47%, signal=46%	PIF1/DDX12P/ZC3H12A/ERN2/TERT/PIWIL2/MOV10L1/EXO1/PNLDC1/RNASE7/DDX3Y/FBLL1/EIF4A1/PUS1/GGT5/TRMU/NOP2/DHX37/DDX39B/DDX47/HELZ2/APOBEC1/WARS1/SLFN13/POLRMT/RPP25/TRMT2A/FEN1/DHX38/DHX34/SARS2/ANKZF1/BRIP1/DDX54/MOV10/DDX51/PAN2/QTRT1/TRMT1/TDRD12/TRMT61A/DDX43/POLR2J3/DDX60L/AARSD1/DUS3L/IGHMBP2/POLR2F/ZC3H12B/POLR2A/HENMT1/DHX30/PIWIL1/SKIC2/TUT1/HARS2/TDRD9/MARS1/ISG20/FTSJ1/DUS1L/NSUN5/YARS2/D…
GO:0098727	BP	GO:0098727	maintenance of cell number	187	0.520403	1.30286	1.09068e-05	0.000201811	0.000126645	15816	tags=78%, list=40%, signal=47%	HMGA2/WNT7A/IGF2BP1/LOXL2/CDH2/LIF/SMO/TP63/TBX1/SALL4/DLL1/BMP7/PIWIL2/JAG1/PRRX1/ZIC1/ASPM/KLF4/BCL9L/TEAD4/SOX9/EZH2/MED15/SRRT/TBX3/KAT2A/SFRP1/HES1/SIRT6/FANCD2/PHF19/ASCL2/BICRA/SPI1/NOTCH1/CNOT3/GATA2/ZNF358/TCF15/MYC/SMARCD1/NOG/MED12/POU5F1/BRD9/SMARCB1/LRP5/TAF6L/EOMES/BRMS1/SAP30/DIS3L2/SMARCA4/LBH/ACTB/ESRRB/FZD7/ZHX2/PAX8/KDM2B/PAF1/SKI/LEO1/ING2/TRIM8/SOX2/CDX2/FANCC/ZFP36L2/PROX1/K…
GO:0098631	MF	GO:0098631	cell adhesion mediator activity	64	0.626624	1.49739	1.10457e-05	0.00020348	0.000127692	9947	tags=66%, list=25%, signal=49%	TRIM29/EMILIN1/PKP2/PLXNB3/ITGA11/ROBO3/DSP/JUP/PKP3/VCAM1/ITGA2/PALLD/SIRPA/IGSF9/CLSTN3/ANXA2/KRT18/NEXN/DSG2/MADCAM1/MYPN/LRRC4C/PAK4/DSC2/NRCAM/JAM3/ITGA10/BAIAP2L1/CD200/ROBO4/ITGB1/S100A11/DSCAML1/TMOD3/PDLIM5/ANXA1/IZUMO1/CDC42EP1/CNTN5/BAIAP2/STXBP6/RAB10
GO:0071347	BP	GO:0071347	cellular response to interleukin-1	107	0.57284	1.40267	1.10457e-05	0.00020348	0.000127692	13852	tags=79%, list=35%, signal=52%	IL1R2/CCL11/CXCL8/ZC3H12A/MMP2/ADAMTS7/CCL21/ADAMTS12/CCL26/AKAP12/MAPK11/CCL20/ZBP1/IL1RN/CCL7/HAS2/NKX3-1/IL6/GBP1/SOX9/NR1D1/CACTIN/CCL18/CCL3L3/INHBB/CCL24/HYAL1/SIRPA/SFRP1/IRAK1/RPS6KA4/HES1/GBP3/CCL8/MAP2K7/CCL3/TNIP2/IL1B/GBP2/CCL25/IRAK2/ACOD1/CCL4/XCL1/PYCARD/CCL5/CCL22/ST18/DAB2IP/IRAK3/NLRP7/UPF1/CCL15/HIF1A/EDN1/PCK1/CD40/ANKRD1/CCL2/RELA/HYAL3/HYAL2/CX3CL1/PTGIS/MYD88/MIR27A/CCL1/KM…
GO:0043086	BP	GO:0043086	negative regulation of catalytic activity	463	0.468852	1.19752	1.11846e-05	0.000205585	0.000129014	15982	tags=67%, list=40%, signal=40%	SERPINB5/SERPINB4/SERPINB3/SERPINB7/ANXA8/SPOCK1/SERPINA5/H19/GCKR/SERPINA3/ANXA8L1/MMP9/PIF1/ANGPTL4/FZD10/SERPINA4/PLXNB3/CST4/SERPINB2/UCHL1/CST1/SERPINE1/CAMK2N2/SERPINB13/MAGEA3/CAMK2N1/SERPINE2/PLAUR/ZGPAT/EPHB2/PKIB/MIR210/PLK1/GRM2/KLRK1/LTB4R2/NES/THY1/TIMP4/SERPINF1/SPOCK3/CERS1/CDKN1A/AHSG/TIMP2/TRIB2/DRD2/GAPDH/TNF/VEGFA/KLF4/BICD1/LTF/SFN/SERPINA6/TIMP1/LRP1/SERPINB11/SLN/ECM1/GADD45…
GO:0071214	BP	GO:0071214	cellular response to abiotic stimulus	333	0.487489	1.23769	1.21572e-05	0.000222482	0.000139617	17034	tags=77%, list=43%, signal=44%	SLC4A11/MMP3/MMP1/COL1A1/MMP9/SLC2A1/SFRP2/PLEC/MMP2/SNAI2/INSRR/PIEZO1/SCNN1D/MAPK11/MC1R/KCNE1/CDC25A/RELB/TRPV1/AKR1B1/CERS1/CDKN1A/TRPV4/AURKB/PRAP1/TNFRSF8/GCLC/ASIC1/ADSS1/MME/SOX9/GATA3/TIMP1/PTAFR/BLM/GADD45A/TNFSF14/GPR68/ITGA2/ITGB3/BRCA1/CASP5/IRF1/CHEK1/FGF2/POLD1/PBK/IGF1R/RAD51/RAD9A/H2AX/HYAL1/TNKS1BP1/RAD51AP1/SFRP1/TNFRSF10B/ST20/HRAS/PTGS2/BDKRB2/STK11/NLRP1/ECT2/PIERCE1/NFATC4/…
GO:0104004	BP	GO:0104004	cellular response to environmental stimulus	333	0.487489	1.23769	1.21572e-05	0.000222482	0.000139617	17034	tags=77%, list=43%, signal=44%	SLC4A11/MMP3/MMP1/COL1A1/MMP9/SLC2A1/SFRP2/PLEC/MMP2/SNAI2/INSRR/PIEZO1/SCNN1D/MAPK11/MC1R/KCNE1/CDC25A/RELB/TRPV1/AKR1B1/CERS1/CDKN1A/TRPV4/AURKB/PRAP1/TNFRSF8/GCLC/ASIC1/ADSS1/MME/SOX9/GATA3/TIMP1/PTAFR/BLM/GADD45A/TNFSF14/GPR68/ITGA2/ITGB3/BRCA1/CASP5/IRF1/CHEK1/FGF2/POLD1/PBK/IGF1R/RAD51/RAD9A/H2AX/HYAL1/TNKS1BP1/RAD51AP1/SFRP1/TNFRSF10B/ST20/HRAS/PTGS2/BDKRB2/STK11/NLRP1/ECT2/PIERCE1/NFATC4/…
GO:0004867	MF	GO:0004867	serine-type endopeptidase inhibitor activity	100	0.568782	1.38821	1.22961e-05	0.000224042	0.000140596	8642	tags=44%, list=22%, signal=35%	COL7A1/SERPINB5/SERPINB4/SERPINB3/SERPINB7/SPOCK1/SERPINA5/PI3/SERPINA3/SERPINA4/SERPINB2/SERPINE1/SERPINB13/COL6A3/CD109/SERPINE2/A2ML1/SERPINF1/ITIH4/PZP/SERPINA6/SERPINB11/SERPING1/SERPINB9/WFIKKN1/FURIN/ANXA2/EPPIN/WFDC1/COL28A1/PAPLN/SPINT1/SERPINI2/SERPINA1/HMSD/HRG/SPINT2/SERPINB8/SERPINH1/SERPINA11/WFDC3/SERPINF2/SERPINE3/ITIH1
GO:0042113	BP	GO:0042113	B cell activation	277	0.495687	1.25285	1.22961e-05	0.000224042	0.000140596	16735	tags=74%, list=42%, signal=43%	IL11/INHA/ADGRG3/IFNE/MMP14/IL4I1/INHBA/DLL1/EPHB2/CARD11/LGALS1/WNT3A/ZAP70/TNFRSF4/CDKN1A/IL6/KMT5C/AKAP17A/TNFAIP3/ADA/EXO1/CHRNA7/TCIRG1/FOSL2/C17orf99/BCL3/MZB1/CLCF1/EZH2/ICOSLG/TNFRSF13C/JAK3/TICAM1/BATF/CD70/TBX21/VCAM1/TCF3/GPS2/LRRC8A/NTRK1/CTLA4/POU2AF1/SLAMF8/FOXP3/SFRP1/TBC1D10C/LEF1/TNFSF4/ABL1/TFRC/TNIP2/SPI1/CD19/NFAM1/CD79A/NSD2/NOD2/VAV3/PIK3CD/NFKBIZ/CHRNB2/MIF/ZBTB7A/FCRL3/TGF…
GO:0061387	BP	GO:0061387	regulation of extent of cell growth	109	0.562614	1.37783	1.2574e-05	0.000228606	0.00014346	10042	tags=61%, list=25%, signal=45%	L1CAM/SEMA7A/SEMA6B/SEMA3A/SEMA3B/SEMA5B/NKX6-1/SEMA3F/ARHGAP4/KIAA0319/DRAXIN/FN1/PLXNA3/SEMA4B/WNT3A/MEGF8/VEGFA/ULK1/PLXNA4/NTN1/ISLR2/SPP1/SEMA4C/APOE/LPAR3/MT3/TRIM46/ANAPC2/MAP1B/SEMA3C/EFNA5/LIMK1/SEMA6A/TWF2/ABL1/SEMA3D/TRPV2/BDNF/CDH4/GDI1/IFRD1/NRCAM/SLIT1/RTN4R/PTPRS/HDAC6/SRF/ZFYVE27/TTL/WNT5A/DCC/CTTN/DIP2B/SEMA3G/CXCL12/SEMA4G/SEMA4D/DNM2/SEMA6C/SMURF1/DISC1/FSTL4/MACF1/GSK3B/CYFIP1…
GO:0070482	BP	GO:0070482	response to oxygen levels	332	0.485696	1.23325	1.28519e-05	0.00023315	0.000146312	14295	tags=64%, list=36%, signal=41%	TWIST1/CA9/COL1A1/EGLN3/LOXL2/SLC2A1/STC2/ADM/OXTR/PLAU/ANGPTL4/MMP14/IL1A/STC1/VEGFC/POSTN/NDP/KCNK2/MMP2/DIO3/PLOD2/LIF/ADAM8/TH/PLEKHN1/SLC7A5/TERT/PDPN/BMP7/AK4/MIR210/DDIT4/KCND2/VASN/NKX3-1/CDKN1A/TRPV4/PGF/DRD2/HSPG2/ADA/TNF/CHRNA7/VEGFA/FOSL2/ADORA1/PML/VCAM1/ITGA2/TGFB3/HK2/MT3/ERO1A/CCNA2/PMAIP1/CYGB/MB/SMAD3/SFRP1/BRIP1/IRAK1/KCNMB1/THBS1/TGFB2/PLK3/LEP/PTGS2/PPARD/LONP1/NOS2/HILPDA/TF…
GO:0005261	MF	GO:0005261	monoatomic cation channel activity	331	0.481659	1.22309	1.29908e-05	0.000234143	0.000146935	13341	tags=56%, list=33%, signal=38%	SLC4A11/CACNG6/GRIN3B/TRPV3/TRPA1/KCNF1/CHRNA9/CACNG8/PKD1L2/KCNH3/KCNG1/KCNN4/KCNT1/KCNK2/SLC24A2/HCN2/GRIN2D/CACNG4/NCS1/PIEZO1/SCNN1D/CACNA1H/RASA3/P2RX6/KCNJ12/KCNJ14/SCN5A/NOX5/KCND2/KCNAB3/KCNE1/P2RX5/ASIC4/ASIC3/KCNK7/KCNMB4/KCNH4/TRPV1/CACNA1E/CACNA1A/KCNJ16/CNGA4/RYR3/TRPV4/PKD1/GRIK1/KCNV1/TRPV6/CATSPER1/KCND1/KCNA7/CHRNA7/KCNN1/CALHM3/ANO1/ASIC1/KCNK6/KCNH8/CACNA1I/CACNA1B/HTR1B/SCN1B/…
GO:0044403	BP	GO:0044403	biological process involved in symbiotic interaction	322	0.481135	1.22097	1.29908e-05	0.000234143	0.000146935	14760	tags=65%, list=37%, signal=41%	KRT6A/HMGA2/SERPINB3/CXCL6/LRRC15/ITGA5/CXCL8/TRIM31/ZC3H12A/MUC2/CYSRT1/APOL1/EPHA2/FN1/LGALS1/CARD9/TRIM10/TNFRSF4/GAPDH/SPRR2A/SCARB1/LTF/CLDN1/ZDHHC8/CLEC4G/NECTIN1/APOE/DDX39B/BPIFA1/ITGA2/ITGB3/TNFRSF14/F2/NLRP6/ITGB5/HSPA1A/VPS18/INHBB/FURIN/GPR15/CLDN9/CTSL/CD209/LEF1/TMPRSS4/GRK2/TPCN1/FASN/CCL8/PVR/CCL3/TFRC/CDHR3/GSN/SIGLEC1/ITGB7/TRIM11/EFNB2/PTX3/SLC3A2/NOD2/ILF3/BCL2L1/CCL4/NECTIN2/…
GO:1902074	BP	GO:1902074	response to salt	362	0.477226	1.21365	1.29908e-05	0.000234143	0.000146935	15790	tags=66%, list=40%, signal=40%	SYT13/SYT8/GUCA1A/COL1A1/PRKCG/OXTR/SLC13A5/PNPLA3/IL1A/PLEC/ITPKA/ZC3H12A/DRD4/CDK5R1/CACNG4/SYT5/G6PD/CACNA1H/ST8SIA2/COL18A1/LY6H/P2RX6/ADAMTS13/GRM2/S100A16/SCN5A/AANAT/PDGFB/P2RX5/GIPR/KCNMB4/TRPV1/AGRN/RASAL1/TNNT2/RYR3/DRD2/TGM2/SYT12/TRPV6/TNF/CHRNA7/PDX1/GCLC/DLG4/CLDN1/AOC1/MYRF/KRT8/P2RY11/ENPP1/JUNB/HTR1B/CHRM4/PCSK1/RGS4/ITGA2/CPNE5/NPR2/CCNA2/NTRK1/TRPM2/PRKAA2/KCNIP2/IGF1R/TIAM1/DG…
GO:0035107	BP	GO:0035107	appendage morphogenesis	146	0.539192	1.33533	1.31298e-05	0.00023563	0.000147868	9818	tags=56%, list=25%, signal=42%	TWIST1/WNT7A/PITX1/DKK1/GREM1/SHOX2/TFAP2A/SFRP2/HOXA13/HOXA11/HOXA10/COL3A1/HOXD10/FBN2/HOXA9/HOXD9/DLX5/CYP26B1/TP63/MYH3/SALL4/BMP7/MSX2/OSR2/PKDCC/PRRX1/RARG/CHST11/LRP4/MSX1/SP8/MEGF8/ECE1/SOX9/ARK2C/NPR2/IQCE/CACNA1C/ACD/SEMA3C/TBX3/EN1/LEF1/RUNX2/TGFB2/DLX6/GLI3/GNA12/IFT122/NOTCH1/ZNF358/BAX/RARB/SALL1/TBX2/HOXD13/COL2A1/NOG/ALX4/WDR19/WNT5A/LRP5/ASPH/INTU/ZNF219/C2CD3/BMP4/CHD7/SKI/PCSK5…
GO:0035108	BP	GO:0035108	limb morphogenesis	146	0.539192	1.33533	1.31298e-05	0.00023563	0.000147868	9818	tags=56%, list=25%, signal=42%	TWIST1/WNT7A/PITX1/DKK1/GREM1/SHOX2/TFAP2A/SFRP2/HOXA13/HOXA11/HOXA10/COL3A1/HOXD10/FBN2/HOXA9/HOXD9/DLX5/CYP26B1/TP63/MYH3/SALL4/BMP7/MSX2/OSR2/PKDCC/PRRX1/RARG/CHST11/LRP4/MSX1/SP8/MEGF8/ECE1/SOX9/ARK2C/NPR2/IQCE/CACNA1C/ACD/SEMA3C/TBX3/EN1/LEF1/RUNX2/TGFB2/DLX6/GLI3/GNA12/IFT122/NOTCH1/ZNF358/BAX/RARB/SALL1/TBX2/HOXD13/COL2A1/NOG/ALX4/WDR19/WNT5A/LRP5/ASPH/INTU/ZNF219/C2CD3/BMP4/CHD7/SKI/PCSK5…
GO:0048332	BP	GO:0048332	mesoderm morphogenesis	77	0.596555	1.43898	1.34076e-05	0.000239074	0.000150029	7320	tags=53%, list=18%, signal=44%	HMGA2/DKK1/TRIM15/SFRP2/HOXA11/ITGB4/EYA2/FOXC2/SNAI1/EPHA2/INHBA/BMP7/WNT3A/KLF4/FOXC1/ITGA2/ITGB3/TBX6/SMAD3/TBX3/GJA1/EYA1/LEF1/TXNRD1/ARMC5/POFUT2/ITGA3/GPI/KDM6B/AHDC1/AXIN1/TBX19/SRF/ITGB1/SCX/NOG/WNT5A/APELA/EOMES/FOXF1/NF2
GO:2000027	BP	GO:2000027	regulation of animal organ morphogenesis	126	0.548958	1.35276	1.34076e-05	0.000239074	0.000150029	9830	tags=57%, list=25%, signal=43%	WNT7A/DKK1/GREM1/SFRP2/SP6/HOXA11/SULF1/RSPO3/GDNF/SNAI2/CTHRC1/SMO/DACT1/TBX1/LHX1/BMP7/WT1/SAPCD2/WNT3A/HOXB7/SPEF1/CELSR3/MSX1/WNT10A/TNF/VEGFA/ROBO1/FZD2/SOX9/GATA3/FGF1/CELSR1/PAX9/FGF2/DVL3/TIAM1/DVL1/PLEKHA4/SFRP1/AJAP1/RUNX2/ABL1/NGFR/CELSR2/VANGL2/TACSTD2/JHY/DMRT3/SOX8/APCDD1/FGF7/NOG/WNT2/MED12/PDGFA/VANGL1/WNT5A/NPHP3/EDN1/DVL2/CSF1/FZD7/BMP4/PAX8/SMURF1/FZD1/NKD1/GRHL3/TNFRSF11B/DAB2…
GO:0140546	BP	GO:0140546	defense response to symbiont	334	0.480824	1.22081	1.34076e-05	0.000239074	0.000150029	16908	tags=72%, list=42%, signal=42%	MMP12/TRIM7/IFNE/TRIM15/TRIM31/ZC3H12A/SPON2/UNC13D/IL23A/DDIT4/CARD9/IRF9/ZBP1/NLRC5/ITGAX/IL6/TNFAIP3/MEFV/TNF/GBP1/GBP5/PML/AIM2/IL27/TICAM1/BPIFA1/MLKL/OAS3/TSPAN32/TRAF3/IRF1/NLRP6/TRIM41/SLFN13/PMAIP1/OAS1/CXCL9/SLFN11/ISG15/IRF3/FOXP3/ATAD3A/GBP3/MOV10/IL12RB1/NLRP1/STAT2/IRF5/IFNG/OASL/LILRB1/IL1B/ARMC5/GBP2/DDX60L/IKBKE/TRIM11/USP20/CXCL10/ABCF3/SEC14L1/ACOD1/ILF3/BCL2L1/SHFL/TBKBP1/TRIM…
GO:0030326	BP	GO:0030326	embryonic limb morphogenesis	120	0.551196	1.35527	1.35466e-05	0.000240524	0.000150939	13038	tags=71%, list=33%, signal=48%	TWIST1/WNT7A/PITX1/DKK1/GREM1/SHOX2/TFAP2A/SFRP2/HOXA13/HOXA11/HOXA10/HOXD10/FBN2/HOXA9/HOXD9/DLX5/CYP26B1/TP63/MYH3/SALL4/BMP7/MSX2/OSR2/PRRX1/RARG/CHST11/LRP4/MSX1/SP8/MEGF8/ECE1/CACNA1C/ACD/TBX3/EN1/LEF1/RUNX2/TGFB2/DLX6/GLI3/GNA12/IFT122/NOTCH1/ZNF358/BAX/RARB/SALL1/TBX2/HOXD13/NOG/ALX4/WDR19/WNT5A/LRP5/INTU/C2CD3/BMP4/CHD7/SKI/BCL2L11/RPGRIP1L/TULP3/PBX1/IHH/HAND2/TBC1D32/RECK/SP9/MKS1/HDAC1…
GO:0035113	BP	GO:0035113	embryonic appendage morphogenesis	120	0.551196	1.35527	1.35466e-05	0.000240524	0.000150939	13038	tags=71%, list=33%, signal=48%	TWIST1/WNT7A/PITX1/DKK1/GREM1/SHOX2/TFAP2A/SFRP2/HOXA13/HOXA11/HOXA10/HOXD10/FBN2/HOXA9/HOXD9/DLX5/CYP26B1/TP63/MYH3/SALL4/BMP7/MSX2/OSR2/PRRX1/RARG/CHST11/LRP4/MSX1/SP8/MEGF8/ECE1/CACNA1C/ACD/TBX3/EN1/LEF1/RUNX2/TGFB2/DLX6/GLI3/GNA12/IFT122/NOTCH1/ZNF358/BAX/RARB/SALL1/TBX2/HOXD13/NOG/ALX4/WDR19/WNT5A/LRP5/INTU/C2CD3/BMP4/CHD7/SKI/BCL2L11/RPGRIP1L/TULP3/PBX1/IHH/HAND2/TBC1D32/RECK/SP9/MKS1/HDAC1…
GO:0030168	BP	GO:0030168	platelet activation	133	0.546103	1.34916	1.39634e-05	0.000247398	0.000155253	10938	tags=62%, list=27%, signal=45%	SAA1/EMILIN1/COL3A1/SLC7A11/ENTPD2/SERPINE2/PDPN/ADAMTS13/C1QTNF1/WNT3A/PDGFB/F2RL2/DGKA/IL6/ADRA2C/PEAR1/MYH9/APOE/VAV2/TSPAN32/ITGB3/F2/GP6/COMP/FLNA/FERMT3/MYL9/DGKQ/DGKZ/DGKG/FGA/P2RX1/UBASH3B/ALOX12/VAV3/MFSD2B/LCK/GP1BA/NOS3/AXL/DGKI/SRC/HRG/PDGFRA/VCL/VPS33B/ADAMTS18/SRF/DGKH/PTPN6/PDGFA/TLN1/PF4/EMILIN2/TYRO3/SH2B3/ACTG1/CD40/TXK/THBD/ACTB/VAV1/FCER1G/BLOC1S4/DGKB/GP5/PRKG1/HSPB1/F2RL3/PD…
GO:0030317	BP	GO:0030317	flagellated sperm motility	132	0.544288	1.34429	1.41023e-05	0.000248278	0.000155805	11805	tags=59%, list=30%, signal=42%	FSIP2/DNAI1/CFAP157/DEFB1/DNAH1/ROPN1L/TCTE1/CLXN/TTLL3/CFAP54/CFAP58/DRC7/CEP131/CFAP43/ENKUR/TEX101/TEKT2/MNS1/SLC22A14/CATSPER1/CHRNA7/ODAD3/CFAP44/CCDC40/CFAP45/SPAG6/DZIP1/TTLL9/DNHD1/CFAP65/HOATZ/ADCY3/CFAP52/NEURL1/QRICH2/DNAAF11/RNASE10/CATSPER2/CATSPERD/SLC9B2/KLC3/EPPIN/CFAP47/TTC21A/TPGS1/DNAAF6/NPHP4/SPEF2/TSSK4/IQCG/CFAP69/PLTP/ARMC12/INTS13/ARMC2/TEKT3/NME8/DNAH11/ING2/GAS8/CFAP206/…
GO:0097722	BP	GO:0097722	sperm motility	132	0.544288	1.34429	1.41023e-05	0.000248278	0.000155805	11805	tags=59%, list=30%, signal=42%	FSIP2/DNAI1/CFAP157/DEFB1/DNAH1/ROPN1L/TCTE1/CLXN/TTLL3/CFAP54/CFAP58/DRC7/CEP131/CFAP43/ENKUR/TEX101/TEKT2/MNS1/SLC22A14/CATSPER1/CHRNA7/ODAD3/CFAP44/CCDC40/CFAP45/SPAG6/DZIP1/TTLL9/DNHD1/CFAP65/HOATZ/ADCY3/CFAP52/NEURL1/QRICH2/DNAAF11/RNASE10/CATSPER2/CATSPERD/SLC9B2/KLC3/EPPIN/CFAP47/TTC21A/TPGS1/DNAAF6/NPHP4/SPEF2/TSSK4/IQCG/CFAP69/PLTP/ARMC12/INTS13/ARMC2/TEKT3/NME8/DNAH11/ING2/GAS8/CFAP206/…
GO:2000116	BP	GO:2000116	regulation of cysteine-type endopeptidase activity	192	0.510705	1.27926	1.41023e-05	0.000248278	0.000155805	15083	tags=72%, list=38%, signal=45%	EGLN3/MMP9/CST4/CST1/S100A8/MAGEA3/PLAUR/S100A9/F3/PIDD1/CARD9/NKX3-1/FOXL2/PRR7/MEFV/TNF/VEGFA/KLF4/ROBO1/LTF/SFN/AIM2/ATP2A3/GPER1/XDH/PMAIP1/BCL2L10/UACA/PPM1F/SMAD3/BBC3/THBS1/ST20/NLRP1/PERP/GSN/NGFR/NLRP2/HIP1R/CDKN2D/CST7/NLRP12/SOX7/GRIN1/IFI16/BAX/LCK/BIRC3/FASLG/PYCARD/BCL2L12/GAS6/SRC/MYC/ST18/NOL3/PPARG/AKT1/PSMB9/ACVR1C/BID/GRAMD4/RIPK2/CASP2/PIH1D1/ASPH/DPEP1/RFFL/TTBK1/CTSD/PAK2/MU…
GO:0019827	BP	GO:0019827	stem cell population maintenance	183	0.518097	1.2956	1.46608e-05	0.000257026	0.000161295	15666	tags=77%, list=39%, signal=47%	HMGA2/WNT7A/IGF2BP1/LOXL2/CDH2/LIF/SMO/TP63/TBX1/SALL4/DLL1/BMP7/PIWIL2/JAG1/PRRX1/ASPM/KLF4/BCL9L/TEAD4/SOX9/MED15/SRRT/TBX3/KAT2A/SFRP1/HES1/SIRT6/FANCD2/PHF19/ASCL2/BICRA/SPI1/NOTCH1/CNOT3/GATA2/ZNF358/TCF15/MYC/SMARCD1/NOG/MED12/POU5F1/BRD9/SMARCB1/LRP5/TAF6L/EOMES/BRMS1/SAP30/DIS3L2/SMARCA4/LBH/ACTB/ESRRB/FZD7/ZHX2/PAX8/KDM2B/PAF1/SKI/LEO1/ING2/TRIM8/SOX2/CDX2/FANCC/ZFP36L2/PROX1/KLF10/OGT/S…
GO:0031983	CC	GO:0031983	vesicle lumen	326	0.484589	1.23015	1.46608e-05	0.000257026	0.000161295	16620	tags=75%, list=42%, signal=44%	SERPINB3/PRSS2/S100A7/SERPINA3/TCN1/CXCL1/CDA/CRISP3/SERPINA4/TF/F5/VEGFC/SERPINE1/IGF2/S100A8/UNC13D/ISLR/OLFM4/S100A9/FN1/S100P/HRNR/GIP/ACTN1/PDGFB/DBH/RARRES2/HK3/AHSG/TIMP2/STK11IP/GRP/ITIH4/ADA/VEGFA/LTF/AOC1/JUP/TIMP1/ECM1/PCSK1/SERPING1/LCN2/TGFB3/TIMP3/ARHGAP9/GALNS/PKM/GGH/MPO/HSPA6/S100A12/PYGL/FERMT3/CRISPLD2/SPARC/OSCAR/THBS1/ANXA2/TGFB2/ACTN4/SCG3/FGA/PDXK/ALOX5/GSN/PTGES2/CRACR2A/F…
GO:0001890	BP	GO:0001890	placenta development	151	0.533203	1.3231	1.52193e-05	0.000265701	0.000166739	12254	tags=64%, list=31%, signal=45%	GJB3/GJB5/FOSL1/PLCD3/STC2/ADM/GJB2/MDFI/ADAM19/SOX15/STC1/E2F7/IGF2/NDP/RSPO3/LIF/SNAI1/BMP7/KRT19/ITGB8/PDGFB/PHLDA2/PKD1/ADA/MME/KRT8/JUNB/SPP1/HSD17B2/LHX4/VASH1/E2F8/WNT7B/HTRA1/LEF1/HES1/CYP27B1/PRDM1/LEP/PTGS2/PLK4/PPARD/HEY2/ASCL2/LDOC1/SOCS3/GATA2/CDKN1C/ST14/SPINT1/DAZAP1/TRIM28/CEBPB/CTSB/PARP2/PPARG/AKT1/VDR/WNT2/PKD2/MAP3K4/CUL7/APELA/BSG/CCNF/CCN1/HIF1A/EOMES/SPINT2/VASH2/PCDH12/NR2…
GO:0030308	BP	GO:0030308	negative regulation of cell growth	189	0.515583	1.29065	1.52193e-05	0.000265701	0.000166739	9201	tags=53%, list=23%, signal=41%	MEG3/GREM1/GNG4/SEMA7A/CDHR2/CDA/SFRP2/HNF4A/BDKRB1/SEMA6B/SEMA3A/SEMA3B/SEMA5B/SEMA3F/ARHGAP4/SERPINE2/KIAA0319/G6PD/INHBA/DRAXIN/PLXNA3/SEMA4B/WT1/WNT3A/CAPRIN2/CDKN1A/MSX1/ULK1/PML/NTN1/OSGIN1/CCDC85B/ENPP1/SPP1/SEMA4C/RGS4/MT3/BRCA1/TRIM46/PSRC1/HSPA1A/SEMA3C/SMAD3/HYAL1/GJA1/SFRP1/DACT3/CYP27B1/TGFB2/ST20/SEMA6A/STK11/TRIM40/PPP1R9B/SEMA3D/DCBLD2/CDKN2D/SPHK2/WFDC1/CCAR2/IFRD1/TGFB1/SOX17/TC…
GO:0050670	BP	GO:0050670	regulation of lymphocyte proliferation	237	0.504653	1.27074	1.54986e-05	0.000269449	0.000169091	11200	tags=57%, list=28%, signal=42%	GAL/IL20RB/IL1A/IGF2/LMO1/IL23A/IL4I1/CCDC88B/LGALS9B/EPHB2/CARD11/WNT3A/ZAP70/TNFRSF4/CDKN1A/IL6/ADA/LILRB2/SPTA1/RASAL3/MZB1/CLCF1/IL27/CLEC4G/ICOSLG/TNFRSF13C/SCRIB/EFNB1/TICAM1/CD70/LGALS9C/VCAM1/IDO1/CD276/TSPAN32/LILRB4/DLG5/CD274/TNFRSF14/LRRC32/IRF1/SOX11/PLA2G5/CTLA4/IL2RA/TNFRSF9/TYK2/FOXP3/CD209/HES1/TNFSF4/IL12A/LEP/HLA-G/IL12RB1/MAD1L1/VTCN1/TMIGD2/TFRC/LILRB1/IL1B/ZNF335/SCGB1A1/EBI…
GO:0071900	BP	GO:0071900	regulation of protein serine/threonine kinase activity	277	0.494234	1.24918	1.54986e-05	0.000269449	0.000169091	14643	tags=69%, list=37%, signal=44%	HMGA2/SERPINB3/CCNA1/DKK1/TNFSF11/FZD10/UCHL1/CDK5R2/CEMIP/PKMYT1/DRD4/ADAM8/CDK5R1/CCNE1/PKIB/PLK1/MAP3K10/NTF3/PDGFB/MST1R/THY1/CDC25A/MST1/CDKN1A/NEK10/PKD1/TRIB2/CDC6/TNF/VEGFA/TLR6/MAP3K12/ROBO1/LTF/EZH2/BLM/GADD45A/EPGN/APOE/FGFR1/TELO2/PDGFRB/CCNB2/HGS/CCNB1/FGF1/CCNA2/FGF2/PSRC1/TRAF2/HEXIM1/PRKAR1B/S100A12/DVL3/CCNB3/CDK5RAP3/CDC37/KSR1/IRAK1/THBS1/NPPA/HRAS/PIK3R6/IFNG/MAP2K7/ABL1/DUSP7…
GO:0022612	BP	GO:0022612	gland morphogenesis	122	0.549013	1.35072	1.57778e-05	0.000273733	0.000171779	8870	tags=52%, list=22%, signal=41%	SERPINB5/HOXA13/SULF1/LAMA5/HOXB13/SULF2/MMP2/IGFBP5/SNAI2/TNC/EPHA2/TP63/BMP7/PLXNA1/LAMA1/GLI1/MSX2/WNT3A/RARG/NKX3-1/IL6/TGM2/TNFAIP3/TNF/PML/NTN1/SOX9/SCRIB/TGFA/TGFB3/FGF1/SEMA3C/TBX3/SFRP1/TGFB2/GLI3/LIMS2/NOTCH1/TGFB1/BAX/CEBPB/CRIP1/TBX2/SRC/FGF7/HOXD13/NHERF1/PLXND1/VDR/NOG/PDGFA/CSF1R/WNT5A/CAPN1/LRP5/CAV1/CSF1/NKX2-3/BMP4/DAG1/CSMD1/AREG/PLAG1/EDAR
GO:0007163	BP	GO:0007163	establishment or maintenance of cell polarity	228	0.504693	1.26936	1.6057e-05	0.000278	0.000174457	15899	tags=75%, list=40%, signal=45%	WNT7A/RHOV/FSCN1/ALPK2/MTCL1/CCL21/CYP26B1/PLEKHG3/MISP/CARMIL2/PLK1/LAMA1/SAPCD2/PHLDB2/ANK1/DST/KIF2C/LHX2/FERMT1/PKD1/SPAG5/BRSK1/NDC80/CENPA/DLG4/TCIRG1/INSC/GATA3/MYH9/SCRIB/FSCN2/SH3BP1/FAT1/DLG5/MAP1B/IGF1R/WNT7B/CORO7/GJA1/EPHB1/KIAA1614/GPSM1/CDC42BPB/FBF1/HES1/MYO18A/ATN1/STK11/PARVB/ENKD1/ABL1/GSN/STK25/PARVG/CYTH1/LMNA/KIF26B/LLGL1/CCL4/TCF15/MAD2L1/PARD6G/RAC3/FSCN3/SPDL1/SLC9A1/SIPA…
GO:0006959	BP	GO:0006959	humoral immune response	258	0.494529	1.24776	1.63363e-05	0.000282249	0.000177123	7864	tags=37%, list=20%, signal=30%	KRT6A/PRSS2/CXCL6/PI3/S100A7/CXCL1/IFNE/PRSS3/TF/KLK7/CXCL8/SPON2/IGHG4/C8G/CXCL5/GNLY/DEFB1/S100A9/IGHG1/IGHG2/AIRE/PDCD1/RARRES2/C1R/KLK5/IL6/SLC11A1/H2BC11/GAPDH/SPRR2A/TNF/EXO1/DEFB4A/CXCL3/C1S/BCL3/RNASE7/LTF/IGHG3/H2BC8/GATA3/CXCL11/H2BC21/SERPING1/BPIFA1/LEAP2/F2/PLA2G6/NCR3LG1/S100A12/POU2AF1/CXCL9/CFB/POU2F2/IFNG/FGA/C1QA/ALOX5/IL1B/EVPL/NOTCH1/PF4V1/EBI3/CXCL13/NOD2/CXCL10/ACOD1/GPI/C1R…
GO:0048863	BP	GO:0048863	stem cell differentiation	243	0.501295	1.26294	1.66155e-05	0.000286481	0.000179779	15794	tags=72%, list=40%, signal=44%	HMGA2/KRT14/TWIST1/WNT7A/SLC4A11/GREM1/SEMA7A/SFRP2/SOX21/CDH2/LAMA5/SEMA6B/GDNF/SNAI2/SEMA3A/SEMA3B/FOXC2/LIF/SEMA5B/SMO/SEMA3F/TP63/FGF19/TBX1/FN1/SEMA4B/CDK6/BMP7/MSX2/JAG1/HOXB4/HOXA7/GSC/MSX1/RBM24/WNT10A/PDX1/BGLAP/FOXC1/EPOP/RADIL/SOX9/MBD3/EZH2/GBX2/MTA1/SEMA4C/SHC4/SOX18/EFNB1/BATF/FGF2/NRP2/NRG1/SEMA3C/TCOF1/TBX3/SFRP1/HES1/SIRT6/RUNX2/TGFB2/SEMA6A/ABL1/PHF19/SEMA3D/NOTCH1/TACSTD2/LMBR1…
GO:0030057	CC	GO:0030057	desmosome	27	0.743618	1.67151	1.69117e-05	0.000290387	0.00018223	6222	tags=78%, list=16%, signal=66%	DSG3/DSC3/CDH2/PKP1/PKP2/POF1B/DSP/JUP/PKP3/PERP/PNN/EVPL/DSG2/DSG1/TCHP/KAZN/DSC2/JAM3/B4GALT1/DSG4/UBA1
GO:0032330	BP	GO:0032330	regulation of chondrocyte differentiation	52	0.646179	1.52429	1.68948e-05	0.000290387	0.00018223	9540	tags=71%, list=24%, signal=54%	NKX3-2/RFLNA/GREM1/LOXL2/PTHLH/SHOX2/HOXA11/ADAMTS7/SNAI2/ADAMTS12/CCN4/PKDCC/RARG/WNT9A/SOX9/SMAD3/TRPS1/BMPR1B/RUNX2/GLI3/RFLNB/MAF/RARB/LTBP3/PRKG2/CCN2/GLG1/MUSTN1/ACVRL1/MBOAT2/ZNF219/BMP4/SMAD7/GDF6/PTPN11/BMP6/IHH
GO:0045931	BP	GO:0045931	positive regulation of mitotic cell cycle	126	0.546598	1.34694	1.7174e-05	0.000293683	0.000184299	15614	tags=79%, list=39%, signal=48%	SPHK1/WNT10B/ESPL1/TERT/CDCA5/CDC25A/NKX3-1/UBE2C/CDC20/CDC6/PRAP1/RRM2/DBF4B/DLGAP5/CCNB1/EIF4EBP1/HYAL1/HES1/STIL/CDC7/EIF4G1/AURKA/ABL1/CDK10/DTL/CDC25C/CCND2/HSPA2/BRD4/CDK1/DDR2/CDC25B/CCDC57/AKT1/CENPJ/MBLAC1/HSF1/TTL/MTBP/RPTOR/CYP1A1/ANAPC7/FBXO5/RCC2/CCND1/MEPCE/SASS6/TMOD3/PPP1R10/KLHL18/MIR221/MEIS2/ADAMTS1/PTPN11/ANXA1/BRCA2/PBX1/LSM11/CDK4/UBE2E2/ASNS/CDC16/ANAPC5/MECP2/DYNLT3/ADAM17…
GO:0032409	BP	GO:0032409	regulation of transporter activity	264	0.49298	1.24462	1.7174e-05	0.000293683	0.000184299	12874	tags=53%, list=32%, signal=36%	GAL/NETO1/MMP9/HAP1/CACNG8/PCSK9/KCNG1/JPH3/CNIH2/PRRT1/DRD4/ATP2A1/FGF11/SHANK1/RNF207/JSRP1/CACNG4/GPR35/JPH2/CBARP/EPHB2/KCNE1/NLGN2/WNK2/SHISA9/GRP/DRD2/CABP1/SYNGR3/DLG4/FGF12/SHANK3/MINK1/SLN/SCN1B/NLGN3/KCNIP2/PIM1/ANO9/NPPA/GALR2/ACTN4/IFNG/AHNAK/CRACR2A/SPHK2/NLGN1/FXYD2/SCN3B/CHP2/SHISA8/SHISA7/ATP1B3/RELN/CHRM3/STAC3/CABP4/HECW1/TCAF2/CACNA2D1/MIR499A/FXYD3/SLC9A1/PDZK1/FXYD7/VMP1/P2RY…
GO:0060759	BP	GO:0060759	regulation of response to cytokine stimulus	179	0.517298	1.29283	1.74533e-05	0.000296635	0.000186151	14936	tags=72%, list=37%, signal=45%	SPHK1/MMP12/IL1R2/PXDN/ZBP1/NLRC5/IL1RN/SPPL2B/IL6/BIRC7/H2BC11/TNFAIP3/MIB2/KLF4/ULK1/ROBO1/ECM1/OAS3/CACTIN/GPS2/NLRP6/DCST1/TRIM41/TRAF2/OAS1/HSPA1A/TTLL12/CDC37/ISG15/IRF3/C1QTNF4/TRAIP/IRAK1/STAT2/GFI1/IKBKE/IRAK2/MAPK7/TRIM56/TNFRSF1A/PADI2/PIAS4/PYCARD/HSPA1B/AXL/GAS6/CCL5/PPARG/IRAK3/PTPN6/CPNE1/NKIRAS2/HPX/WNT5A/MIR135A1/RIPK2/SH2B3/HIF1A/EDN1/CAV1/CSF1/TXK/RFFL/IRF7/TLE5/MUL1/MAVS/TICAM…
GO:0008217	BP	GO:0008217	regulation of blood pressure	185	0.516326	1.29212	1.74533e-05	0.000296635	0.000186151	9879	tags=48%, list=25%, signal=36%	NTSR1/ADM/OXTR/EMILIN1/GCGR/COL1A2/VEGFC/GRIP2/POSTN/GNB3/BDKRB1/SCNN1D/SLC2A5/SPX/ADM5/DLL1/EDN2/PDGFB/TRPV1/KLK1/DRD2/CHGA/TNNI3/TNF/CYP4F12/CHRNA7/ECE1/ACTA2/ADORA1/KCNK6/QRFP/UTS2R/PTAFR/IER3/PLCB3/NPR2/TBXA2R/TAC3/ADAMTS16/GPR37L1/SMAD3/WNK4/NPPA/LEP/PTGS2/NOS2/P2RX1/NPR3/ERAP2/GNA12/AVPR1A/AVPR2/GNA11/UCN/POMC/NOS3/ACE/ATP2B1/GAS6/CORIN/PPARG/ADM2/CORO2B/TPM1/DRD5/EMILIN2/GSK3A/LRP5/EDN1/OR…
GO:0018209	BP	GO:0018209	peptidyl-serine modification	306	0.489569	1.24117	1.74533e-05	0.000296635	0.000186151	14710	tags=65%, list=37%, signal=41%	IL11/DKK1/PNCK/PRKCG/IFNE/SFRP2/MGAT5B/DMPK/LIF/CDK5R1/CSF3/PLK1/MAP3K10/MYO3B/WNT3A/NTF3/BCAR3/CLSPN/CAPRIN2/MAPK12/GALNT13/CSNK1E/IL6/MLXIPL/PKD1/TNF/BRSK1/CHRNA7/VEGFA/MAP3K12/PFN2/ULK1/MYO3A/CAMK2B/CSNK1G2/GADD45A/CAMK2A/MAST2/SH2D3A/PBK/PLK2/PPM1F/DGKQ/TNKS1BP1/RPS6KA4/POGLUT2/GRK2/MAST1/GALNT2/PTGS2/CDC7/BDKRB2/PRKD2/IFNG/EIF4G1/AURKA/TFRC/SRPK3/TTK/PKN3/DCLK3/BDNF/STK38L/IKBKE/MAP4K1/UCN/M…
GO:0030879	BP	GO:0030879	mammary gland development	131	0.54312	1.34107	1.77325e-05	0.000298343	0.000187223	12260	tags=67%, list=31%, signal=47%	HOXB9/OXTR/TNFSF11/HOXA9/IGFBP5/HOXD9/SMO/EPHA2/MSX2/WNT3A/IQGAP3/GLI2/ZNF703/MSX1/VEGFA/FOXB1/ROBO1/PML/NTN1/SOX9/GATA3/SCRIB/TGFA/XDH/ITGA2/TGFB3/HK2/FGF2/TPH1/NRG1/WNT7B/TBX3/CAD/NOTCH4/NEURL1/LEF1/FASN/NCOR2/GLI3/AKT2/BAX/CEBPB/HOXA5/TBX2/SRC/OAS2/AKT1/VDR/WNT2/STAT5A/MTCO2P12/CSF1R/WNT5A/CAPN1/LRP5/USF2/HIF1A/CAV1/CSF1/FOXF1/GPAT4/CCND1/LBH/APLN/ATP7B/GHRHR/BMP4/CSMD1/AREG/BCL2L11/BRCA2/CYP1…
GO:2000241	BP	GO:2000241	regulation of reproductive process	207	0.505828	1.26998	1.77325e-05	0.000298343	0.000187223	11866	tags=55%, list=30%, signal=39%	PAEP/OXTR/MAPK15/IL1A/SULF1/AMH/PKMYT1/LIF/SNAI1/DEFB1/BNC1/CACNA1H/INHBA/BMP7/PIWIL2/WT1/MSX2/CLXN/NOX5/JAG1/CDC25A/SERPINF1/SYDE1/TRIP13/NKX3-1/TEX101/MSX1/CDC20/ADA/ASPM/VEGFA/FANCA/FBXO43/SOX9/TIMP1/PTAFR/ZP1/MYH9/DHX37/GNRH1/ITGB3/NPR2/ANAPC2/FZR1/INHBB/GJA1/RAD51AP1/SFRP1/TEX11/VIP/CHFR/STK11/GPR3/AURKA/RNASE10/TTK/NR5A1/EPPIN/NOTCH1/CDC25C/PLB1/BCL2L1/BAX/UNC5C/CFAP69/SRC/YBX3/OVOL1/HOXD13…
GO:0051321	BP	GO:0051321	meiotic cell cycle	286	0.490614	1.2414	1.77325e-05	0.000298343	0.000187223	14658	tags=67%, list=37%, signal=43%	CCNA1/MAPK15/REC8/TEX15/EREG/CYP26B1/EME2/PKMYT1/LIF/ESPL1/CCNE1/TESMIN/RAD54L/PIWIL2/PLK1/MSX2/MOV10L1/ANKLE1/CDC25A/TRIP13/MSX1/CDC20/MNS1/EME1/PSMC3IP/MSH5/ASPM/EXO1/NDC80/FANCA/FBXO43/AURKC/TUBGCP6/NCAPH/MYH9/NCAPD2/SYCP2L/STAG3/INCENP/CCNB2/RSPH1/DUSP13B/NPR2/SIRT7/ANAPC2/CCNB3/RAD51/FZR1/SUN2/H2AX/NEK2/RAD51AP1/TEX11/BRIP1/SGO1/SLX4/CHFR/FANCD2/GPR3/AURKA/TDRD12/P3H4/TOP2A/TTK/XRCC2/TUBG2/C…
GO:0006402	BP	GO:0006402	mRNA catabolic process	291	0.485706	1.22925	1.77325e-05	0.000298343	0.000187223	16727	tags=68%, list=42%, signal=40%	IGF2BP1/IGF2BP2/PKP1/ZC3H12A/IGF2BP3/GDNF/PLEKHN1/MIR210/SLC11A1/RBM24/PNLDC1/E2F1/PKP3/CSDC2/APOBEC1/TRAF2/HSPA1A/PRR5L/TAF15/TNKS1BP1/DHX34/PATL2/VIP/EDC4/FASTK/MOV10/MEX3D/PAN2/RBM10/CTIF/SCGB1A1/IKBKE/SMG9/UPF3B/CNOT3/PATL1/PCBP4/TRAF5/HSPA1B/VIM/SAMD4A/SKIC2/YBX3/TBRG4/SAMD4B/LARP1/NANOS3/AKT1/HNRNPA0/ZC3H12D/GTPBP1/KHSRP/UPF1/SMG5/AGO2/FUS/MIR93/DXO/HNRNPD/LSM7/CARHSP1/DIS3L2/DAZL/MIR26B/ZH…
GO:0060205	CC	GO:0060205	cytoplasmic vesicle lumen	325	0.484339	1.2292	1.77325e-05	0.000298343	0.000187223	16620	tags=75%, list=42%, signal=44%	SERPINB3/PRSS2/S100A7/SERPINA3/TCN1/CXCL1/CDA/CRISP3/SERPINA4/TF/F5/VEGFC/SERPINE1/IGF2/S100A8/UNC13D/ISLR/OLFM4/S100A9/FN1/S100P/HRNR/GIP/ACTN1/PDGFB/DBH/RARRES2/HK3/AHSG/TIMP2/STK11IP/GRP/ITIH4/ADA/VEGFA/LTF/AOC1/JUP/TIMP1/ECM1/PCSK1/SERPING1/LCN2/TGFB3/TIMP3/ARHGAP9/GALNS/PKM/GGH/MPO/HSPA6/S100A12/PYGL/FERMT3/CRISPLD2/SPARC/OSCAR/THBS1/ANXA2/TGFB2/ACTN4/SCG3/FGA/PDXK/ALOX5/GSN/PTGES2/CRACR2A/F…
GO:0060541	BP	GO:0060541	respiratory system development	213	0.506107	1.27157	1.85703e-05	0.000311809	0.000195673	10827	tags=56%, list=27%, signal=41%	STRA6/MMP12/COL3A1/MMP14/HYDIN/MSC/SLC7A11/LAMA5/ADAMTS2/IGFBP5/DNAAF1/DLX5/LIF/TNC/SIM2/SLC23A1/PDPN/LAMA1/GLI1/WT1/PKDCC/EDN2/LOX/GLI2/RARG/LOXL3/MSX1/PKD1/RCN3/ADA/TNF/VEGFA/MME/TP73/FOSL2/BASP1/SOX9/CCDC40/FLT4/ALDH1A3/TGFB3/DLG5/FGF1/CELSR1/FGF2/SOX11/ABCA12/PLOD3/CRISPLD2/WNT7B/PHEX/TIMELESS/LEF1/HES1/CCBE1/EIF4G1/GLI3/NOTCH1/FGFRL1/ITGA3/ADAMTSL2/CLCN2/HEG1/HOXA5/NOS3/CHI3L1/ACE/SPEF2/ERRF…
GO:0000725	BP	GO:0000725	recombinational repair	179	0.516641	1.29119	1.88495e-05	0.000315862	0.000198217	15001	tags=77%, list=38%, signal=48%	REC8/TEX15/UHRF1/POLQ/RAD54L/RECQL4/CDC45/XRCC3/ZNF365/ANKLE1/TONSL/HROB/HDGFL2/NABP1/BLM/AP5Z1/POLN/SLX1B/BRCA1/CHEK1/EID3/MCM5/RAD51/RECQL5/FEN1/H2AX/MCM7/MCM2/RAD51AP1/TIMELESS/SIRT6/MCM8/SLX4/AUNIP/CDC7/FANCB/GEN1/MRNIP/ABL1/XRCC2/WAS/DMAP1/MUS81/MCM4/RECQL/RTEL1/WRAP53/EP400/GINS2/PIAS4/GINS4/KMT5A/MRGBP/RUVBL2/CGAS/RAD52/XRCC1/PARPBP/MCM3/HUS1B/FUS/INTS3/TRRAP/MAGEF1/RUVBL1/SLF1/OOEP/RAD54B…
GO:0008064	BP	GO:0008064	regulation of actin polymerization or depolymerization	153	0.530928	1.31773	1.96873e-05	0.00032858	0.000206198	15292	tags=76%, list=38%, signal=47%	FHOD3/CCL11/CCL21/CCL26/SPTBN5/VILL/CRACD/CSF3/CDC42EP5/BAIAP2L2/CARMIL2/CDC42EP2/PLEKHG2/PFN2/TMSB15B/SPTA1/SPTBN2/C15orf62/KANK4/AVIL/SH3BP1/ADD2/FCHSD1/KANK3/CCL24/MYADM/SSH1/EVL/VASP/TWF2/GSN/HIP1R/WAS/ARHGAP40/SPTAN1/TENM1/CORO1A/PYCARD/COTL1/HCK/CAPG/KIRREL1/TMSB15A/GBA2/BAIAP2L1/VIL1/PREX1/NCK2/TMSB15C/HCLS1/LMOD1/TMSB10/FLII/CTTN/NAA80/PIK3R2/PDXP/CCR7/BIN1/CXCL12/TRIOBP/TMOD3/RASA1/SPTBN…
GO:1901888	BP	GO:1901888	regulation of cell junction assembly	212	0.50766	1.27539	1.96873e-05	0.00032858	0.000206198	13229	tags=62%, list=33%, signal=42%	WNT7A/DKK1/GREM1/OXTR/COL16A1/MMP14/LRFN4/THBS2/SYNDIG1/SNAI2/SRPX2/SLITRK6/SNAI1/LRRN1/EPHA2/ST8SIA2/CNTNAP2/EPHB2/WNT3A/PHLDB2/NLGN2/NTNG2/CLSTN2/TPBG/THY1/MDGA1/LZTS1/AGRN/MAP4K4/TNF/VEGFA/DAPK3/VSTM5/CLDN1/NTN1/FLRT2/COLQ/NECTIN1/LINGO2/NLGN3/DLG5/NTRK1/PPM1F/SMAD3/EPHB1/SFRP1/CLSTN3/EFNA5/THBS1/CLDN5/CUX2/EIF4G1/CLSTN1/SLITRK4/ABL1/IL1B/LRFN3/BDNF/NLGN1/CHRNB2/RAPGEF1/SNAP25/NPHP4/EPHB3/SLIT…
GO:0032609	BP	GO:0032609	type II interferon production	118	0.551545	1.35526	1.99665e-05	0.000331913	0.00020829	11172	tags=64%, list=28%, signal=47%	INHA/IL20RB/ZC3H12A/IL23A/SLC7A5/LGALS9B/INHBA/IL12RB2/KLRK1/IL18R1/SLC11A1/TNF/BCL3/IL27/GATA3/ARID5A/SCRIB/LGALS9C/CD276/LILRB4/CD274/NLRP6/TYK2/ISG15/SIRPA/FOXP3/CD14/TNFSF4/IL12A/HRAS/IL12RB1/ABL1/ZFPM1/LILRB1/IL1B/SCGB1A1/EBI3/NOD2/XCL1/PYCARD/AXL/GAS6/IL18/IL1RL1/ISL1/HLA-A/PDCD1LG2/LTA/WNT5A/VSIR/RIPK2/ZP3/TXK/TLR9/CCR7/BTN3A2/RARA/DDIT3/PRNP/KLRC4-KLRK1/LGALS9/FADD/CD3E/CLEC7A/HAVCR2/CEBP…
GO:0032649	BP	GO:0032649	regulation of type II interferon production	118	0.551545	1.35526	1.99665e-05	0.000331913	0.00020829	11172	tags=64%, list=28%, signal=47%	INHA/IL20RB/ZC3H12A/IL23A/SLC7A5/LGALS9B/INHBA/IL12RB2/KLRK1/IL18R1/SLC11A1/TNF/BCL3/IL27/GATA3/ARID5A/SCRIB/LGALS9C/CD276/LILRB4/CD274/NLRP6/TYK2/ISG15/SIRPA/FOXP3/CD14/TNFSF4/IL12A/HRAS/IL12RB1/ABL1/ZFPM1/LILRB1/IL1B/SCGB1A1/EBI3/NOD2/XCL1/PYCARD/AXL/GAS6/IL18/IL1RL1/ISL1/HLA-A/PDCD1LG2/LTA/WNT5A/VSIR/RIPK2/ZP3/TXK/TLR9/CCR7/BTN3A2/RARA/DDIT3/PRNP/KLRC4-KLRK1/LGALS9/FADD/CD3E/CLEC7A/HAVCR2/CEBP…
GO:0034399	CC	GO:0034399	nuclear periphery	150	0.536535	1.33066	2.02457e-05	0.00033522	0.000210365	14530	tags=78%, list=36%, signal=50%	UHRF1/IFFO1/LMNB2/KIF4A/LMNTD2/ZNF703/TGFB1I1/MSX1/CENPF/PML/BASP1/KRT8/BLM/FIGN/TELO2/CENPW/LMNB1/DGKQ/CXXC1/SPARC/CAD/HES1/ANXA2/AKAP8L/KRT18/ATN1/NCOR2/ALOX5/GFI1/LMNA/TENM1/CEBPB/TEP1/PIAS4/SMARCC2/VIM/SUV39H1/RUVBL2/HNRNPM/RGS12/SATB2/SMARCD1/CFL1/NUMA1/MAEA/MBD1/THOC1/S100A10/PHACTR3/PCNA/CHMP1A/SMARCB1/RUVBL1/MYB/ATF4/MEN1/DNMT3A/AKAP8/SMARCA4/NUP107/ZNF326/PRR14/ACTB/GHRHR/MORC2/SPTBN4/HN…
GO:0010632	BP	GO:0010632	regulation of epithelial cell migration	274	0.489585	1.2373	2.02457e-05	0.00033522	0.000210365	13223	tags=58%, list=33%, signal=39%	WNT7A/MMP9/FGFBP1/STC1/VEGFC/ZC3H12A/SRPX2/FOXC2/EPHA2/MIR210/BCAR1/PDGFB/INSL3/HAS2/SERPINF1/ADGRA2/MAP4K4/TNF/VEGFA/KLF4/SCARB1/PFN2/CARD10/SOX9/HDAC7/JUP/FLT4/GATA3/GADD45A/APOE/FGFR1/ITGA2/SH3BP1/ITGB3/VASH1/FGF1/TBXA2R/FGF2/NRP2/PLK2/PPM1F/SPARC/HYAL1/DOCK5/THBS1/EVL/TGFB2/CCBE1/MCC/PTGS2/PLCG1/DNAJA4/PRKD2/IFNG/ABL1/NOTCH1/TACSTD2/CXCL13/GATA2/PIK3CD/RRAS/ITGA3/GPI/MIR200A/TGFB1/PTPN23/NOS3…
GO:0071526	BP	GO:0071526	semaphorin-plexin signaling pathway	44	0.653706	1.52499	2.08042e-05	0.000343105	0.000215313	10220	tags=77%, list=26%, signal=58%	SEMA7A/PLXNB3/SEMA6B/GDNF/SEMA3A/SEMA3B/SEMA5B/SEMA3F/PLXNA3/SEMA4B/PLXNA1/PLXNB1/ECE1/PLXNA4/SEMA4C/SH3BP1/PLXNB2/FLNA/NRP2/SEMA3C/SEMA6A/SEMA3D/ARHGDIA/PLXND1/EDN1/SEMA3G/SEMA4G/SEMA4D/SEMA6C/FARP2/NCAM1/HAND2/MET/RAC1
GO:0010639	BP	GO:0010639	negative regulation of organelle organization	358	0.477547	1.21416	2.08042e-05	0.000343105	0.000215313	14125	tags=66%, list=35%, signal=43%	FHOD3/PIF1/LIF/ESPL1/SPTBN5/VILL/SHANK1/CRACD/BMP7/CARMIL2/PLK1/XRCC3/SPEF1/PHLDB2/TPX2/BUB1B/PRRT2/TRIP13/CDC20/HASPIN/AURKB/PRAP1/NDC80/GCLC/PFN2/CENPF/TMSB15B/MAP6D1/LILRB2/SPTA1/FBXO43/SHANK3/RHPN1/BMERB1/SPTBN2/ARHGEF18/IER3/KANK4/KNL1/KNTC1/AVIL/SLX1B/INCENP/CDCA8/BRCA1/BIRC5/CCNB1/CHEK1/ADD2/MAP1B/HSPA1A/ACD/KIF24/SPC24/KANK3/KAT2A/MYADM/HDGFL3/PATL2/SSH1/BUB1/LIMK2/SLX4/CENATAC/TWF2/GEN1/…
GO:0070664	BP	GO:0070664	negative regulation of leukocyte proliferation	96	0.562761	1.37176	2.10835e-05	0.000347025	0.000217773	11778	tags=68%, list=30%, signal=48%	GAL/GREM1/IL20RB/IL4I1/LGALS9B/TNFAIP3/LILRB2/CLEC4G/SCRIB/LGALS9C/IDO1/TSPAN32/LILRB4/DLG5/CD274/TNFRSF14/LRRC32/SOX11/PLA2G5/CTLA4/IL2RA/FOXP3/HLA-G/MAD1L1/VTCN1/LILRB1/SCGB1A1/CEBPB/XCL1/PLA2G2F/TNFRSF21/PDCD1LG2/PLA2G2D/PTPN6/VSIR/PKN1/TNFRSF13B/SLC4A2/BMP4/CD300A/PRNP/INPP5D/CRP/LGALS9/BCL6/CBLB/DLG1/HAVCR2/IHH/CD80/PAWR/FCGR2B/CASP3/IL10/FOXJ1/TYROBP/ZBTB7B/PDE5A/GPNMB/ERBB2/ATM/CD86/GLMN/S…
GO:0032432	CC	GO:0032432	actin filament bundle	78	0.592332	1.4301	2.13627e-05	0.00035024	0.00021979	8782	tags=62%, list=22%, signal=48%	XIRP1/RFLNA/FSCN1/PDLIM7/MICALL2/PDLIM4/ACTN1/MST1R/GAS2L1/ZYX/ABLIM3/PXN/ACTA2/MYH9/SH2B2/PALLD/FBLIM1/FLNA/FHL3/MYL9/TPM4/MARCKS/GAS2L2/MYH14/SEPTIN9/RFLNB/FLNB/CNN2/TLNRD1/PDLIM3/SEPTIN11/PDLIM2/VIL1/SYNPO/TPM1/MYLK/ACTA1/NEBL/MYH6/MYH7/CRYAB/PRICKLE4/PDLIM5/LCP1/CORO1B/FHOD1/SIPA1L3/TRIP6
GO:0044309	CC	GO:0044309	neuron spine	176	0.519952	1.29798	2.13627e-05	0.00035024	0.00021979	10870	tags=57%, list=27%, signal=42%	IGF2BP1/NTSR1/HAP1/SYNDIG1/GRIP2/ITPKA/CNIH2/ARHGAP33/PDLIM4/TENM2/CDK5R1/SHANK1/P2RX6/EPHB2/KCND2/GABBR1/TRPV1/PRRT2/LZTS1/ATP2B2/SHISA9/GRIA3/DRD2/KCND1/DLG4/ADORA1/SHANK3/ASAP1/NR1D1/CAMK2A/GPER1/MT3/MAP1B/TIAM1/DVL1/SLC9A5/STRN4/NEURL1/PSD/APBA2/ABHD17A/LRRC4/PPP1R9B/NGFR/MPP2/HIP1R/NLGN1/APBA3/PALM/CALB1/GRIN1/SHISA8/SHISA7/PPFIA2/DGKI/DAGLA/SEPTIN11/STX4/ABR/BCR/ITGB1/ARHGAP32/DDN/GIPC1/GRM…
GO:0007584	BP	GO:0007584	response to nutrient	153	0.52946	1.31409	2.1642e-05	0.000352739	0.000221359	9860	tags=54%, list=25%, signal=41%	CYP24A1/COL1A1/STC2/SFRP2/GCGR/SLC16A1/KYNU/IL1A/STC1/F5/POSTN/SNAI2/CYP26B1/TNC/MN1/UGT1A1/BMP7/LIPG/GIPR/CYP26A1/MLXIPL/PDX1/GCLC/BGLAP/SPP1/VCAM1/ITGA2/TBXA2R/MAP1B/IGF1R/PIM1/PHEX/PLD1/SFRP1/BRIP1/CYP27B1/RUNX2/TYMS/LEP/PTGS2/TFRC/CDKN2D/TSPO/NOD2/CXCL10/F7/NFKBIZ/SLC27A4/GAS6/STAT1/SST/GNAI2/PPARG/TRIM25/TPCN2/CBS/SRF/VDR/LTA/HSF1/UCP3/CYP1A1/USF2/GCLM/CD40/DNMT3A/RXRA/RARA/RELA/EPO/OGG1/GAT…
GO:0016032	BP	GO:0016032	viral process	429	0.469202	1.19706	2.1642e-05	0.000352739	0.000221359	15084	tags=68%, list=38%, signal=43%	HMGA2/SERPINB3/TRIM15/LRRC15/ITGA5/CXCL8/TRIM31/ZC3H12A/EPHA2/LGALS1/TRIM10/TNFRSF4/ATG16L2/TNF/SCARB1/BICD1/LTF/CLDN1/ZDHHC8/CLEC4G/PARP10/NECTIN1/APOE/OAS3/ITGA2/ST3GAL4/ITGB3/TNFRSF14/HEXIM1/OAS1/ITGB5/HSPA1A/VPS18/ISG15/FURIN/GPR15/CLDN9/CTSL/CD209/LEF1/TMPRSS4/GRK2/TPCN1/CCL8/PVR/OASL/CCL3/TFRC/CDHR3/TOP2A/GSN/GFI1/TNIP1/SIGLEC1/ITGB7/TRIM11/NOTCH1/TMEM250/EFNB2/ST6GALNAC2/PTX3/SLC3A2/HCFC1/…
GO:0034470	BP	GO:0034470	ncRNA processing	438	0.465889	1.18912	2.1642e-05	0.000352739	0.000221359	19037	tags=84%, list=48%, signal=45%	H19/TERT/PIWIL2/MOV10L1/INTS1/PPAN/IL6/NSUN5P1/TDRD5/PNLDC1/HOXB-AS3/FBLL1/SART1/PUS1/TRMU/NOP2/DHX37/DDX47/GPAT2/BOP1/NSUN5P2/SIRT7/RPP25/TRMT2A/SRRT/SMAD3/DDX54/GTPBP3/ADAT3/ANKRD34B/KRI1/NOC4L/RRP7BP/DDX51/QTRT1/DGCR8/RPUSD1/TRMT1/TDRD12/TRMT61A/WDR6/ADAT2/RRP1/DUS3L/INTS6L/PES1/TGFB1/SPOUT1/NOP56/HENMT1/PIWIL1/SUV39H1/PDCD11/WDR18/TUT1/CTU1/SLX9/RRP9/TDRD9/ISG20/FTSJ1/DUS1L/NSUN5/RRP12/WDR4/A…
GO:0032200	BP	GO:0032200	telomere organization	185	0.515477	1.29	2.19212e-05	0.000356594	0.000223778	16313	tags=81%, list=41%, signal=48%	PIF1/MAPK15/CCNE1/RECQL4/TERT/PKIB/XRCC3/H3C4/ZNF365/AURKB/EXO1/DOT1L/PML/EZH2/H3C6/BLM/PNKP/SLX1B/TELO2/H3C10/EID3/ACD/RAD51/FEN1/TNKS1BP1/NEK2/TFPT/SIRT6/SLX4/MAP2K7/H3C8/H4C16/H4C12/LTO1/RTEL1/WRAP53/TEP1/SRC/RUVBL2/MYC/XRCC1/ZNF827/MCRS1/INO80B/SPDYA/ZBTB48/UPF1/HUS1B/SMG5/PCNA/MAP3K4/RUVBL1/HNRNPD/SLF1/INO80E/ATR/MAD2L2/CCT6A/PPP1R10/DNA2/PARP3/HNRNPA2B1/NFRKB/EZH1/H4C14/TFIP11/YLPM1/EXOSC10…
GO:0021510	BP	GO:0021510	spinal cord development	102	0.562721	1.37506	2.22005e-05	0.000360434	0.000226188	11788	tags=65%, list=30%, signal=46%	RFX8/HOXD10/HOXB8/LHX5/ISL2/GDNF/SMO/WNT1/DRAXIN/LHX1/DLL1/PHGDH/WNT3A/GLI2/ZIC1/MDGA1/LOXL3/PKD1/FOXB1/VSTM5/LHX4/LRP8/CHRD/SOX11/DAB1/NEFL/GLI3/IFT122/NOTCH1/GATA2/VIT/CLN8/RELN/DMRT3/SLIT1/ADARB1/PTPRS/ISL1/PLXDC1/NOG/MED12/ERCC2/DCC/PKD2/IFT172/INTU/ZC4H2/DLL4/MDGA2/TULP3/SRD5A1/SCYL1/SUFU/LBX1/DCTN1/LMO4/PROX1/SOX12/FOXN4/HOXC10/MECP2/SOX4/EED/TCTN1/SOX13/ZPR1
GO:0006913	BP	GO:0006913	nucleocytoplasmic transport	330	0.483869	1.22877	2.24797e-05	0.00036285	0.000227704	17811	tags=83%, list=45%, signal=46%	MMP12/GCKR/ZC3H12A/SMO/SPRN/ANKLE1/ZIC1/CDKN1A/FERMT1/PKD1/CABP1/BCL3/PML/RANGAP1/SFN/JUP/IER3/DDX39B/BACH2/FLNA/SIRT7/RAPGEF3/SMAD3/SIRT6/PABPN1/AKAP8L/NXF3/LEP/PTGS2/AAAS/ECT2/IFNG/TNPO2/CDAN1/LZTS2/GLI3/IL1B/NUP62/NOTCH1/DMAP1/LMNA/CHP2/CCHCR1/TGFB1/TRIM28/ALYREF/NUP210/CDK1/NCBP3/GAS6/NXF1/RANBP1/FAM53B/NUP188/LSG1/POLA2/AXIN1/KPNA2/AKT1/RGPD1/NUP62CL/POM121B/DDX39A/NUP85/HCLS1/THOC1/UPF1/SMG…
GO:0051169	BP	GO:0051169	nuclear transport	330	0.483869	1.22877	2.24797e-05	0.00036285	0.000227704	17811	tags=83%, list=45%, signal=46%	MMP12/GCKR/ZC3H12A/SMO/SPRN/ANKLE1/ZIC1/CDKN1A/FERMT1/PKD1/CABP1/BCL3/PML/RANGAP1/SFN/JUP/IER3/DDX39B/BACH2/FLNA/SIRT7/RAPGEF3/SMAD3/SIRT6/PABPN1/AKAP8L/NXF3/LEP/PTGS2/AAAS/ECT2/IFNG/TNPO2/CDAN1/LZTS2/GLI3/IL1B/NUP62/NOTCH1/DMAP1/LMNA/CHP2/CCHCR1/TGFB1/TRIM28/ALYREF/NUP210/CDK1/NCBP3/GAS6/NXF1/RANBP1/FAM53B/NUP188/LSG1/POLA2/AXIN1/KPNA2/AKT1/RGPD1/NUP62CL/POM121B/DDX39A/NUP85/HCLS1/THOC1/UPF1/SMG…
GO:0050890	BP	GO:0050890	cognition	317	0.483539	1.2266	2.24797e-05	0.00036285	0.000227704	15045	tags=63%, list=38%, signal=40%	STRA6/NETO1/FOSL1/DKK1/NTSR1/PRKCG/KLK8/LRRC66/OXTR/TMPRSS11E/CCL11/NPTX2/ITGA5/SLC7A11/JPH3/KCNK2/PRRT1/SLC24A2/C1QL1/CAMK2N1/SHANK1/TH/CNTNAP2/EPHB2/GIP/NTF3/CLSTN2/TPBG/SPECC1/DBH/SERPINF1/ABCA7/HOXA1/DRD2/TNF/BRSK1/CHRNA7/BGLAP/ASIC1/FOXB1/MME/DLG4/ADORA1/MAP1A/LILRB2/SHANK3/SYNGAP1/NLGN4Y/APOE/NLGN4X/NLGN3/ST3GAL4/ZNF385A/NRXN2/NTRK1/PRKAR1B/PLK2/RAPGEF3/CIC/ADCY3/NDRG4/FEN1/EN1/KAT2A/VIP/TU…
GO:0032945	BP	GO:0032945	negative regulation of mononuclear cell proliferation	89	0.570452	1.38716	2.2759e-05	0.000365941	0.000229644	11778	tags=70%, list=30%, signal=49%	GAL/IL20RB/IL4I1/LGALS9B/LILRB2/CLEC4G/SCRIB/LGALS9C/IDO1/TSPAN32/LILRB4/DLG5/CD274/TNFRSF14/LRRC32/SOX11/PLA2G5/CTLA4/IL2RA/FOXP3/HLA-G/MAD1L1/VTCN1/LILRB1/SCGB1A1/CEBPB/XCL1/PLA2G2F/TNFRSF21/PDCD1LG2/PLA2G2D/PTPN6/VSIR/PKN1/TNFRSF13B/SLC4A2/BMP4/CD300A/PRNP/INPP5D/CRP/LGALS9/CBLB/DLG1/HAVCR2/IHH/CD80/PAWR/FCGR2B/CASP3/IL10/FOXJ1/TYROBP/ZBTB7B/PDE5A/GPNMB/ERBB2/ATM/CD86/GLMN/SPN/TWSG1
GO:0008361	BP	GO:0008361	regulation of cell size	187	0.51385	1.28645	2.2759e-05	0.000365941	0.000229644	10315	tags=57%, list=26%, signal=43%	L1CAM/SEMA7A/KCNN4/GNB3/SEMA6B/SCT/SEMA3A/SEMA3B/SEMA5B/NKX6-1/SEMA3F/ARHGAP4/KIAA0319/DRAXIN/FN1/PLXNA3/SEMA4B/WNT3A/IQGAP3/KEL/PRR16/RARG/TRPV4/MEGF8/VEGFA/ULK1/PLXNA4/NTN1/ISLR2/SHANK3/SPP1/SEMA4C/APOE/LPAR3/VAV2/MT3/LRRC8A/TRIM46/ANAPC2/MAP1B/SEMA3C/SLC12A7/EFNA5/LIMK1/SEMA6A/TWF2/SLC12A3/SLC12A4/SLC12A9/ABL1/AKT1S1/SEMA3D/TRPV2/BDNF/RAP1GAP2/SLC12A8/CDH4/GDI1/CLN8/VAV3/UCN/IFRD1/E2F4/NRCAM/S…
GO:0032964	BP	GO:0032964	collagen biosynthetic process	45	0.657055	1.53648	2.30382e-05	0.000369009	0.000231569	9540	tags=71%, list=24%, signal=54%	SERPINB7/COL1A1/COL5A1/EMILIN1/PCOLCE/LARP6/INHBA/P3H3/IL6/RCN3/FOSL2/ITGA2/TGFB3/F2/CYGB/TRAM2/P3H4/NOTCH1/UCN/TGFB1/VIM/DDR2/SCX/ENG/MYB/SERPINH1/BMP4/CBX8/SERPINF2/F2R/CIITA/IHH
GO:0033273	BP	GO:0033273	response to vitamin	84	0.586273	1.42207	2.30382e-05	0.000369009	0.000231569	9860	tags=62%, list=25%, signal=47%	CYP24A1/COL1A1/STC2/KYNU/IL1A/STC1/F5/POSTN/SNAI2/CYP26B1/TNC/MN1/BMP7/CYP26A1/PDX1/BGLAP/SPP1/ITGA2/MAP1B/IGF1R/PIM1/PHEX/SFRP1/BRIP1/CYP27B1/RUNX2/TYMS/LEP/PTGS2/CDKN2D/TSPO/CXCL10/F7/NFKBIZ/GAS6/TRIM25/TPCN2/CBS/VDR/CYP1A1/CD40/DNMT3A/RXRA/RARA/RELA/EPO/OGG1/GATA4/FKBP1B/KANK2/FES/GPX1
GO:0001942	BP	GO:0001942	hair follicle development	93	0.568735	1.38447	2.33175e-05	0.000372767	0.000233927	8870	tags=54%, list=22%, signal=42%	KRT17/GAL/DKK1/SOX21/TGM3/CDH3/LAMA5/WNT10B/IGFBP5/CD109/SMO/SNAI1/TP63/INHBA/MSX2/FOXE1/GLI2/LHX2/FST/LRP4/FERMT1/DNASE1L2/WNT10A/TNF/SOX9/SOX18/TMEM79/TGFB2/NGFR/NOTCH1/LGR5/PIAS4/APCDD1/FGF7/NUMA1/DSG4/PDGFA/ERCC2/ALX4/WNT5A/NAGLU/FOXQ1/INTU/MYSM1/NOM1/TRADD/TRPC4AP/RELA/NSUN2/EDAR
GO:0001755	BP	GO:0001755	neural crest cell migration	59	0.620873	1.47767	2.3876e-05	0.000377358	0.000236808	8548	tags=59%, list=21%, signal=47%	TWIST1/SEMA7A/LAMA5/SEMA6B/GDNF/SEMA3A/SEMA3B/SEMA5B/SMO/SEMA3F/FGF19/TBX1/FN1/SEMA4B/BMP7/RADIL/GBX2/SEMA4C/EFNB1/NRP2/SEMA3C/SEMA6A/SEMA3D/SOX8/ANXA6/ISL1/HIF1A/EDN1/SEMA3G/CORO1C/BMP4/SEMA4G/SEMA4D/SEMA6C/NRTN
GO:0001707	BP	GO:0001707	mesoderm formation	75	0.60024	1.44469	2.3876e-05	0.000377358	0.000236808	7320	tags=53%, list=18%, signal=44%	HMGA2/DKK1/TRIM15/SFRP2/HOXA11/ITGB4/EYA2/FOXC2/SNAI1/EPHA2/INHBA/BMP7/WNT3A/KLF4/FOXC1/ITGA2/ITGB3/TBX6/SMAD3/GJA1/EYA1/LEF1/TXNRD1/ARMC5/POFUT2/ITGA3/GPI/KDM6B/AHDC1/AXIN1/TBX19/SRF/ITGB1/SCX/NOG/WNT5A/APELA/EOMES/FOXF1/NF2
GO:0061844	BP	GO:0061844	antimicrobial humoral immune response mediated by antimicrobial peptide	83	0.578378	1.40189	2.3876e-05	0.000377358	0.000236808	5164	tags=37%, list=13%, signal=33%	KRT6A/CXCL6/S100A7/CXCL1/KLK7/CXCL8/CXCL5/GNLY/DEFB1/S100A9/KLK5/H2BC11/GAPDH/DEFB4A/CXCL3/RNASE7/LTF/H2BC8/CXCL11/H2BC21/BPIFA1/LEAP2/F2/S100A12/CXCL9/EVPL/PF4V1/CXCL13/NOD2/CXCL10/H2BC7
GO:1902905	BP	GO:1902905	positive regulation of supramolecular fiber organization	175	0.520819	1.29985	2.3876e-05	0.000377358	0.000236808	13134	tags=67%, list=33%, signal=45%	CCL11/CCL21/CCL26/CDK5R1/CRACD/CSF3/CDC42EP5/BAIAP2L2/CARMIL2/CDC42EP2/MAGEL2/EFEMP2/TRPV4/PXN/PFN2/C15orf62/APOE/TGFB3/COLGALT1/PSRC1/FLNA/MAP1B/HSPA1A/RAPGEF3/PPM1F/FCHSD1/SMAD3/CCL24/SFRP1/EPHA1/EVL/VASP/LIMK1/NAV3/ABL1/ANKRD53/GSN/WASF1/CCDC88A/SORBS3/TESK1/TENM1/PYCARD/HSPA1B/KATNB1/GIT1/HCK/KIRREL1/BAIAP2L1/CCN2/RHOC/NUMA1/VIL1/ARHGEF10L/SYNPO/CLIP1/NCK2/TPM1/S100A10/LMOD1/ARHGEF15/ARL2/CTT…
GO:0022408	BP	GO:0022408	negative regulation of cell-cell adhesion	203	0.511565	1.28332	2.3876e-05	0.000377358	0.000236808	10966	tags=58%, list=27%, signal=42%	IL20RB/ZC3H12A/CCL21/B4GALNT2/SERPINE2/WNT1/LAG3/IL4I1/LGALS9B/C1QTNF1/NRARP/JAG1/IL1RN/ZNF703/LOXL3/TRPV4/VEGFA/KLF4/DTX1/LILRB2/CLEC4G/SCRIB/JAK3/TBX21/LGALS9C/IDO1/TSPAN32/LILRB4/DLG5/CD274/TNFRSF14/HLX/LRRC32/IRF1/PLA2G5/CTLA4/ABCA12/ADTRP/IL2RA/PPM1F/NOTCH4/FOXP3/MYADM/IL4R/TNFSF4/TIGIT/RUNX3/ADORA2A/HLA-G/MAD1L1/VTCN1/ABL1/GLI3/UBASH3B/LILRB1/ASCL2/SCGB1A1/SPI1/ALOX12/NOTCH1/CCL25/MAPK7/SOC…
GO:0043292	CC	GO:0043292	contractile fiber	244	0.492024	1.23963	2.3876e-05	0.000377358	0.000236808	13800	tags=61%, list=35%, signal=40%	AHNAK2/FLNC/FHOD3/SLC2A1/TNNT3/PDLIM7/SMTNL1/PLEC/MYBPC3/TNNI2/MMP2/IGFN1/PDLIM4/TPM2/CDK5R1/ANKRD2/MYH3/JPH2/MYOM3/FHL2/MYO18B/MYH13/KRT19/SCN5A/ACTN1/ANK1/KCNE1/DST/OBSL1/TNNT2/RYR3/TCAP/TNNI3/ACTA2/ARHGEF25/CSRP2/KRT8/JUP/OBSCN/MYL5/MYLK2/TNNT1/ITGB1BP2/IDO1/FBXO32/CALD1/PALLD/FLNA/MYBPC1/FHL3/CACNA1C/MYL9/TPM4/ANKRD23/TWF2/ACTN4/STK11/SYNM/AHNAK/PARVB/CAVIN4/ASB2/FBXL22/NEXN/MYH15/SCN3B/ACTN3…
GO:0031348	BP	GO:0031348	negative regulation of defense response	308	0.487042	1.23498	2.41552e-05	0.00038105	0.000239125	14146	tags=62%, list=35%, signal=41%	SERPINB4/SAA1/MMP12/IL20RB/FNDC4/TRIM31/IL22RA1/TNFAIP6/KIR2DL4/C1QTNF12/NLRC5/SIGLEC10/RHBDF2/DRD2/TNFAIP3/AURKB/ADA/MEFV/KLRC1/CHRNA7/KLF4/METRNL/ADORA1/GATA3/IER3/NR1D1/APOE/SERPING1/GPER1/OAS3/CACTIN/GPS2/NLRP6/MIR590/DCST1/PBK/PLK2/OAS1/SERPINB9/IL2RA/TTLL12/GPR17/SMAD3/ISG15/FURIN/SIRPA/SLAMF8/FOXP3/PLCG1/ADORA2A/HLA-G/PPARD/STAT2/CLEC12B/ELF4/ALOX5/LILRB1/HAMP/CST7/WFDC1/TRIM11/SOCS3/HLA-F…
GO:0022404	BP	GO:0022404	molting cycle process	96	0.561893	1.36964	2.44345e-05	0.000381846	0.000239624	8870	tags=53%, list=22%, signal=41%	KRT17/GAL/DKK1/SOX21/TGM3/CDH3/LAMA5/WNT10B/IGFBP5/CD109/SMO/SNAI1/TP63/INHBA/MSX2/FOXE1/GLI2/LHX2/FST/LRP4/FERMT1/DNASE1L2/WNT10A/TNF/SOX9/SOX18/TMEM79/TGFB2/NGFR/NOTCH1/LGR5/PIAS4/APCDD1/FGF7/NUMA1/DSG4/PDGFA/ERCC2/ALX4/WNT5A/NAGLU/FOXQ1/INTU/MYSM1/NOM1/TRADD/TRPC4AP/RELA/FARP2/NSUN2/EDAR
GO:0022405	BP	GO:0022405	hair cycle process	96	0.561893	1.36964	2.44345e-05	0.000381846	0.000239624	8870	tags=53%, list=22%, signal=41%	KRT17/GAL/DKK1/SOX21/TGM3/CDH3/LAMA5/WNT10B/IGFBP5/CD109/SMO/SNAI1/TP63/INHBA/MSX2/FOXE1/GLI2/LHX2/FST/LRP4/FERMT1/DNASE1L2/WNT10A/TNF/SOX9/SOX18/TMEM79/TGFB2/NGFR/NOTCH1/LGR5/PIAS4/APCDD1/FGF7/NUMA1/DSG4/PDGFA/ERCC2/ALX4/WNT5A/NAGLU/FOXQ1/INTU/MYSM1/NOM1/TRADD/TRPC4AP/RELA/FARP2/NSUN2/EDAR
GO:0051928	BP	GO:0051928	positive regulation of calcium ion transport	118	0.549964	1.35138	2.44345e-05	0.000381846	0.000239624	11099	tags=63%, list=28%, signal=45%	NTSR1/HAP1/TRPV3/MCHR1/STC1/BDKRB1/CEMIP/ATP2A1/G6PD/JPH2/PDGFB/P2RX5/THY1/GJC2/NPSR1/CXCL11/CAMK2A/GPER1/PDGFRB/F2/CXCL9/PLCG1/CCL3/ABL1/P2RX1/TRPV2/CRACR2A/CD19/SPHK2/TSPO/CXCL10/UCN/GRIN1/CCL4/BAX/XCL1/STAC3/WFS1/ATP2B1/CACNA2D1/SLC9A1/CCL5/VMP1/P2RY6/LILRA5/GSTM2/MYLK/PKD2/CAV1/TRPC1/APLNR/ADCYAP1R1/CXCL12/CCL2/CALM3/CAPN3/GRM6/CACNB2/HTT/STIMATE/CASQ1/RYR2/CX3CL1/F2RL3/WNK3/F2R/CCR1/SNCA/TRP…
GO:0051250	BP	GO:0051250	negative regulation of lymphocyte activation	168	0.521321	1.29859	2.44345e-05	0.000381846	0.000239624	14117	tags=69%, list=35%, signal=45%	GAL/INHA/IL20RB/ZC3H12A/LAG3/IL4I1/LGALS9B/INHBA/NRARP/LOXL3/TNFAIP3/DTX1/LILRB2/CLEC4G/SCRIB/JAK3/TBX21/LGALS9C/IDO1/TSPAN32/LILRB4/DLG5/CD274/TNFRSF14/HLX/LRRC32/IRF1/SOX11/PLA2G5/CTLA4/IL2RA/FOXP3/SFRP1/IL4R/TBC1D10C/TNFSF4/TIGIT/RUNX3/RHBDD3/ADORA2A/HLA-G/MAD1L1/VTCN1/GLI3/LILRB1/ASCL2/SCGB1A1/HLA-F/FGR/SOCS1/CEBPB/XCL1/PLA2G2F/TNFRSF21/AXL/PDCD1LG2/PLA2G2D/PTPN6/THOC1/VSIR/TYRO3/PKN1/TNFRSF1…
GO:0043197	CC	GO:0043197	dendritic spine	174	0.518766	1.2944	2.44345e-05	0.000381846	0.000239624	12186	tags=61%, list=31%, signal=43%	IGF2BP1/NTSR1/HAP1/SYNDIG1/ITPKA/CNIH2/ARHGAP33/PDLIM4/TENM2/CDK5R1/SHANK1/P2RX6/EPHB2/KCND2/GABBR1/TRPV1/PRRT2/LZTS1/ATP2B2/SHISA9/GRIA3/DRD2/KCND1/DLG4/ADORA1/SHANK3/ASAP1/NR1D1/CAMK2A/GPER1/MT3/MAP1B/TIAM1/DVL1/SLC9A5/STRN4/NEURL1/PSD/APBA2/ABHD17A/LRRC4/PPP1R9B/NGFR/MPP2/HIP1R/NLGN1/APBA3/PALM/CALB1/GRIN1/SHISA8/SHISA7/PPFIA2/DGKI/DAGLA/SEPTIN11/STX4/ABR/BCR/ITGB1/ARHGAP32/DDN/GIPC1/GRM5/SYNP…
GO:0014033	BP	GO:0014033	neural crest cell differentiation	94	0.571197	1.39086	2.47137e-05	0.000384052	0.000241009	8548	tags=51%, list=21%, signal=40%	TWIST1/SEMA7A/CDH2/LAMA5/SEMA6B/GDNF/SNAI2/SEMA3A/SEMA3B/FOXC2/SEMA5B/SMO/SEMA3F/FGF19/TBX1/FN1/SEMA4B/BMP7/JAG1/GSC/WNT10A/FOXC1/RADIL/SOX9/GBX2/SEMA4C/EFNB1/NRP2/NRG1/SEMA3C/TCOF1/SFRP1/HES1/SEMA6A/SEMA3D/SOX8/ANXA6/ISL1/HIF1A/EDN1/SEMA3G/CORO1C/BMP4/SEMA4G/SEMA4D/SEMA6C/OTUD5/NRTN
GO:0042445	BP	GO:0042445	hormone metabolic process	240	0.50091	1.26183	2.47137e-05	0.000384052	0.000241009	13858	tags=63%, list=35%, signal=41%	KLK6/AKR1B15/AKR1B10/GAL/STC2/ADM/CYP27C1/DIO2/CYP2C9/CYP2W1/GNB3/AKR1C2/DUOXA2/DIO3/CYP26B1/DUOX2/UGT2B7/IL4I1/CACNA1H/UGT1A1/ADH7/ALDH8A1/FOXE1/CYP2C8/UGT1A7/AANAT/SLC5A5/LHB/TG/CYP26A1/CHST9/BCO2/CEL/AKR1B1/HSD17B3/CYP3A5/CTSK/SRD5A2/ECE1/MME/RBP1/AKR1C4/GATA3/CYP11A1/SPP1/ALDH1A3/PCSK1/HSD17B2/RDH5/RDH16/ASMT/IGF1R/DGKQ/FURIN/PCSK4/CTSL/RDH13/CYP27B1/LEP/PCSK6/CYP2C18/GFI1/NR5A1/STARD3/DHRS9/…
GO:0006401	BP	GO:0006401	RNA catabolic process	347	0.477549	1.21346	2.47137e-05	0.000384052	0.000241009	16727	tags=69%, list=42%, signal=40%	IGF2BP1/IGF2BP2/PKP1/ZC3H12A/IGF2BP3/GDNF/ERN2/PLEKHN1/MIR210/SLC11A1/NEAT1/RBM24/PNLDC1/E2F1/PKP3/CSDC2/APOBEC1/SLFN13/TRAF2/HSPA1A/PRR5L/TAF15/FEN1/TNKS1BP1/DHX34/PATL2/VIP/EDC4/FASTK/MOV10/MEX3D/PAN2/RBM10/CTIF/ZSWIM8/SCGB1A1/IKBKE/SMG9/UPF3B/CNOT3/ZC3H18/PATL1/PCBP4/TRAF5/HSPA1B/VIM/SAMD4A/DNM3OS/SKIC2/YBX3/TBRG4/SAMD4B/ISG20/LARP1/OAS2/NANOS3/AKT1/HNRNPA0/ZC3H12D/GTPBP1/KHSRP/UPF1/SMG5/AGO2/…
GO:0044771	BP	GO:0044771	meiotic cell cycle phase transition	13	0.842634	1.75611	2.48819e-05	0.000385947	0.000242198	5784	tags=85%, list=14%, signal=72%	MAPK15/PKMYT1/CDC25A/CDC20/NDC80/CCNB2/CHFR/TTK/CDC25C/OVOL1/CDC25B
GO:0005996	BP	GO:0005996	monosaccharide metabolic process	260	0.490694	1.23807	2.52722e-05	0.000390549	0.000245086	14556	tags=65%, list=36%, signal=42%	GCKR/SLC2A1/PPP1R3G/IGF2/GNB3/PFKP/IGFBP3/C1QTNF12/G6PD/ENO2/SLC23A1/MIR210/C1QTNF1/CHST1/AKR1B1/HK3/MST1/FUT7/SLC2A3/GAPDH/PFKFB4/TNF/GPT/MAN2C1/PDX1/GCLC/SLC45A3/OTOGL/DSE/ZNF692/HK2/GLYCTK/PKM/PMAIP1/PFKFB1/SIRT7/OAS1/DGKQ/SLC39A14/KAT2A/IDUA/FOXK1/TFF3/FUT9/SIRT6/BRAT1/LEP/CHST15/STK11/PPARD/GAA/POFUT2/SDS/SLC23A2/NNMT/ACTN3/AKT2/GPI/MIDN/HKDC1/ACACB/IRS1/SLC25A10/ALDOA/C1QTNF3/PGD/GSTO2/MAN2…
GO:0072594	BP	GO:0072594	establishment of protein localization to organelle	456	0.463174	1.18294	2.52722e-05	0.000390549	0.000245086	18158	tags=79%, list=46%, signal=44%	MMP12/GCKR/CACNG8/MICALL2/NDP/ZC3H12A/SMO/NEURL3/CACNG4/GZMB/TERT/TTC9-DT/SPRN/ZIC1/MACROH2A2/CDKN1A/FERMT1/ABLIM3/TNFAIP3/CABP1/BCL3/PML/JUP/SCRIB/HK2/DNLZ/HGS/FLNA/ACD/LRWD1/SMAD3/BBC3/TOMM40/SIRT6/LEP/TRAM2/PTGS2/ECT2/IFNG/TNPO2/GLI3/NUP62/IFT122/NOTCH1/TSPO/DMAP1/LMNA/CHP2/HPS4/TGFB1/BAX/TRIM28/WRAP53/NEURL1B/PTPN23/CDK1/GET4/RNF31/SIAH3/FAM53B/NUP188/RUVBL2/POLA2/AP3D1/ZFAND2A/SGTA/ZNF827/KP…
GO:0003712	MF	GO:0003712	transcription coregulator activity	500	0.458699	1.17284	2.58307e-05	0.000398442	0.000250039	19010	tags=83%, list=48%, signal=44%	HMGA2/TFAP2A/TRIM15/HR/NR0B1/PRDM8/TRIM31/LMO1/RCOR2/NFE4/FHL2/MAP3K10/WNT3A/ACTN1/PPP1R13L/TOX2/BEND6/HMGA1/TRIP13/DNMT3B/TGFB1I1/PSMC3IP/CITED4/DTX1/BCL9L/ZMIZ2/LPIN3/BCL3/FBXL19/BASP1/HDAC7/EZH2/JUP/ARID5A/PARP10/MTA1/MED15/GPS2/HELZ2/CD274/BRCA1/FGF2/FHL3/POU2AF1/HSPA1A/NRG1/PHF24/TAF15/KAT2A/FOXP3/YEATS2/FLYWCH1/MIER2/DDX54/SIN3B/SIRT6/ARID3A/NIBAN2/EWSR1/CCDC124/ATN1/KMT2D/ACTN4/MRTFA/NCOR2…
GO:0034767	BP	GO:0034767	positive regulation of monoatomic ion transmembrane transport	157	0.526905	1.30913	2.63892e-05	0.000406306	0.000254974	11099	tags=57%, list=28%, signal=42%	GAL/NTSR1/HAP1/KCNN4/BDKRB1/CEMIP/DRD4/ATP2A1/RNF207/G6PD/JPH2/EPHB2/MIR210/KCNE1/P2RX5/THY1/GJC2/WNK2/NPSR1/SHANK3/CXCL11/SCN1B/GPER1/NLGN3/F2/FLNA/KCNIP2/CXCL9/KCNMB1/NPPA/GALR2/PLCG1/ACTN4/IFNG/ABL1/P2RX1/CRACR2A/CD19/FXYD2/CHP2/CXCL10/GRIN1/BAX/ATP1B3/RELN/XCL1/STAC3/CACNA2D1/SLC9A1/PDZK1/VMP1/P2RY6/NHERF1/GSTM2/PKD2/EDN1/CAV1/TRPC1/ANO6/APLNR/KCNE5/ADCYAP1R1/CCL2/CALM3/TESC/CAPN3/GRM6/LRRC38…
GO:0007422	BP	GO:0007422	peripheral nervous system development	80	0.583148	1.40952	2.66684e-05	0.000409849	0.000257198	10743	tags=64%, list=27%, signal=47%	SH3TC2/ADGRB2/HOXD10/GPC1/ITGB4/PLEC/ISL2/GDNF/HOXD9/ARTN/NTF3/CLDN1/PLXNA4/FA2H/POU4F1/CNTNAP1/LGI4/HAPLN2/RUNX3/LAMB2/BDNF/AKT2/ONECUT2/SOX8/CDK1/EGR3/ISL1/NEFH/NAB1/AKT1/MED12/POU3F1/NDRG1/EGR2/UGT8/NTF4/ADGRB1/SKI/NAB2/ARHGEF10/SCN8A/DAG1/RELA/ASIC2/HAND2/PRX/LAMA2/PMP22/ILK/ERBB2/DICER1
GO:0001666	BP	GO:0001666	response to hypoxia	288	0.491379	1.24359	2.80647e-05	0.000430514	0.000270166	14143	tags=65%, list=35%, signal=42%	TWIST1/CA9/EGLN3/LOXL2/SLC2A1/STC2/ADM/PLAU/ANGPTL4/MMP14/IL1A/STC1/VEGFC/POSTN/NDP/KCNK2/MMP2/DIO3/PLOD2/LIF/ADAM8/TH/PLEKHN1/TERT/BMP7/AK4/MIR210/DDIT4/KCND2/VASN/NKX3-1/TRPV4/PGF/DRD2/HSPG2/ADA/TNF/CHRNA7/VEGFA/FOSL2/ADORA1/PML/VCAM1/ITGA2/TGFB3/HK2/MT3/ERO1A/CCNA2/PMAIP1/CYGB/MB/SMAD3/SFRP1/BRIP1/IRAK1/KCNMB1/THBS1/TGFB2/PLK3/LEP/PTGS2/PPARD/LONP1/NOS2/HILPDA/TFRC/PLOD1/ASCL2/NOTCH1/LMNA/F7/C…
GO:0048675	BP	GO:0048675	axon extension	121	0.545107	1.3404	2.83439e-05	0.000433205	0.000271855	10179	tags=60%, list=26%, signal=44%	L1CAM/SEMA7A/SEMA6B/SEMA3A/SEMA3B/SEMA5B/NKX6-1/SEMA3F/ARHGAP4/KIAA0319/DRAXIN/FN1/PLXNA3/SEMA4B/WNT3A/EDN2/LHX2/MEGF8/VEGFA/ULK1/PLXNA4/NTN1/ISLR2/SEMA4C/APOE/NLGN3/MT3/TRIM46/ANAPC2/NRP2/MAP1B/DVL1/SEMA3C/LIMK1/SEMA6A/TWF2/LAMB2/ABL1/SEMA3D/TRPV2/CDH4/GDI1/IFRD1/NRCAM/SLIT1/RTN4R/PTPRS/VCL/HDAC6/SRF/ITGB1/ZFYVE27/TTL/WNT5A/CTTN/DIP2B/EDN1/SEMA3G/CXCL12/SEMA4G/SEMA4D/DNM2/SEMA6C/SMURF1/HSP90AA1/…
GO:0001959	BP	GO:0001959	regulation of cytokine-mediated signaling pathway	167	0.525147	1.30736	2.83439e-05	0.000433205	0.000271855	14936	tags=72%, list=37%, signal=46%	SPHK1/MMP12/IL1R2/PXDN/ZBP1/NLRC5/IL1RN/SPPL2B/IL6/BIRC7/H2BC11/TNFAIP3/MIB2/ULK1/ROBO1/ECM1/OAS3/CACTIN/GPS2/NLRP6/DCST1/TRIM41/TRAF2/OAS1/HSPA1A/TTLL12/CDC37/ISG15/IRF3/C1QTNF4/TRAIP/IRAK1/STAT2/GFI1/IKBKE/IRAK2/TRIM56/TNFRSF1A/PADI2/PIAS4/PYCARD/HSPA1B/AXL/GAS6/CCL5/PPARG/IRAK3/PTPN6/CPNE1/NKIRAS2/HPX/WNT5A/MIR135A1/RIPK2/SH2B3/HIF1A/EDN1/CAV1/CSF1/TXK/RFFL/IRF7/MUL1/MAVS/TICAM2/PTPN11/FADD/SI…
GO:0006836	BP	GO:0006836	neurotransmitter transport	207	0.502493	1.26161	2.94664e-05	0.000449538	0.000282104	10313	tags=51%, list=26%, signal=38%	FER1L4/WNT7A/RAB3B/SYT8/PRKCG/SLC6A17/STX1A/RIMS2/SLC6A8/GDNF/SNCG/SLC6A15/DRD4/GRM4/TH/SYT5/SLC6A7/STX1B/CPLX2/DOC2A/SV2A/SLC22A4/UNC13A/KCNMB4/SNPH/PRRT2/SYN1/DOC2B/DRD2/SYT12/BRSK1/PFN2/BGLAP/DYSF/ASIC1/SYNGR3/SEPTIN5/SLC1A6/OTOF/HTR1B/SCRIB/BAIAP3/CAMK2A/GPER1/ITGB3/SLC38A1/NRXN2/SLC6A6/SLC22A1/GFAP/VPS18/PIP5K1C/DVL1/GRIK5/ADORA2A/SYT1/MCTP1/P2RX1/STX2/GABRA2/GPR158/CPLX1/NLGN1/FBXO45/KCNJ10…
GO:0000353	BP	GO:0000353	formation of quadruple SL/U4/U5/U6 snRNP	10	-0.863411	-2.43182	2.99773e-05	0.000454775	0.000285391	282	tags=70%, list=1%, signal=70%	RNU6-7/RNU5E-1/RNU5A-1/RNU5D-1/RNU4-2/RNU4-1/RNU5B-1
GO:0000365	BP	GO:0000365	mRNA trans splicing, via spliceosome	10	-0.863411	-2.43182	2.99773e-05	0.000454775	0.000285391	282	tags=70%, list=1%, signal=70%	RNU6-7/RNU5E-1/RNU5A-1/RNU5D-1/RNU4-2/RNU4-1/RNU5B-1
GO:0045291	BP	GO:0045291	mRNA trans splicing, SL addition	10	-0.863411	-2.43182	2.99773e-05	0.000454775	0.000285391	282	tags=70%, list=1%, signal=70%	RNU6-7/RNU5E-1/RNU5A-1/RNU5D-1/RNU4-2/RNU4-1/RNU5B-1
GO:0002526	BP	GO:0002526	acute inflammatory response	106	0.558668	1.36767	3.00277e-05	0.000454775	0.000285391	9261	tags=52%, list=23%, signal=40%	SAA1/SAA2/SERPINA3/IL20RB/TNFSF11/SAA4/IL1A/ADAM8/VNN1/IGHG1/F3/UGT1A1/FN1/TRPV1/FUT7/IL6/AHSG/APOL2/ITIH4/TNF/LBP/PTGES/F12/ADORA1/F2/NLRP6/C2CD4A/TNFSF4/DNASE1/RHBDD3/PTGS2/KLKB1/TFRC/IL1B/SERPINA1/CEBPB/CREB3L3/CD6/CD163/B4GALT1/OSM/PLA2G2D/ZP3/ANO6/CCR7/FFAR3/FCGR3A/C3/CRP/SERPINF2/EPO/FCGR1A/C2CD4B/SIGIRR/EXT1
GO:0048588	BP	GO:0048588	developmental cell growth	235	0.500254	1.25973	3.11502e-05	0.000470921	0.000295523	12990	tags=61%, list=33%, signal=42%	L1CAM/SEMA7A/RIMS2/POSTN/SEMA6B/SEMA3A/SEMA3B/SEMA5B/NKX6-1/SEMA3F/ARHGAP4/KIAA0319/G6PD/ST8SIA2/DRAXIN/FN1/PLXNA3/SEMA4B/PLXNA1/WNT3A/EDN2/UNC13A/LHX2/RARG/RASAL1/FOXL2/MEGF8/VEGFA/FLRT1/ULK1/PLXNA4/NTN1/ISLR2/SOX9/SPP1/SEMA4C/APOE/SPAG6/RGS4/LPAR3/NLGN3/TNN/MT3/CPNE5/NPR2/COBL/TRIM46/ANAPC2/NRP2/MAP1B/TIAM1/DVL1/SEMA3C/EFNA5/LIMK1/SEMA6A/TWF2/KMT2D/STK11/SYT1/LAMB2/AURKA/ABL1/SEMA3D/TRPV2/BDNF/…
GO:1904064	BP	GO:1904064	positive regulation of cation transmembrane transport	140	0.53358	1.32054	3.17114e-05	0.000478539	0.000300303	11099	tags=59%, list=28%, signal=42%	GAL/NTSR1/HAP1/KCNN4/BDKRB1/CEMIP/DRD4/ATP2A1/RNF207/G6PD/JPH2/MIR210/KCNE1/P2RX5/THY1/GJC2/WNK2/NPSR1/CXCL11/SCN1B/GPER1/F2/FLNA/KCNIP2/CXCL9/KCNMB1/NPPA/GALR2/PLCG1/ACTN4/IFNG/ABL1/P2RX1/CRACR2A/CD19/FXYD2/CHP2/CXCL10/GRIN1/BAX/ATP1B3/XCL1/STAC3/CACNA2D1/SLC9A1/PDZK1/VMP1/P2RY6/GSTM2/PKD2/EDN1/CAV1/TRPC1/ANO6/APLNR/KCNE5/ADCYAP1R1/CALM3/TESC/CAPN3/GRM6/LRRC38/CACNB2/HTT/STIMATE/CASQ1/RYR2/CX3CL…
GO:0060840	BP	GO:0060840	artery development	108	0.560301	1.37214	3.22727e-05	0.00048438	0.000303969	9593	tags=60%, list=24%, signal=46%	STRA6/HOXA13/COL3A1/ADAMTS6/FOXC2/LOXL1/TBX1/NOTCH3/LOX/JAG1/PRRX1/FKBP10/NKX3-1/EFEMP2/HOXA1/VEGFA/ROBO1/FOXC1/LRP1/APOE/PDGFRB/SLC2A10/COMP/EYA1/HES1/TGFB2/PRDM1/LEP/GAA/HEY2/GLI3/NGFR/LUZP1/NOTCH1/EFNB2/PDE2A/TBX2/PLXND1/SRF/ADAMTS9/NOG/CNTRL/ENG/LDLR/MYLK/PKD2/EGR2/NDST1/NAGLU/EDN1/FOXF1/AKT3/APLNR/ACVRL1/DLL4/BMP4/CHD7/FOXH1/SMAD7/DDIT3/TAB1/SUFU/PROX1/HAND2/ZMIZ1
GO:0000724	BP	GO:0000724	double-strand break repair via homologous recombination	175	0.51788	1.29251	3.22727e-05	0.00048438	0.000303969	15001	tags=77%, list=38%, signal=48%	REC8/TEX15/UHRF1/POLQ/RAD54L/RECQL4/CDC45/XRCC3/ZNF365/ANKLE1/TONSL/HDGFL2/NABP1/BLM/AP5Z1/POLN/SLX1B/BRCA1/CHEK1/EID3/MCM5/RAD51/RECQL5/FEN1/H2AX/MCM7/MCM2/RAD51AP1/TIMELESS/SIRT6/MCM8/SLX4/AUNIP/CDC7/FANCB/GEN1/MRNIP/ABL1/XRCC2/WAS/DMAP1/MUS81/MCM4/RECQL/RTEL1/WRAP53/EP400/GINS2/PIAS4/GINS4/KMT5A/MRGBP/RUVBL2/CGAS/RAD52/XRCC1/PARPBP/MCM3/HUS1B/FUS/INTS3/TRRAP/MAGEF1/RUVBL1/SLF1/OOEP/RAD54B/RFWD…
GO:1990138	BP	GO:1990138	neuron projection extension	179	0.513375	1.28303	3.22727e-05	0.00048438	0.000303969	13134	tags=64%, list=33%, signal=43%	L1CAM/SEMA7A/RIMS2/POSTN/SEMA6B/SEMA3A/SEMA3B/SEMA5B/NKX6-1/SEMA3F/ARHGAP4/KIAA0319/ST8SIA2/DRAXIN/FN1/PLXNA3/SEMA4B/PLXNA1/WNT3A/EDN2/UNC13A/LHX2/RASAL1/MEGF8/VEGFA/FLRT1/ULK1/PLXNA4/NTN1/ISLR2/SEMA4C/APOE/SPAG6/NLGN3/TNN/MT3/CPNE5/TRIM46/ANAPC2/NRP2/MAP1B/TIAM1/DVL1/SEMA3C/LIMK1/SEMA6A/TWF2/STK11/SYT1/LAMB2/AURKA/ABL1/SEMA3D/TRPV2/SLC23A2/WASF1/CDH4/GDI1/IFRD1/NRCAM/SLIT1/RTN4R/PTPRS/TSC22D4/VC…
GO:0005262	MF	GO:0005262	calcium channel activity	128	0.541163	1.33481	3.33952e-05	0.000499431	0.000313414	12586	tags=65%, list=32%, signal=45%	CACNG6/GRIN3B/TRPV3/TRPA1/CHRNA9/CACNG8/PKD1L2/SLC24A2/GRIN2D/CACNG4/NCS1/CACNA1H/RASA3/SCN5A/TRPV1/CACNA1E/CACNA1A/RYR3/TRPV4/PKD1/TRPV6/CATSPER1/CHRNA7/CACNA1I/CACNA1B/HTR1B/TRPM2/TRPM5/CACNA1C/ANXA2/CHRNA10/TPCN1/TSPOAP1/CACNA1G/ANXA2P2/ORAI2/CATSPER2/TRPV2/NALF1/NALF2/GRIN1/ANXA6/CLCA3P/CACNA2D1/CACNA2D3/PKD1L1/TRPM4/TPCN2/TRPC4/MCOLN1/SCN3A/SEC61A1/CACNA2D4/PKD2/CALHM1/TRPC1/MCOLN3/TRPC4AP/S…
GO:0030041	BP	GO:0030041	actin filament polymerization	166	0.522081	1.29919	3.33952e-05	0.000499431	0.000313414	12682	tags=66%, list=32%, signal=45%	FHOD3/CCL11/MICALL2/CCL21/CCL26/SPTBN5/VILL/CRACD/CSF3/CDC42EP5/BAIAP2L2/CARMIL2/CATIP/INF2/CDC42EP2/PLEKHG2/PSTPIP1/PFN2/TMSB15B/SPTA1/SPTBN2/C15orf62/KANK4/AVIL/COBL/ADD2/CORO7/FCHSD1/KANK3/CCL24/MYADM/SSH1/EVL/VASP/TWF2/ABL1/GSN/HIP1R/GAS7/WAS/WASF1/ARHGAP40/SPTAN1/TENM1/CORO1A/PYCARD/COTL1/HCK/CAPG/KIRREL1/TMSB15A/GBA2/BAIAP2L1/VIL1/PREX1/NCK2/TMSB15C/HCLS1/DIAPH3/LMOD1/TMSB10/FLII/CTTN/PIK3R…
GO:0098661	BP	GO:0098661	inorganic anion transmembrane transport	131	0.538212	1.32896	3.39564e-05	0.000506917	0.000318112	14070	tags=68%, list=35%, signal=44%	SLC4A11/CLCA2/SLC26A10P/SLC4A3/GABRA3/GABRP/APOL1/SLC26A6/CLCA4/TTYH1/SLC26A4/BEST3/SLC5A5/SLC13A4/GABRB3/TTYH3/GABRR2/CLCN1/ANO8/ANO1/SLC20A1/BEST4/LRRC8A/SLC26A1/GABRE/SLC12A7/SLC25A27/ANO9/GABRD/SLC12A3/SLC12A4/SLC12A9/GABRA2/ANO7/SLC12A8/BSND/CLCNKA/CLCN2/ANO3/SLC25A10/SLC1A3/CLCA3P/SLC6A1/FXYD3/BEST1/CLCN6/VDR/SLC26A11/CLCN7/ANKH/SLC5A6/SLC17A7/AQP6/ANO6/SLC4A2/SLC25A14/SLC12A6/ANO4/SLC37A2/…
GO:0034702	CC	GO:0034702	monoatomic ion channel complex	300	0.483372	1.22448	3.45177e-05	0.000514375	0.000322792	13681	tags=56%, list=34%, signal=37%	CACNG6/GRIN3B/KCNF1/CHRNA9/CACNG8/GABRA3/KCNG1/GABRP/KCNN4/KCNK2/CNIH2/HCN2/ATP2A1/GRIN2D/CPT1C/CACNG4/SCNN1D/SLC26A6/CACNA1H/CNTNAP2/TTYH1/BEST3/KCNJ14/SCN5A/KCND2/KCNAB3/KCNE1/GABRB3/KCNMB4/TTYH3/KCNH4/CACNA1E/CACNA1A/KCNJ16/CNGA4/RYR3/SHISA9/GABRR2/PKD1/GRIA3/GRIK1/KCNV1/TRPV6/CATSPER1/KCND1/KCNA7/CHRNA7/CLCN1/KCNN1/ANO1/DLG4/KCNK6/CACNA1I/CACNA1B/TMEM262/BEST4/SCN1B/CHRFAM7A/PORCN/KCNC4/LRRC8…
GO:0046883	BP	GO:0046883	regulation of hormone secretion	251	0.495254	1.24883	3.50789e-05	0.000521807	0.000327456	9917	tags=49%, list=25%, signal=37%	IL11/GAL/INHA/STX1A/TNFSF11/HNF4A/SLC16A1/VSNL1/SCT/LIF/NKX6-1/C1QTNF12/INHBA/C1QTNF1/GIP/GABBR1/NLGN2/F2RL2/GIPR/NNAT/CAPN10/NKX3-1/IL6/DOC2B/GRP/FOXL2/DRD2/CHGA/TNF/PDX1/BMP8A/ANO1/TCIRG1/SYTL4/ADORA1/SPP1/NR1D1/BAIAP3/GPR68/GPER1/PASK/F2/LRRC8A/PLA2G6/SOX11/ABCA12/TIAM1/INHBB/GJA1/SFRP1/HCAR2/EFNA5/SIRT6/LEP/IFNG/FGA/NOS2/ALOX5/SLC8B1/IL1B/SLC9B2/TSPO/SLC25A22/PICK1/GNA11/UCN/POMC/SNAP25/MIDN/…
GO:0060491	BP	GO:0060491	regulation of cell projection assembly	203	0.508392	1.27536	3.56402e-05	0.000528272	0.000331513	15923	tags=76%, list=40%, signal=46%	EPS8L3/FSCN1/GAP43/HAP1/PLXNB3/MAPK15/CCL21/TENM2/EPHA2/WNT1/CDC42EP5/EPHB2/CARMIL2/MYO3B/CDC42EP2/CROCC/EPS8L1/ANLN/PLEK2/AGRN/MNS1/ODAD3/PFN2/FAM110C/MYO3A/KCTD17/C15orf62/DZIP1/AVIL/TGFB3/COBL/TRPM2/DPYSL3/ADAMTS16/DYNLT2B/KIF24/PLD1/ZMYND10/NEURL1/LIMK2/EVL/HRAS/TWF2/RABEP2/CDK10/SEPTIN9/WAS/NLGN1/ODF2/CCDC88A/TACSTD2/PALM/TESK1/BIN3/TCHP/TENM1/RP1/SRC/WASHC1/MARK4/HRG/EVI5L/MAP4/AKT1/CENPJ/E…
GO:0051656	BP	GO:0051656	establishment of organelle localization	467	0.4606	1.17672	3.56402e-05	0.000528272	0.000331513	19578	tags=86%, list=49%, signal=44%	KIF1A/HAP1/DNM1/MAPK15/CDH3/UCHL1/KIF5A/UNC13D/ESPL1/MISP/LAT/MYO7B/CPLX2/PLK1/LMNB2/CDCA5/SAPCD2/CROCC/RIPOR1/KIF14/KIF2C/FAM83D/SEC16B/ADGRE2/MYO1E/CDT1/GRP/CHGA/CENPE/AURKB/KIFC1/SPAG5/CLMN/CRYZL2P-SEC16B/NDC80/CENPA/BICD1/CENPF/SEPTIN5/TCIRG1/NTN1/INSC/AURKC/SYNE3/MYH9/SCRIB/KNL1/RHOT2/KNTC1/INCENP/BICDL1/CDCA8/MYO7A/HGS/BIRC5/CCNB1/MYO1A/TRIM46/PSRC1/MAP1B/LMNB1/SPC24/SUN2/GJA1/KIF28P/NEK2/P…
GO:1990266	BP	GO:1990266	neutrophil migration	125	0.546048	1.34559	3.62014e-05	0.000534692	0.000335542	13852	tags=74%, list=35%, signal=48%	CXCL6/SAA1/CXCL1/CCL11/IL1A/CXCL8/XG/S100A8/TNFAIP6/CCL21/CXCL5/CCL26/ADAM8/IL23A/S100A9/CCL20/EDN2/CCL7/FUT7/CD177/LBP/CXCL3/CXCL11/CCL18/CCL3L3/CD99/S100A12/PIP5K1C/CXCL9/CCL24/SLAMF8/TGFB2/CCL8/CCL3/IL1B/CCL25/PF4V1/CXCL13/C5AR1/NOD2/VAV3/CXCL10/PIK3CD/CCL4/XCL1/RAC3/CCL5/CCL22/JAM3/RAC2/DNM1L/PREX1/CCL15/PF4/BSG/EDN1/ITGB2/FUT4/CCR7/DPEP1/CCL2/VAV1/FCER1G/GBF1/WDR1/MCOLN2/C5AR2/CX3CL1/MYD88/C…
GO:0005884	CC	GO:0005884	actin filament	118	0.546664	1.34327	3.62014e-05	0.000534692	0.000335542	13265	tags=72%, list=33%, signal=48%	PDLIM7/SMTNL1/PDLIM4/POF1B/TPM2/WHRN/SMTN/MISP/MYO18B/INF2/ACTN1/SPECC1/GAS2L1/PSTPIP1/MYO3A/AVIL/SH2B2/MICAL1/PALLD/GDPD2/COBL/MYO1A/FLNA/DPYSL3/VPS18/ESPN/TPM4/TFPT/MYO9B/TWF2/GAS2L2/GAS7/WAS/ACTN3/WIPF1/CORO1A/ACTC1/APC2/GJB6/RAC3/COTL1/SRC/HCK/PDLIM3/PDLIM2/JAM3/RAC2/MYO5A/TPM1/DIAPH3/ACKR2/LMOD1/CTTN/ACTA1/ACTG1/MARK2/ACTB/PRICKLE4/PDLIM5/SPTBN4/MYO1C/KEAP1/LCP1/CORO1B/ANXA1/SPECC1L/GAS2L3/T…
GO:0010811	BP	GO:0010811	positive regulation of cell-substrate adhesion	123	0.546752	1.34608	3.67627e-05	0.000539164	0.000338349	9618	tags=57%, list=24%, signal=43%	COL16A1/EMILIN1/ITGA5/CCL21/UNC13D/RELL2/FBLN2/OLFM4/FN1/CDK6/PDGFB/THY1/HAS2/EFEMP2/FERMT1/ITGA6/MAP4K4/VEGFA/JUP/EGFL6/ITGB3/CCDC80/COL26A1/FLNA/PPM1F/SMAD3/CDH13/MYADM/SFRP1/DOCK5/EPHA1/NID1/FGA/ABL1/LIMS2/CCL25/VIT/RRAS/TESK1/ITGA3/EGFLAM/SPOCK2/VTN/RAC3/HRG/CIB1/PREX1/COL8A1/S100A10/ARL2/CCN1/CSF1/FOXF1/CCR7/PLEKHA2/TRIOBP/DAG1/ALOX15/ARHGEF7/CX3CL1/PTK2B/DISC1/CD3E/DMP1/P4HB/ARPC2/DAB2/TSC1…
GO:0000723	BP	GO:0000723	telomere maintenance	156	0.521327	1.29498	3.67627e-05	0.000539164	0.000338349	16313	tags=85%, list=41%, signal=50%	PIF1/MAPK15/CCNE1/RECQL4/TERT/PKIB/XRCC3/ZNF365/AURKB/EXO1/PML/BLM/PNKP/SLX1B/TELO2/EID3/ACD/RAD51/FEN1/TNKS1BP1/NEK2/TFPT/SIRT6/SLX4/MAP2K7/LTO1/RTEL1/WRAP53/TEP1/SRC/RUVBL2/MYC/XRCC1/ZNF827/MCRS1/INO80B/SPDYA/ZBTB48/UPF1/HUS1B/SMG5/PCNA/MAP3K4/RUVBL1/HNRNPD/SLF1/INO80E/ATR/MAD2L2/CCT6A/PPP1R10/DNA2/PARP3/HNRNPA2B1/NFRKB/TFIP11/YLPM1/EXOSC10/SMG6/SMG1/BRCA2/ERCC1/PRKDC/HSP90AA1/GAR1/TCP1/NABP2/C…
GO:0045861	BP	GO:0045861	negative regulation of proteolysis	225	0.499535	1.25613	3.67627e-05	0.000539164	0.000338349	15187	tags=68%, list=38%, signal=42%	SERPINB5/SERPINB4/SERPINB3/SERPINB7/ANXA8/SPOCK1/SERPINA5/SERPINA3/ANXA8L1/PRKCG/MMP9/PLAU/IL1R2/SERPINA4/CST4/SERPINB2/CST1/SERPINE1/SERPINB13/MAGEA3/SERPINE2/PLAUR/WNT1/GAS1/TIMP4/SERPINF1/SPOCK3/AHSG/TIMP2/GAPDH/TNF/VEGFA/KLF4/MAP1A/LTF/PML/SFN/SERPINA6/TIMP1/LRP1/SERPINB11/ECM1/SERPING1/TIMP3/TM4SF20/F2/PBK/CHAC1/SERPINB9/THBS1/QRICH2/FETUB/CDKN2D/EPPIN/CST7/CLN8/CCAR2/SERPINI2/SERPINA1/IFI16…
GO:0007611	BP	GO:0007611	learning or memory	274	0.486557	1.22965	3.67627e-05	0.000539164	0.000338349	15514	tags=66%, list=39%, signal=40%	STRA6/NETO1/FOSL1/DKK1/NTSR1/PRKCG/KLK8/LRRC66/OXTR/CCL11/NPTX2/ITGA5/SLC7A11/JPH3/KCNK2/PRRT1/SLC24A2/C1QL1/CAMK2N1/SHANK1/TH/CNTNAP2/EPHB2/GIP/NTF3/CLSTN2/TPBG/SPECC1/DBH/SERPINF1/ABCA7/DRD2/BRSK1/CHRNA7/BGLAP/ASIC1/FOXB1/MME/DLG4/MAP1A/LILRB2/SHANK3/SYNGAP1/NLGN4Y/APOE/NLGN4X/NLGN3/ZNF385A/NRXN2/NTRK1/PRKAR1B/PLK2/RAPGEF3/CIC/ADCY3/NDRG4/FEN1/EN1/KAT2A/VIP/NPAS4/CLDN5/GALR2/PTGS2/AAAS/CUX2/ABL…
GO:0070167	BP	GO:0070167	regulation of biomineral tissue development	101	0.554621	1.3542	3.73239e-05	0.000546435	0.000342911	7822	tags=52%, list=20%, signal=42%	TWIST1/RFLNA/GREM1/TFAP2A/ODAPH/FBN2/WNT10B/FAM20C/BMP7/OSR2/PKDCC/AHSG/WNT6/BGLAP/LTF/PHOSPHO1/SOX9/ENPP1/ECM1/COMP/SMAD3/ISG15/BMPR1B/CYP27B1/HEY2/CCL3/ALOX5/NOTUM/RFLNB/NOTCH1/ACTN3/TMEM119/MATN1/TGFB1/CEBPB/ASPN/NOS3/ATP2B1/DDR2/GAS6/LTBP3/TRPM4/AMTN/VDR/ANKH/CCN1/HIF1A/ATF4/FBXO5/RXRA/ANO6/SLC4A2/BMP4
GO:0014032	BP	GO:0014032	neural crest cell development	81	0.586389	1.41846	3.78852e-05	0.000551748	0.000346246	8548	tags=54%, list=21%, signal=43%	TWIST1/SEMA7A/CDH2/LAMA5/SEMA6B/GDNF/SNAI2/SEMA3A/SEMA3B/FOXC2/SEMA5B/SMO/SEMA3F/FGF19/TBX1/FN1/SEMA4B/BMP7/JAG1/FOXC1/RADIL/SOX9/GBX2/SEMA4C/EFNB1/NRP2/NRG1/SEMA3C/TCOF1/HES1/SEMA6A/SEMA3D/SOX8/ANXA6/ISL1/HIF1A/EDN1/SEMA3G/CORO1C/BMP4/SEMA4G/SEMA4D/SEMA6C/NRTN
GO:0048864	BP	GO:0048864	stem cell development	87	0.57537	1.39872	3.78852e-05	0.000551748	0.000346246	8548	tags=53%, list=21%, signal=42%	TWIST1/WNT7A/SEMA7A/CDH2/LAMA5/SEMA6B/GDNF/SNAI2/SEMA3A/SEMA3B/FOXC2/SEMA5B/SMO/SEMA3F/FGF19/TBX1/FN1/SEMA4B/BMP7/JAG1/FOXC1/RADIL/SOX9/GBX2/SEMA4C/EFNB1/FGF2/NRP2/NRG1/SEMA3C/TCOF1/HES1/SEMA6A/SEMA3D/SOX8/ANXA6/ISL1/HIF1A/EDN1/SEMA3G/CORO1C/BMP4/SEMA4G/SEMA4D/SEMA6C/NRTN
GO:0004857	MF	GO:0004857	enzyme inhibitor activity	385	0.472365	1.20215	3.78852e-05	0.000551748	0.000346246	12695	tags=54%, list=32%, signal=37%	COL7A1/SERPINB5/SERPINB4/SERPINB3/SERPINB7/SPOCK1/SERPINA5/PI3/GCKR/SERPINA3/PIF1/ANGPTL4/SERPINA4/CST4/SERPINB2/CST1/SERPINE1/CAMK2N2/SERPINB13/COL6A3/CAMK2N1/CD109/SMO/SERPINE2/ELFN1/CST6/NHERF4/PI15/UGT1A1/SSPOP/PKIB/TNK2/UGT1A7/SH3RF2/A2ML1/TIMP4/SERPINF1/SPOCK3/CDKN1A/PPP1R12C/BIRC7/LCN1/AHSG/TIMP2/RARRES1/TRIB2/GAPDH/ITIH4/CABP1/PZP/GBP5/SNCB/LTF/R3HDML/SFN/SERPINA6/TIMP1/SERPINB11/SLN/SERP…
GO:0051607	BP	GO:0051607	defense response to virus	333	0.480871	1.22089	3.84464e-05	0.000558947	0.000350763	16908	tags=72%, list=42%, signal=42%	MMP12/TRIM7/IFNE/TRIM15/TRIM31/ZC3H12A/SPON2/UNC13D/IL23A/DDIT4/CARD9/IRF9/ZBP1/NLRC5/ITGAX/IL6/TNFAIP3/MEFV/TNF/GBP1/GBP5/PML/AIM2/IL27/TICAM1/BPIFA1/MLKL/OAS3/TSPAN32/TRAF3/IRF1/NLRP6/TRIM41/SLFN13/PMAIP1/OAS1/CXCL9/SLFN11/ISG15/IRF3/FOXP3/ATAD3A/GBP3/MOV10/IL12RB1/NLRP1/STAT2/IRF5/IFNG/OASL/LILRB1/IL1B/ARMC5/GBP2/DDX60L/IKBKE/TRIM11/USP20/CXCL10/ABCF3/SEC14L1/ACOD1/ILF3/BCL2L1/SHFL/TBKBP1/TRIM…
GO:0005583	CC	GO:0005583	fibrillar collagen trimer	12	0.854356	1.75468	3.92703e-05	0.000568942	0.000357035	776	tags=75%, list=2%, signal=74%	COL11A1/COL1A1/COL11A2/COL5A3/COL5A1/COL3A1/COL1A2/COL5A2/COL27A1
GO:0098643	CC	GO:0098643	banded collagen fibril	12	0.854356	1.75468	3.92703e-05	0.000568942	0.000357035	776	tags=75%, list=2%, signal=74%	COL11A1/COL1A1/COL11A2/COL5A3/COL5A1/COL3A1/COL1A2/COL5A2/COL27A1
GO:0098632	MF	GO:0098632	cell-cell adhesion mediator activity	52	0.636782	1.50213	3.95689e-05	0.000571285	0.000358506	9947	tags=67%, list=25%, signal=51%	TRIM29/PKP2/PLXNB3/ROBO3/DSP/JUP/PKP3/PALLD/SIRPA/IGSF9/CLSTN3/ANXA2/KRT18/NEXN/DSG2/MYPN/LRRC4C/PAK4/DSC2/NRCAM/JAM3/BAIAP2L1/CD200/ROBO4/S100A11/DSCAML1/TMOD3/PDLIM5/ANXA1/IZUMO1/CDC42EP1/CNTN5/BAIAP2/STXBP6/RAB10
GO:0031267	MF	GO:0031267	small GTPase binding	280	0.486511	1.23005	3.95689e-05	0.000571285	0.000358506	15899	tags=73%, list=40%, signal=44%	RIMS2/NPC1L1/MICALL2/ALS2CL/ITPKA/UNC13D/RIN1/PLEKHG3/CDC42EP5/DOCK3/IQGAP3/INF2/CDC42EP2/FMNL1/PLEKHG2/NOXA1/VPS9D1/DAPK3/BICD1/MICALL1/ULK1/SYTL4/RANGAP1/RUSC2/C15orf62/SYTL1/KNTC1/MICAL1/BICDL1/PPP6R1/BIRC5/FLNA/DVL3/DVL1/DOCK5/CDC42BPB/MYO9B/SGSM2/TAMALIN/LZTR1/EHD1/FGD1/RIN3/ECT2/GGA1/TNPO2/SGSM3/DENND5B/NGFR/PKN3/RILPL1/SPHK2/WAS/WASF1/MTSS2/MAP3K11/GDI1/HPS4/DEPDC5/ARHGEF16/FGD5/GIT1/RTKN/…
GO:0120032	BP	GO:0120032	regulation of plasma membrane bounded cell projection assembly	201	0.507021	1.27178	4.01302e-05	0.000578388	0.000362963	15923	tags=76%, list=40%, signal=46%	EPS8L3/FSCN1/GAP43/HAP1/PLXNB3/MAPK15/CCL21/TENM2/EPHA2/WNT1/CDC42EP5/EPHB2/CARMIL2/MYO3B/CDC42EP2/CROCC/EPS8L1/ANLN/PLEK2/AGRN/MNS1/ODAD3/PFN2/MYO3A/KCTD17/C15orf62/DZIP1/AVIL/TGFB3/COBL/TRPM2/DPYSL3/ADAMTS16/DYNLT2B/KIF24/PLD1/ZMYND10/NEURL1/LIMK2/EVL/HRAS/TWF2/RABEP2/CDK10/SEPTIN9/WAS/NLGN1/ODF2/CCDC88A/TACSTD2/PALM/TESK1/BIN3/TCHP/TENM1/RP1/WASHC1/MARK4/HRG/EVI5L/MAP4/AKT1/CENPJ/EPS8L2/SRF/RA…
GO:0030833	BP	GO:0030833	regulation of actin filament polymerization	135	0.535495	1.32371	4.18139e-05	0.000601616	0.00037754	12682	tags=67%, list=32%, signal=46%	FHOD3/CCL11/CCL21/CCL26/SPTBN5/VILL/CRACD/CSF3/CDC42EP5/BAIAP2L2/CARMIL2/CDC42EP2/PLEKHG2/PFN2/TMSB15B/SPTA1/SPTBN2/C15orf62/KANK4/AVIL/ADD2/FCHSD1/KANK3/CCL24/MYADM/SSH1/EVL/VASP/TWF2/GSN/HIP1R/ARHGAP40/SPTAN1/TENM1/CORO1A/PYCARD/COTL1/HCK/CAPG/KIRREL1/TMSB15A/GBA2/BAIAP2L1/VIL1/PREX1/NCK2/TMSB15C/HCLS1/LMOD1/TMSB10/FLII/CTTN/PIK3R2/CCR7/BIN1/TRIOBP/TMOD3/RASA1/SPTBN1/SPTBN4/TMOD2/PFN1/ADD3/SNX9…
GO:0003231	BP	GO:0003231	cardiac ventricle development	127	0.537284	1.32462	4.23752e-05	0.000607596	0.000381293	14361	tags=74%, list=36%, signal=48%	COL11A1/STRA6/SFRP2/HOXA13/PKP2/MYBPC3/KCNK2/FOXC2/GREB1L/SALL4/SCN5A/PPP1R13L/JAG1/DSP/TNNT2/TNNI3/ROBO1/FOXC1/FZD2/GATA3/POU4F1/SOX11/NRG1/SEMA3C/TBX3/HES1/TGFB2/PRDM1/HEY2/ZFPM1/LUZP1/NOTCH1/NSD2/FGFRL1/TGFB1/PDE2A/CPE/HEG1/SALL1/NOS3/NKX2-5/ISL1/NOG/TPM1/CNTRL/ENG/WNT5A/GSK3A/CCN1/NAGLU/HIF1A/FOXF1/MYH6/APLNR/FKBP1A/MIR17HG/MYH7/DAND5/DLL4/BMP4/CHD7/PAX8/FOXH1/SMAD7/TNNI1/FZD1/RYR2/GATA4/SUFU…
GO:0030902	BP	GO:0030902	hindbrain development	154	0.524036	1.30069	4.23752e-05	0.000607596	0.000381293	14857	tags=72%, list=37%, signal=45%	WNT7A/HAP1/LHX5/CDK5R2/CDK5R1/SMO/WHRN/SERPINE2/WNT1/HOXB3/LHX1/DLL1/BMP7/EPHB2/GLI1/CEND1/SCN5A/KCNE1/ZNF365/KIF14/GLI2/SSTR3/FOXC1/SPTBN2/EZH2/GBX2/SEMA4C/SCRIB/NLGN4X/POU4F1/FGF2/FLNA/IGF1R/GPR37L1/EN1/KAT2A/SSTR2/DAB1/EPHB1/MAFB/FAIM2/LEF1/HES1/ATF5/HOXB2/OTX1/NCOR2/ABL1/TRNP1/GATA2/HOXA2/PTPRS/XRCC1/TUBA1A/CEP290/CBS/ITGB1/COQ8B/NOG/EGR2/NAGLU/HNRNPD/KDM2B/SDF4/FZD4/B4GALT2/RPGRIP1L/PRKG1/PT…
GO:0051281	BP	GO:0051281	positive regulation of release of sequestered calcium ion into cytosol	41	0.652874	1.51455	4.34977e-05	0.000621555	0.000390052	11099	tags=78%, list=28%, signal=56%	NTSR1/HAP1/BDKRB1/CEMIP/JPH2/THY1/NPSR1/CXCL11/GPER1/F2/CXCL9/PLCG1/ABL1/CD19/CXCL10/BAX/XCL1/P2RY6/GSTM2/PKD2/TRPC1/APLNR/CALM3/CAPN3/HTT/CASQ1/CX3CL1/F2RL3/F2R/SNCA/CALM1/IL13
GO:0042734	CC	GO:0042734	presynaptic membrane	164	0.521482	1.29687	4.34977e-05	0.000621555	0.000390052	10938	tags=52%, list=27%, signal=38%	FOSL1/STX1A/RIMS2/DNM1/ADAM23/GRIN2D/EPHB2/GRM2/GABBR1/NLGN2/NTNG2/UNC13A/PRRT2/ATP2B2/DRD2/GRIK1/CHRNA7/SLC1A6/ADORA1/OTOF/CLTB/CNTNAP4/NECTIN1/HTR1B/SCRIB/GPER1/NRXN2/ADAM11/KCNC4/DENND1A/GRIK5/GRIPAP1/ADORA2A/SYT1/AP2M1/P2RX1/STX2/GPR158/LRFN3/FBXO45/PICK1/LPAR2/ITGA3/CHRNB2/KCNA1/SNAP25/PDE2A/ATP2B1/PPFIA2/SLC6A1/SLC6A2/PTPRS/RGS9/ATP2B3/P2RY4/PTPRD/IGSF21/PSENEN/SLC6A9/SNCAIP/FXYD6/ADGRL1/SC…
GO:0051020	MF	GO:0051020	GTPase binding	312	0.479208	1.21539	4.4059e-05	0.000628499	0.00039441	15899	tags=72%, list=40%, signal=44%	RIMS2/NPC1L1/MICALL2/ALS2CL/GNB3/ITPKA/UNC13D/RIN1/PLEKHG3/CDC42EP5/DOCK3/IQGAP3/INF2/CDC42EP2/FMNL1/PLEKHG2/NOXA1/VPS9D1/DAPK3/BICD1/MICALL1/ULK1/SYTL4/RANGAP1/RADIL/RUSC2/C15orf62/SYTL1/KNTC1/MICAL1/BICDL1/PPP6R1/BIRC5/POU4F1/FLNA/DVL3/DVL1/DOCK5/CDC42BPB/MYO9B/SGSM2/TAMALIN/LZTR1/EHD1/FGD1/RIN3/ECT2/GGA1/TNPO2/SGSM3/DENND5B/NGFR/PKN3/RILPL1/SPHK2/WAS/WASF1/MTSS2/MAP3K11/GDI1/RASIP1/HPS4/DEPDC5…
GO:0002699	BP	GO:0002699	positive regulation of immune effector process	268	0.49065	1.23951	4.51815e-05	0.000642316	0.00040308	14716	tags=68%, list=37%, signal=43%	SEMA7A/RAET1L/KLK7/RAET1E/SPON2/UNC13D/KIR2DL4/RAET1G/LAG3/IL23A/SLC7A5/EPHB2/CARD9/KLRK1/IL18R1/TNFRSF4/ADGRE2/KLK5/IL6/KMT5C/CD177/NFKBID/IL18RAP/KLRC1/TNF/LBP/C17orf99/KLRC2/MZB1/CLCF1/GATA3/ARID5A/PTAFR/TICAM1/TBX21/ULBP2/TNFRSF14/HLX/TAP2/TRAF2/PLA2G5/KLRC4/FOXP3/IL4R/HLA-H/TNFSF4/IL12A/MYO18A/PVR/HLA-G/IL12RB1/IRF5/IFNG/NOS2/TFRC/LILRB1/IL1B/SPI1/SPHK2/HLA-F/FGR/GATA2/NSD2/NOD2/KLRD1/NFKBIZ…
GO:0051051	BP	GO:0051051	negative regulation of transport	453	0.461763	1.17932	4.51815e-05	0.000642316	0.00040308	13351	tags=54%, list=33%, signal=36%	IL11/INHA/NTSR1/MMP9/TFF2/PCSK9/STC1/VSNL1/SCT/DRD4/LIF/SERPINE2/GPR35/SPX/CBARP/INHBA/NECAB2/STX1B/EPHB2/BEST3/PKDCC/KEL/KCNE1/GABBR1/PRRT2/ABCA7/FERMT1/GRP/RHBDF2/DRD2/CHGA/CABP1/ADA/TNF/ADRA2C/BMP8A/DYSF/ASIC1/DLG4/SYTL4/ADORA1/NPSR1/LILRB2/RANGAP1/ENPP1/PACSIN1/SLN/HTR1B/APOE/RGS4/GRB10/ITGB3/ABCA2/SCAMP5/ANKRD13D/MAP1B/ADTRP/DERL3/ANKRD13B/GABRE/PPM1F/NRG1/INHBB/GJA1/SIRPA/SFRP1/PROM2/ANO9/C…
GO:0070286	BP	GO:0070286	axonemal dynein complex assembly	39	0.662421	1.53355	4.57427e-05	0.000649189	0.000407394	5518	tags=64%, list=14%, signal=55%	CFAP73/CFAP100/DNAAF1/DNAAF3/DNAI1/DRC1/DNAH1/CLXN/DNAI2/TEKT2/ODAD3/DAW1/CCDC40/ODAD1/CCDC65/DNAH17/ZMYND10/ODAD2/DNAAF11/DNAI3/NISCH/DNAAF6/DNAH7/LRRC61/DNAI4
GO:0044458	BP	GO:0044458	motile cilium assembly	65	0.596909	1.42783	4.6304e-05	0.000654927	0.000410994	10356	tags=71%, list=26%, signal=52%	FSIP2/DNAAF1/DNAAF3/CFAP157/DNAH1/CFAP54/CFAP58/DRC7/CEP131/CFAP43/MNS1/CFAP44/CCDC40/SPAG6/DZIP1/DNHD1/CFAP65/ZMYND10/NEURL1/DNAAF11/ENKD1/KLC3/JHY/CFAP47/TPGS1/E2F4/SPEF2/IQCG/CFAP69/ARMC12/BBS5/CENPJ/SPAG17/DYNLL1/ARMC2/INTU/CFAP206/SPAG16/TTC12/RSPH9/RSPH6A/MEIG1/TTLL1/MKS1/FOXJ1/BBS2
GO:0061572	BP	GO:0061572	actin filament bundle organization	162	0.519394	1.29102	4.6304e-05	0.000654927	0.000410994	13336	tags=66%, list=33%, signal=44%	RFLNA/FSCN1/USH1C/SHANK1/BAIAP2L2/ACTN1/PHLDB2/ESPNL/ZYX/SHROOM1/PXN/PFN2/SHANK3/RHPN1/ARHGEF18/FSCN2/MICAL1/TGFB3/CALD1/FLNA/ADD2/DPYSL3/ITGB5/RAPGEF3/PPM1F/LIMD2/ESPN/SMAD3/SFRP1/EPHA1/EVL/LIMK1/MARCKS/ABL1/RHPN2/WAS/RFLNB/CCDC88A/TACSTD2/SORBS3/TESK1/FAM171A1/FSCN3/KCTD13/SLC9A1/SRC/BAIAP2L1/CCN2/RHOC/SRF/VIL1/ARHGEF10L/CORO2B/SYNPO/TPM1/S100A10/ARHGEF15/RHOD/STMN1/ACTG1/PIK3R2/NF2/PDXP/ARAP1/…
GO:0048048	BP	GO:0048048	embryonic eye morphogenesis	35	0.67658	1.54897	4.69121e-05	0.00065906	0.000413588	7870	tags=69%, list=20%, signal=55%	TWIST1/STRA6/TFAP2A/MFAP5/FBN2/TH/MFAP2/BMP7/RARG/FOXL2/ALDH1A3/SOX11/FBN1/VAX2/RARB/TBX2/WNT16/SIX3/ZEB1/WNT5A/IFT172/FOXF2/HIPK2/KDM2B
GO:0030282	BP	GO:0030282	bone mineralization	122	0.540051	1.32867	4.68652e-05	0.00065906	0.000413588	10541	tags=57%, list=26%, signal=42%	TWIST1/RFLNA/GREM1/PTHLH/TFAP2A/COL1A2/FBN2/WNT10B/CCDC154/FAM20C/ROR2/SBNO2/BMP7/OSR2/PKDCC/LOX/MMP13/AHSG/BGLAP/FOSL2/LTF/PHOSPHO1/SOX9/IBSP/ENPP1/ECM1/COMP/SMAD3/ISG15/PHEX/BMPR1B/CYP27B1/LEP/PTGS2/CCL3/ALOX5/NOTUM/RFLNB/FGR/ACTN3/TMEM119/MATN1/ASPN/ATP2B1/DDR2/PTH1R/ZBTB40/LTBP3/TRPM4/VDR/ERCC2/ANKH/CCN1/HIF1A/ATF4/RXRA/ANO6/SMPD3/BMP4/ALOX15/PTK2B/FGFR3/KLF10/TUFT1/BMP6/CCR1/IFITM5/SRGN/FBXL…
GO:0045580	BP	GO:0045580	regulation of T cell differentiation	180	0.51631	1.29053	4.68652e-05	0.00065906	0.000413588	14392	tags=71%, list=36%, signal=46%	WNT10B/ZC3H12A/CYP26B1/ADAM8/LAG3/VNN1/IL23A/IL4I1/CARD11/ZAP70/NRARP/GLI2/LOXL3/NFKBID/ADA/FANCA/DTX1/LILRB2/IL27/CLEC4G/KLHL25/GATA3/SART1/JUNB/JAK3/BATF/TBX21/LILRB4/HLX/IRF1/CTLA4/ZNF683/IL2RA/KAT2A/FOXP3/IL4R/LEF1/TNFSF4/PRDM1/RUNX3/FANCD2/PIK3R6/HLA-G/IL12RB1/IFNG/ABL1/GLI3/ASCL2/TCF7/NFKBIZ/SOCS1/SMARCC2/EGR3/AP3D1/IL2RG/RAG1/IL18/SMARCD1/IL15/CD27/ZEB1/VSIR/RIPK2/SMARCB1/PNP/PCK1/IRF4/SMA…
GO:0030522	BP	GO:0030522	intracellular receptor signaling pathway	351	0.478427	1.21571	4.68652e-05	0.00065906	0.000413588	17542	tags=77%, list=44%, signal=43%	CYP24A1/TWIST1/TRIM15/HNF4A/NR0B1/TRIM31/SNAI2/CYP26B1/KDM5D/MN1/PMEPA1/TP63/TBX1/ALOXE3/CYP26A1/TRIM16/RARG/NKX3-1/TNFAIP3/MEFV/TNF/TLR6/GBP5/PML/EZH2/NR1D1/TICAM1/AHRR/GPER1/OAS3/GPS2/BRCA1/NLRP6/OAS1/HSPA1A/VPS18/PIM1/IRF3/SFRP1/IRAK1/DDX54/CYP27B1/SAFB2/LEP/SLC15A3/KMT2D/ACTN4/PPARD/NLRP1/OASL/NCOR2/TNIP2/SAFB/PPARGC1B/NR5A1/GBP2/DCBLD2/TRIM11/TRERF1/ATAT1/NR1I2/NOD2/SEC14L1/PRAME/LACC1/ZBTB7…
GO:0010469	BP	GO:0010469	regulation of signaling receptor activity	109	0.552198	1.35232	4.79877e-05	0.000673038	0.00042236	13490	tags=67%, list=34%, signal=44%	PSCA/NETO1/GREM1/PLAU/MUC4/CACNG8/PCSK9/SERPINE1/CNIH2/PRRT1/SHANK1/CACNG4/ZGPAT/EPHB2/NLGN2/SHISA9/TNF/ADRA2C/BICD1/DLG4/SHANK3/MINK1/EPGN/LILRB4/NLGN3/BEGAIN/DLGAP4/LYNX1/IFNG/CLEC12B/NCF1/NLGN1/ZFYVE28/DLGAP3/SHISA8/SHISA7/RELN/ERRFI1/PPARG/HDAC6/CBL/ITGB1/NOG/SHISA6/CBLC/CAPN1/DLGAP2/HIF1A/EDN1/CNIH3/SLC6A9/CCL2/PTK2B/CBLB/FCGR2B/HDAC1/IL10/JAK2/TAF1/RAMP3/NCOA3/ADRA2B/ADAM17/HDAC2/CACNG7/APP…
GO:0051304	BP	GO:0051304	chromosome separation	81	0.584477	1.41383	4.8549e-05	0.000679767	0.000426583	11803	tags=75%, list=30%, signal=53%	MAPK15/ESPL1/PLK1/XRCC3/BUB1B/TRIP13/UBE2C/CDC20/HASPIN/AURKB/PRAP1/NDC80/NCAPG/CENPF/NCAPH/DLGAP5/NCAPD2/KNL1/KNTC1/INCENP/CDCA8/BIRC5/CCNB1/RECQL5/SPC24/BUB1/CHFR/CENATAC/GEN1/NCAPG2/MAD1L1/SPC25/TTK/ZWINT/NUF2/MAD2L1/SPDL1/NUMA1/NCAPD3/ANAPC7/FBXO5/DIS3L2/ZWILCH/MAD2L2/NCAPH2/TOP3A/CSNK2A1/TPR/PPP2R1A/IK/SMC2/CDC16/PLSCR1/ANAPC5/BUB3/ATM/CSNK2A2/CDK5RAP2/ZW10/KLHL22/ANAPC11
GO:0061430	BP	GO:0061430	bone trabecula morphogenesis	13	0.828626	1.72691	4.9438e-05	0.000691055	0.000433667	5170	tags=92%, list=13%, signal=80%	COL1A1/GREM1/FBN2/WNT10B/MMP2/SBNO2/MSX2/PLXNB1/THBS3/SFRP1/PPARGC1B/CHAD
GO:1903035	BP	GO:1903035	negative regulation of response to wounding	96	0.555221	1.35338	5.02327e-05	0.00069982	0.000439167	9566	tags=57%, list=24%, signal=44%	PLAU/SERPINB2/SERPINE1/CD109/SERPINE2/PLAUR/KIAA0319/C1QTNF1/PHLDB2/PDGFB/FAP/SIGLEC10/TNF/F12/SPP1/APOE/TAFA5/SERPING1/F2/FGF2/ADTRP/SMAD3/AJAP1/THBS1/ANXA2/KLKB1/FGA/ALOX5/UBASH3B/WFDC1/ALOX12/EXTL3/GP1BA/NOS3/VTN/GIT1/RTN4R/HRG/PTPRS/PDGFRA/ADAMTS18/PTPN6/PDGFA/SH2B3/EDN1/EPPK1/THBD/PROC/NEO1/PLG/SERPINF2/PRKG1/MIR200B/PLAT/CLASP1
GO:0031032	BP	GO:0031032	actomyosin structure organization	206	0.503758	1.26455	5.02327e-05	0.00069982	0.000439167	12797	tags=62%, list=32%, signal=42%	FLNC/FHOD3/TNNT3/PLEC/MYH3/CNN1/MYO18B/KRT19/IQGAP3/PHLDB2/OBSL1/ANLN/ZYX/TNNT2/TCAP/PXN/PFN2/CDC42BPG/RHPN1/CSRP2/KRT8/OBSCN/ARHGEF18/MYH9/TNNT1/TGFB3/PDGFRB/ITGB5/RAPGEF3/PPM1F/MYL9/SMAD3/ANKRD23/SFRP1/CDC42BPB/EPHA1/EVL/MYO18A/LIMK1/MYH14/ECT2/ABL1/RHPN2/WAS/CCDC88A/TACSTD2/SORBS3/TESK1/MYPN/NEB/FRMD5/FAM171A1/ACTC1/CNN2/EPB41L2/RACGAP1/RTKN/KCTD13/SLC9A1/SRC/NKX2-5/EPB41L3/PDGFRA/CCN2/RHOC/SR…
GO:0060415	BP	GO:0060415	muscle tissue morphogenesis	72	0.59355	1.42642	5.0794e-05	0.00070646	0.000443334	8690	tags=62%, list=22%, signal=49%	COL11A1/SHOX2/COL3A1/PKP2/MYBPC3/FOXC2/TBX1/DSP/EFEMP2/TNNT2/TCAP/TNNI3/FOXC1/FZD2/MYLK2/POU4F1/NRG1/TGFB2/HEY2/ZFPM1/NOTCH1/TGFB1/ACTC1/HEG1/ADARB1/NKX2-5/ISL1/NOG/WNT2/TPM1/ENG/WNT5A/MYLK/NAGLU/ANKRD1/MYH6/FKBP1A/MYH7/DLL4/CHD7/FOXH1/SMAD7/TNNI1/FZD1/RYR2
GO:1905818	BP	GO:1905818	regulation of chromosome separation	74	0.589263	1.41764	5.19165e-05	0.000720871	0.000452377	11803	tags=76%, list=30%, signal=53%	MAPK15/ESPL1/PLK1/XRCC3/BUB1B/TRIP13/UBE2C/CDC20/HASPIN/AURKB/PRAP1/NDC80/NCAPG/CENPF/NCAPH/DLGAP5/NCAPD2/KNL1/KNTC1/INCENP/CDCA8/BIRC5/CCNB1/SPC24/BUB1/CHFR/GEN1/NCAPG2/MAD1L1/SPC25/TTK/ZWINT/NUF2/MAD2L1/SPDL1/NUMA1/NCAPD3/ANAPC7/FBXO5/ZWILCH/MAD2L2/NCAPH2/CSNK2A1/TPR/IK/SMC2/CDC16/PLSCR1/ANAPC5/BUB3/ATM/CSNK2A2/CDK5RAP2/ZW10/KLHL22/ANAPC11
GO:0001786	MF	GO:0001786	phosphatidylserine binding	62	0.602147	1.43553	5.24778e-05	0.000727453	0.000456508	8693	tags=60%, list=22%, signal=47%	SYT13/SYT8/GAP43/GRAMD1B/PLEKHN1/SYT5/JPH2/ANXA13/GSDMC/SYT12/SCARB1/MME/GSDMB/ASAP1/MFGE8/GSDMA/THBS1/ANXA2/ANXA2P2/SYT1/OSBPL5/ANXA6/AXL/GAS6/MARK1/CPNE1/TLN1/SYT3/RPE65/GSDMD/SMPD3/CD300A/ADGRB1/OSBPL10/APPL2/SYT11/SYTL2
GO:0035987	BP	GO:0035987	endodermal cell differentiation	49	0.64332	1.5139	5.3039e-05	0.000734014	0.000460625	1057	tags=39%, list=3%, signal=38%	COL7A1/HMGA2/COL11A1/DKK1/MMP9/COL6A1/COL12A1/COL5A1/MMP14/COL5A2/LAMB3/NR0B1/ITGA5/MMP2/LAMB1/COL4A2/INHBA/LAMA3/FN1
GO:0045930	BP	GO:0045930	negative regulation of mitotic cell cycle	238	0.49519	1.24719	5.36003e-05	0.000740553	0.000464729	15720	tags=71%, list=39%, signal=43%	E2F7/EME2/TICRR/DACT1/GTSE1/INHBA/BMP7/PLK1/GAS1/XRCC3/PIDD1/BUB1B/GJC2/TRIP13/CLSPN/CDKN1A/CDC20/EME1/HASPIN/AURKB/CDC6/PRAP1/TNF/BRSK1/NDC80/KLF4/ORC1/BTG4/CENPF/FOXC1/PML/EZH2/NABP1/BLM/IER3/SCRIB/KNL1/KNTC1/INCENP/CDCA8/BRCA1/BIRC5/CCNB1/CHEK1/GPR132/PLK2/CDK5RAP3/FZR1/SPC24/SLFN11/RAD9A/BUB1/PLK3/CHFR/FANCD2/GEN1/MRNIP/NACC2/MAD1L1/ABL1/SPC25/TTK/ZWINT/DTL/NUF2/MUS81/CDKN1C/MAD2L1/CDK2/AVEN/…
GO:0031023	BP	GO:0031023	microtubule organizing center organization	154	0.522899	1.29787	5.41615e-05	0.000747071	0.000468819	16342	tags=82%, list=41%, signal=49%	CCDC78/SLC16A1/PLK1/XRCC3/CROCC/WDR62/CEP131/FRMPD2/BRSK1/NDC80/GADD45A/CEP250/DZIP1/HAUS5/BRCA1/CHEK1/CCNL2/BCL2L10/PLK2/KAT2A/NEK2/KIAA1614/CEP152/SGO1/CSAG1/ATF5/STIL/CENATAC/PLK4/GEN1/KIF11/C10orf90/AURKA/HAUS7/NUP62/FBXW5/XRCC2/ODF2/CCDC61/CEP295NL/E2F4/CHD3/CCNL1/PARD6G/CDK2/CDK1/RANBP1/SSX2IP/MARK4/GOLGA2/TUBA1A/CCDC57/CENPJ/PCLAF/CEP135/NDE1/PPP1R35/RBM14/ARL2/CHMP1A/PKD2/SAC3D1/CCNF/NSFL…
GO:0030863	CC	GO:0030863	cortical cytoskeleton	105	0.552076	1.35104	5.64065e-05	0.000776753	0.000487446	13340	tags=72%, list=33%, signal=48%	SLC2A1/RIMS2/CDH2/SPTBN5/MISP/KRT19/ACTN1/ANLN/MYO1E/TRPV4/SHROOM1/DBN1/DLG4/SPTA1/SPTBN2/MYH9/GYS2/CALD1/COBL/MYO1A/FLNA/RAPGEF3/FCHSD1/TPM4/MYADM/CIB2/CLDN5/ACTN4/NOS2/PPP1R9B/GSN/MTSS2/ACTN3/CALB1/PJVK/LLGL1/SPTAN1/CORO1A/EPB41L2/COTL1/RTKN/PDLIM2/NUMA1/MAEA/TRPC4/MYZAP/LASP1/CTTN/NF2/ACTB/SHROOM2/SPTBN1/SPTBN4/NSMF/WDR1/SNX9/ERC1/ERC2/BSN/LLGL2/CAPZB/CLASP1/PLEKHH2/MPP1/LANCL2/GYPC/CAPN2/ACTN…
GO:0042379	MF	GO:0042379	chemokine receptor binding	72	0.592279	1.42337	5.69678e-05	0.000780618	0.000489871	8885	tags=50%, list=22%, signal=39%	CXCL6/CXCL1/TFF2/CCL11/CXCL8/CCL21/CXCL5/CCL26/DEFB1/CCL20/NES/CCL7/DEFB4A/CXCL3/CXCL11/CCL18/CCL3L3/CXCL9/CCL24/CCL8/CCL3/CCL25/PF4V1/CXCL13/CXCL10/CCL4/XCL1/CCL5/CCL22/STAT1/CCL15/PF4/CXCL12/CCL2/CX3CL1/JAK1
GO:0004713	MF	GO:0004713	protein tyrosine kinase activity	138	0.530009	1.31057	5.69678e-05	0.000780618	0.000489871	14496	tags=73%, list=36%, signal=47%	LTK/EPHB6/INSRR/EPHA2/ROR2/EPHB2/TNK2/ZAP70/PKDCC/MST1R/STYK1/MATK/FLT4/JAK3/FGFR1/PDGFRB/PKM/NTRK1/PBK/NRP2/IGF1R/SRMS/TYK2/EPHB1/MELK/EPHA1/CSK/TIE1/MAP2K7/ABL1/EPHA6/TTK/FGR/FGFRL1/TESK1/EPHA10/LCK/EPHB3/AXL/EPHB4/DDR2/SRC/HCK/HIPK4/CLK1/MAP2K2/AATK/PDGFRA/BCR/FLT1/CAMKK2/CLK3/MAP2K3/CSF1R/CLK2/TYRO3/RIPK2/BLK/TXK/PTK6/TTBK1/HIPK2/DYRK2/PTK2B/DYRK1B/FGFR3/JAK1/SCYL1/IGF2R/FGFR4/ABL2/MAP2K6/FES…
GO:0036064	CC	GO:0036064	ciliary basal body	171	0.512075	1.27667	5.69678e-05	0.000780618	0.000489871	15016	tags=74%, list=38%, signal=47%	MAPK15/KIF7/CFAP100/CFAP157/WHRN/CIBAR2/CDC45/DZIP1L/AGBL2/SAXO4/CEP131/SPAG5/ODAD3/CENPF/DAW1/CCDC96/CEP250/CCDC65/DZIP1/TTLL9/DLG5/TTLL6/FANK1/IQCD/FBF1/SAXO2/GAS2L2/CCDC113/RABEP2/ENKD1/AURKA/CFAP70/CDK10/IFT122/RILPL1/CCDC61/CCDC88A/USH1G/NPHP4/PTPN23/CEP19/TTLL4/KIF17/RABL2B/POC1A/SSX2IP/MARK4/C11orf97/TUBG1/AKT1/BBS5/HDAC6/DYNC2I2/CIMIP2A/CEP290/CENPJ/WRAP73/EVC/TBC1D31/PKD2/PIN1/ODF2L/IFT1…
GO:0060346	BP	GO:0060346	bone trabecula formation	10	0.870612	1.73192	5.77491e-05	0.000790027	0.000495775	5170	tags=100%, list=13%, signal=87%	COL1A1/GREM1/FBN2/WNT10B/MMP2/MSX2/THBS3/SFRP1/PPARGC1B/CHAD
GO:0042098	BP	GO:0042098	T cell proliferation	212	0.499469	1.25481	5.80958e-05	0.000792173	0.000497122	11200	tags=57%, list=28%, signal=41%	IL20RB/IL1A/IGF2/LMO1/IL23A/IL4I1/CCDC88B/LGALS9B/CARD11/ZAP70/TNFRSF4/IL6/SLC11A1/LILRB2/SPTA1/RASAL3/SH2D2A/IL27/CLEC4G/ICOSLG/TNFRSF13C/SCRIB/EFNB1/TNFSF14/CD70/LGALS9C/VCAM1/IDO1/CD276/TSPAN32/LILRB4/DLG5/CD274/TNFRSF14/LRRC32/IRF1/PLA2G5/CTLA4/IL2RA/TNFRSF9/TYK2/FOXP3/CD209/HES1/TNFSF4/LEP/HLA-G/IL12RB1/MAD1L1/VTCN1/ABL1/ELF4/TMIGD2/TFRC/LILRB1/IL1B/ARMC5/SCGB1A1/EBI3/LMBR1L/BAX/CORO1A/CEBPB…
GO:0019318	BP	GO:0019318	hexose metabolic process	232	0.497133	1.25115	5.80958e-05	0.000792173	0.000497122	14556	tags=67%, list=36%, signal=43%	GCKR/PPP1R3G/IGF2/GNB3/PFKP/IGFBP3/C1QTNF12/G6PD/ENO2/MIR210/C1QTNF1/CHST1/AKR1B1/HK3/MST1/FUT7/GAPDH/PFKFB4/TNF/GPT/MAN2C1/PDX1/SLC45A3/ZNF692/HK2/GLYCTK/PKM/PMAIP1/PFKFB1/SIRT7/OAS1/DGKQ/SLC39A14/KAT2A/FOXK1/TFF3/FUT9/SIRT6/BRAT1/LEP/CHST15/STK11/PPARD/GAA/POFUT2/SDS/NNMT/ACTN3/AKT2/GPI/MIDN/HKDC1/ACACB/IRS1/SLC25A10/ALDOA/C1QTNF3/MAN2A2/HECTD4/PGM2/PFKL/SRC/TPI1/ERFE/B4GALT1/AKT1/WDR5/H6PD/CLK…
GO:0042475	BP	GO:0042475	odontogenesis of dentin-containing tooth	93	0.560322	1.36399	6.03519e-05	0.000820255	0.000514745	9818	tags=59%, list=25%, signal=45%	ADM/ODAPH/SERPINE1/LAMA5/CCDC154/KLK4/TNC/SMO/FAM20C/TP63/TBX1/BMP7/MSX2/RELT/SCN5A/GLI2/FST/LRP4/KLK5/MSX1/JAG2/WNT10A/WNT6/TCIRG1/FOXC1/NECTIN1/WDR72/LEF1/RUNX2/PERP/GLI3/NGFR/DLX1/BAX/DMRT3/ANKRD11/APCDD1/PDGFRA/AMTN/BCL11B/DLX2/BSG/CSF1/NF2/NKX2-3/SMPD3/SLC4A2/BMP4/BCL2L11/EDAR/TNFRSF11B/DMP1/HAND2/ITGB6/HDAC1
GO:0001764	BP	GO:0001764	neuron migration	177	0.508579	1.27005	6.03519e-05	0.000820255	0.000514745	9593	tags=52%, list=24%, signal=40%	TWIST1/SPOCK1/DNER/COL3A1/CDK5R2/SEMA3A/CDK5R1/NKX6-1/KIAA0319/LHX1/PLXNA3/PLXNA1/DDIT4/NTNG2/WDR62/MDGA1/DRD2/ACAP3/ASPM/VEGFA/TUBB2B/NTN1/CAMK2B/FLRT2/GATA3/ADGRG1/CAMK2A/GNRH1/FGFR1/TNN/PLXNB2/CELSR1/POU4F1/TRIM46/FLNA/NRP2/MAP1B/GPR173/DAB1/SEMA6A/KIF26A/VAX1/CELSR2/LRP12/FBXO45/GATA2/ITGA3/BAX/CEP85L/RELN/TUBGCP2/NAV1/NRCAM/UNC5C/AXL/GAS6/MARK1/POMGNT2/EVX1/SATB2/TUBA1A/DAB2IP/SRF/KIRREL3/ND…
GO:0042129	BP	GO:0042129	regulation of T cell proliferation	181	0.511614	1.27888	6.2608e-05	0.000846781	0.000531391	12027	tags=61%, list=30%, signal=43%	IL20RB/IL1A/IGF2/LMO1/IL23A/IL4I1/CCDC88B/LGALS9B/CARD11/ZAP70/IL6/LILRB2/SPTA1/RASAL3/IL27/CLEC4G/ICOSLG/TNFRSF13C/SCRIB/EFNB1/CD70/LGALS9C/VCAM1/IDO1/CD276/TSPAN32/LILRB4/DLG5/CD274/TNFRSF14/LRRC32/IRF1/PLA2G5/CTLA4/IL2RA/TNFRSF9/TYK2/FOXP3/CD209/HES1/TNFSF4/LEP/HLA-G/IL12RB1/MAD1L1/VTCN1/TMIGD2/TFRC/LILRB1/IL1B/SCGB1A1/EBI3/CORO1A/CEBPB/XCL1/PLA2G2F/PYCARD/TNFRSF21/CCL5/IL18/CD6/IL15/HLA-A/PDC…
GO:1903046	BP	GO:1903046	meiotic cell cycle process	213	0.497806	1.25072	6.2608e-05	0.000846781	0.000531391	14779	tags=68%, list=37%, signal=43%	CCNA1/MAPK15/REC8/TEX15/EREG/CYP26B1/EME2/PKMYT1/LIF/ESPL1/CCNE1/TESMIN/RAD54L/PIWIL2/PLK1/MSX2/MOV10L1/ANKLE1/CDC25A/TRIP13/MSX1/CDC20/EME1/PSMC3IP/MSH5/ASPM/NDC80/FANCA/FBXO43/NCAPH/MYH9/NCAPD2/SYCP2L/STAG3/INCENP/CCNB2/NPR2/SIRT7/RAD51/FZR1/RAD51AP1/TEX11/BRIP1/SGO1/SLX4/CHFR/FANCD2/GPR3/AURKA/TDRD12/P3H4/TOP2A/TTK/TUBG2/CDC25C/NUF2/SYCE1L/MUS81/BRME1/HSPA2/SEPTIN1/PTTG1/EHMT2/OVOL1/TDRD9/CDC2…
GO:0070374	BP	GO:0070374	positive regulation of ERK1 and ERK2 cascade	213	0.49759	1.25017	6.2608e-05	0.000846781	0.000531391	10524	tags=53%, list=26%, signal=39%	S100A7/SEMA7A/TNFSF11/CCL11/IL1A/CCL21/CCL26/AKAP12/FGF19/CAVIN3/INHBA/NECAB2/CARD9/CCL20/PDGFB/TPBG/CCL7/ABCA7/ACKR3/TRPV4/DRD2/TNF/CHRNA7/MAP3K12/ACTA2/NPSR1/FLT4/NOX4/APOE/GPER1/PDGFRB/CCL18/ITGB3/MT3/FGF1/CCL3L3/NTRK1/FGF2/PLA2G5/NDRG4/MARCO/NRG1/CCL24/HRAS/CCL8/PRKD2/FGA/MAP2K7/CCL3/ABL1/TNFAIP8L3/NOTCH1/CCL25/C5AR1/NOD2/MIF/CCL4/TGFB1/XCL1/PYCARD/CHI3L1/GLIPR2/GAS6/CCL5/SRC/SHC1/CCL22/PDGFR…
GO:1901989	BP	GO:1901989	positive regulation of cell cycle phase transition	117	0.54153	1.33054	6.3736e-05	0.000860643	0.00054009	13142	tags=67%, list=33%, signal=45%	MAPK15/WNT10B/ESPL1/TERT/GLI1/CDCA5/FAM83D/CDC25A/UBE2C/CDC20/CDC6/PRAP1/RRM2/DBF4B/EZH2/DLGAP5/DDX39B/CCNB1/HYAL1/STIL/CDC7/EIF4G1/CDK10/DTL/CDC25C/CCND2/HSPA2/BRD4/CDK1/DDR2/TBX2/CDC25B/AKT1/ATAD5/CENPJ/MBLAC1/THOC1/MTBP/RPTOR/CYP1A1/ANAPC7/FBXO5/PAGR1/RCC2/CCND1/MEPCE/SASS6/TMOD3/PAF1/DDRGK1/PPP1R10/KLHL18/MIR221/ADAMTS1/ANXA1/PBX1/LSM11/CDK4/UBE2E2/CDC16/ANAPC5/MECP2/PLCG2/ADAM17/RRM1/PHB2/AI…
GO:0030864	CC	GO:0030864	cortical actin cytoskeleton	73	0.589397	1.41708	6.48641e-05	0.000868846	0.000545238	8577	tags=62%, list=22%, signal=48%	SLC2A1/CDH2/SPTBN5/MISP/KRT19/ACTN1/ANLN/MYO1E/TRPV4/SHROOM1/SPTA1/SPTBN2/MYH9/GYS2/CALD1/COBL/MYO1A/RAPGEF3/FCHSD1/MYADM/CIB2/CLDN5/ACTN4/PPP1R9B/GSN/MTSS2/ACTN3/CALB1/PJVK/LLGL1/SPTAN1/CORO1A/EPB41L2/COTL1/RTKN/PDLIM2/MAEA/MYZAP/LASP1/NF2/SHROOM2/SPTBN1/SPTBN4/WDR1/SNX9
GO:0031109	BP	GO:0031109	microtubule polymerization or depolymerization	134	0.527238	1.30306	6.48641e-05	0.000868846	0.000545238	13850	tags=72%, list=35%, signal=47%	KIF18B/KIF19/CDK5R1/SPEF1/TPX2/KIF2C/GAS2L1/TRPV4/STMN3/MAP1A/MAP6D1/BMERB1/SKA1/TUBGCP6/HAUS5/PSRC1/MAP1B/HSPA1A/KIF24/MAP7D3/HDGFL3/GAS2L2/NCKAP5L/NAV3/CLIP3/ABL1/ANKRD53/SKA3/HAUS7/TUBG2/TUBGCP2/HSPA1B/APC2/KATNB1/MID1/GIT1/GOLGA2/GBA2/EML2/TUBG1/TUBA1A/CCDC57/MAP4/NUMA1/HDAC6/CENPJ/CIB1/CLIP1/NDE1/MAP1S/ARL2/CAMSAP1/STMN1/FKBP4/FBXO5/CRYAB/CSNK1D/NIN/ARHGEF7/KIF18A/DCTN1/TUBGCP4/CKAP5/NDEL1/T…
GO:0019955	MF	GO:0019955	cytokine binding	145	0.525271	1.30045	6.48641e-05	0.000868846	0.000545238	10311	tags=55%, list=26%, signal=41%	GREM1/IL20RB/IL1R2/IL22RA1/IL20RA/NBL1/CD109/TSKU/PXDN/SOST/IL12RB2/PDPN/IL18R1/IL1RN/TRIM16/ACKR3/VASN/CRLF1/TCAP/CRLF2/GBP1/BGN/LTBP1/IL18BP/CCR3/TGFBR3L/LTBP4/TGFB3/IL2RB/ITGB3/TNFRSF14/LRRC32/CHRD/COMP/FGF2/TRAF2/NRP2/IL2RA/WFIKKN1/TMC8/BMPR1B/THBS1/IL12A/CCR10/IL12RB1/ACKR4/EBI3/IL3RA/NRROS/IL5RA/TNFRSF1A/IL9R/IL2RG/IL1RL1/LTBP3/ITGB1/CXCR3/NOG/NLRP7/ENG/ACKR2/PLP2/CSF1R/TNFRSF1B/CCR7/ACVRL1…
GO:0030856	BP	GO:0030856	regulation of epithelial cell differentiation	166	0.518025	1.2891	6.48641e-05	0.000868846	0.000545238	14951	tags=67%, list=37%, signal=42%	MMP9/SPRED3/IL1A/SERPINE1/WNT10B/GDNF/LIF/CD109/SMO/NKX6-1/TP63/LHX1/DLL1/BMP7/MSX2/ZBED2/JAG1/FST/MACROH2A2/TRIM16/SULT2B1/PTCH2/HOXA7/TNF/VEGFA/TP73/FOXC1/SFN/SOX9/EZH2/GATA3/XDH/FGF2/ABCA12/TBX3/NOTCH4/MAFF/HES1/AJAP1/CYP27B1/MAFG/CLDN5/IFNG/HEY2/IL1B/S1PR3/NOTCH1/EXTL3/CDKN1C/NKX6-3/TNFRSF1A/CEBPB/ERRFI1/FOXE3/STAT1/VCL/NUMA1/VDR/ZEB1/RPTOR/KRT36/CAV1/KLF7/TLR9/ACVRL1/CCND1/PROC/BMP4/PAX8/KEA…
GO:0001726	CC	GO:0001726	ruffle	182	0.509233	1.2729	6.48641e-05	0.000868846	0.000545238	14577	tags=71%, list=37%, signal=46%	ARHGEF4/EPS8L3/FSCN1/PDLIM7/ITGA5/EPHA2/PDPN/CDK6/CARMIL2/BCAR1/ACTN1/EPS8L1/FAP/ABCA7/FERMT1/ADGRE2/TRPV4/CSPG4/MEFV/PACSIN1/PSD2/MYH9/ARAP3/SH2B2/ITGB3/INPP5E/PALLD/COBL/TIAM1/PIP5K1C/PLEKHO1/KSR1/MYADM/PSD/MYO9B/PLCG1/LAYN/FGD1/RASGRP2/ABL1/PPP1R9B/HIP1R/FGR/MTSS2/ARHGAP45/WIPF1/AKT2/SH3BGRL3/FGD5/FSCN3/SRC/CAPG/NHERF1/FGD3/TLN2/CFL1/EPS8L2/CIB1/VIL1/ITGB1/SH2D3C/FGD2/MYO5A/CLIP1/TPM1/TLN1/CTT…
GO:0090630	BP	GO:0090630	activation of GTPase activity	107	0.556015	1.36147	6.59921e-05	0.000881127	0.000552945	10193	tags=59%, list=26%, signal=44%	CCL21/EPHA2/TBC1D3L/NTF3/NGEF/SYDE1/ARHGAP22/RANGAP1/AGAP2/SCRIB/AGAP9/TIAM1/AGAP6/TBC1D10C/EPHA1/TBC1D1/SGSM2/AGAP4/ECT2/SGSM3/MTSS2/RAP1GAP2/CXCL13/TIAM2/AGAP5/ARHGAP45/TBC1D2B/ARHGEF16/APC2/SLC27A4/AGAP3/SIPA1/TBC1D16/TBC1D17/EVI5L/TBC1D22A/ABR/BCR/TBC1D9B/TBC1D4/ARHGEF15/TBC1D10B/TBC1D3B/RHOG/SIPA1L2/TAX1BP3/CORO1C/GMIP/CCR7/ARHGEF5/TBC1D8/ARHGEF10/TBC1D13/TBC1D26/TBC1D3D/SIPA1L3/TBC1D2/SIPA1…
GO:0009914	BP	GO:0009914	hormone transport	319	0.476442	1.20878	6.59921e-05	0.000881127	0.000552945	9917	tags=47%, list=25%, signal=35%	PTPRN/IL11/GAL/INHA/FOXD1/SLCO4A1/STX1A/TNFSF11/HNF4A/RIMS2/SLC16A1/VSNL1/SCT/LIF/NKX6-1/C1QTNF12/SLC7A5/INHBA/C1QTNF1/GIP/GABBR1/NLGN2/F2RL2/IL1RN/GIPR/NNAT/CAPN10/NKX3-1/IL6/DOC2B/TRPV4/GRP/FOXL2/DRD2/CHGA/TRPV6/TNF/PDX1/BMP8A/ANO1/TCIRG1/SYTL4/ADORA1/GATA3/VGF/SPP1/NR1D1/LTBP4/BAIAP3/GPR68/GPER1/PASK/EXOC3L1/F2/LRRC8A/PLA2G6/SOX11/ABCA12/TIAM1/INHBB/TBX3/GJA1/SFRP1/HCAR2/EFNA5/WNK4/SIRT6/VIP/N…
GO:0042383	CC	GO:0042383	sarcolemma	141	0.528221	1.30723	6.71202e-05	0.000891907	0.00055971	9265	tags=50%, list=23%, signal=38%	ANXA8/AHNAK2/FLNC/POPDC3/ANXA8L1/CACNG6/SLC2A1/COL6A2/COL6A1/CCDC78/CDH2/CACNG8/PLEC/COL6A3/CACNG4/SLC2A5/KRT19/SCN5A/ANK1/RYR3/BGN/CLCN1/DYSF/KRT8/OBSCN/SCN1B/VCAM1/TGFB3/CACNA1C/IGF1R/CIB2/BVES/ANXA2/SLC27A6/SYNM/SMPD4/AHNAK/CAVIN4/SLC8B1/POPDC2/ALOX12/FKRP/STAC3/ANXA6/SSPN/CACNA2D1/SLC38A2/SLC9A1/SGCD/MLIP/VCL/SGCB/CIB1/ITGB1/DTNA/BSG/CAV1/CORO1C/BIN1/CAPN3/DAG1/CACNB2/CASQ1/RYR2/PRKG1/ANXA1/C…
GO:0007098	BP	GO:0007098	centrosome cycle	138	0.527768	1.30503	6.71202e-05	0.000891907	0.00055971	15770	tags=81%, list=40%, signal=49%	SLC16A1/PLK1/XRCC3/CROCC/WDR62/CEP131/BRSK1/NDC80/GADD45A/CEP250/HAUS5/BRCA1/CHEK1/CCNL2/PLK2/KAT2A/NEK2/KIAA1614/CEP152/SGO1/CSAG1/ATF5/STIL/CENATAC/PLK4/GEN1/KIF11/C10orf90/AURKA/HAUS7/NUP62/FBXW5/XRCC2/ODF2/CEP295NL/CHD3/CCNL1/PARD6G/CDK2/CDK1/RANBP1/SSX2IP/MARK4/GOLGA2/TUBA1A/CCDC57/CENPJ/PCLAF/CEP135/NDE1/PPP1R35/RBM14/ARL2/CHMP1A/PKD2/SAC3D1/CCNF/NSFL1C/CHORDC1/CEP72/SASS6/C2CD3/ARHGEF10/NI…
GO:0051017	BP	GO:0051017	actin filament bundle assembly	159	0.518354	1.28808	6.71202e-05	0.000891907	0.00055971	13336	tags=66%, list=33%, signal=44%	FSCN1/USH1C/SHANK1/BAIAP2L2/ACTN1/PHLDB2/ESPNL/ZYX/SHROOM1/PXN/PFN2/SHANK3/RHPN1/ARHGEF18/FSCN2/MICAL1/TGFB3/CALD1/FLNA/ADD2/DPYSL3/ITGB5/RAPGEF3/PPM1F/LIMD2/ESPN/SMAD3/SFRP1/EPHA1/EVL/LIMK1/MARCKS/ABL1/RHPN2/WAS/CCDC88A/TACSTD2/SORBS3/TESK1/FAM171A1/FSCN3/KCTD13/SLC9A1/SRC/BAIAP2L1/CCN2/RHOC/SRF/VIL1/ARHGEF10L/CORO2B/SYNPO/TPM1/S100A10/ARHGEF15/RHOD/STMN1/ACTG1/PIK3R2/NF2/PDXP/ARAP1/FMN2/PAK2/WA…
GO:0015103	MF	GO:0015103	inorganic anion transmembrane transporter activity	153	0.520426	1.29167	6.82482e-05	0.000904018	0.00056731	13396	tags=62%, list=34%, signal=41%	SLC4A11/CLCA2/SLC26A10P/ABCC2/SLC6A8/SLC4A3/GABRA3/GABRP/APOL1/SLC26A6/CLCA4/TTYH1/SLC26A4/BEST3/SLC5A5/SLC13A4/GABRB3/TTYH3/GABRR2/CLCN1/ANO8/ANO1/BEST4/SLC6A6/ABCC1/SLC22A1/SLC26A1/GABRE/SLC12A7/SLC25A27/ANO9/GABRD/SLC12A3/SLC12A4/SLC12A9/ABCC11/GABRA2/ANO7/SLC12A8/BSND/ABCC5/CLCNKA/CLCN2/ANO3/SLC25A10/SLC22A11/CLCA3P/ABCC10/SLC6A1/FXYD3/SLC6A2/BEST1/SLC6A12/CLCN6/SLC26A11/CLCN7/ANKH/SLC5A6/SLC…
GO:0046631	BP	GO:0046631	alpha-beta T cell activation	179	0.509713	1.27387	6.82482e-05	0.000904018	0.00056731	16126	tags=77%, list=40%, signal=46%	ZC3H12A/IL23A/LGALS9B/CARD11/ZAP70/IL18R1/RELB/LOXL3/FUT7/IL6/NFKBID/PRR7/ADA/TCIRG1/FOSL2/BCL3/RASAL3/IL27/CLEC4G/KLHL25/GATA3/JUNB/JAK3/BATF/TBX21/LGALS9C/LILRB4/CD274/TNFRSF14/HLX/IRF1/ZNF683/IL2RA/TYK2/NKG7/FOXP3/CTSL/IL4R/LEF1/TNFSF4/IL12A/PRDM1/RUNX3/ADORA2A/IL12RB1/IFNG/ABL1/ELF4/ZFPM1/GLI3/LILRB1/ARMC5/ASCL2/SOCS3/EBI3/NFKBIZ/SOCS1/XCL1/AP3D1/CD247/IL2RG/IL18/IL15/HLA-A/PLA2G2D/BCL11B/TRB…
GO:0008009	MF	GO:0008009	chemokine activity	47	0.6316	1.48184	6.93763e-05	0.000913162	0.000573048	11540	tags=74%, list=29%, signal=53%	CXCL6/CXCL1/CCL11/CXCL8/CCL21/CXCL5/CCL26/CCL20/CCL7/CXCL3/CXCL11/CCL18/CCL3L3/CXCL9/CCL24/CCL8/CCL3/CCL25/PF4V1/CXCL13/CXCL10/CCL4/XCL1/CCL5/CCL22/CCL15/PF4/CXCL12/CCL2/CX3CL1/CCL1/CXCL2/CCL13/CCL16/XCL2
GO:0048754	BP	GO:0048754	branching morphogenesis of an epithelial tube	156	0.51705	1.28435	6.93763e-05	0.000913162	0.000573048	8452	tags=50%, list=21%, signal=40%	GREM1/FOXD1/SFRP2/HS3ST3A1/HOXA11/MMP14/LAMA5/GDNF/FOXC2/TNC/SMO/EPHA2/WNT1/GREB1L/LHX1/BMP7/LAMA1/WT1/MSX2/HOXB7/NRARP/GLI2/HOXD11/NKX3-1/PKD1/DCHS1/TNF/VEGFA/WNT6/COL4A1/PML/SOX9/GBX2/DLG5/FGF1/CELSR1/FGF2/ADAMTS16/HS3ST3B1/TBX3/NOTCH4/EYA1/TIMELESS/LEF1/SIRT6/TIE1/TMEM59L/ABL1/NFATC4/GLI3/NOTCH1/TACSTD2/RASIP1/HOXA5/SALL1/SOX8/TBX2/SRC/MYC/PLXND1/SRF/VDR/NOG/WNT2/ENG/WNT5A/PKD2/LRP5/EDN1/CSF1/…
GO:0099173	BP	GO:0099173	postsynapse organization	196	0.501098	1.25594	6.93763e-05	0.000913162	0.000573048	10251	tags=52%, list=26%, signal=39%	WNT7A/KIF1A/GAP43/CDH2/LRFN4/INA/SLC7A11/LAMA5/ITPKA/GDNF/ARHGAP33/CDK5R1/SEMA3F/SHANK1/ROR2/RAPSN/EPHB2/ACTN1/NLGN2/NTNG2/ZNF365/NGEF/LRP4/CAPRIN2/LZTS1/ARHGAP22/DBN1/CHRNA7/DLG4/LILRB2/SHANK3/CAMK2B/SPTBN2/ASAP1/SYNGAP1/COLQ/NLGN4Y/APOE/NLGN4X/NLGN3/DLG5/ITGB3/NRXN2/LRP8/NRP2/CNTNAP1/IGF1R/TIAM1/DVL1/ARHGAP39/EPHB1/SSH1/NEFL/ABHD17A/LRRC4/CUX2/HIP1R/STK38L/NLGN1/PICK1/ITGA3/SHISA7/RELN/EPHB3/NR…
GO:0046879	BP	GO:0046879	hormone secretion	308	0.481757	1.22158	6.93763e-05	0.000913162	0.000573048	9917	tags=47%, list=25%, signal=36%	PTPRN/IL11/GAL/INHA/FOXD1/STX1A/TNFSF11/HNF4A/RIMS2/SLC16A1/VSNL1/SCT/LIF/NKX6-1/C1QTNF12/INHBA/C1QTNF1/GIP/GABBR1/NLGN2/F2RL2/IL1RN/GIPR/NNAT/CAPN10/NKX3-1/IL6/DOC2B/TRPV4/GRP/FOXL2/DRD2/CHGA/TRPV6/TNF/PDX1/BMP8A/ANO1/TCIRG1/SYTL4/ADORA1/GATA3/VGF/SPP1/NR1D1/LTBP4/BAIAP3/GPR68/GPER1/PASK/EXOC3L1/F2/LRRC8A/PLA2G6/SOX11/ABCA12/TIAM1/INHBB/TBX3/GJA1/SFRP1/HCAR2/EFNA5/WNK4/SIRT6/VIP/NIBAN2/LEP/IFNG/…
GO:0002366	BP	GO:0002366	leukocyte activation involved in immune response	300	0.479897	1.21568	7.16323e-05	0.000941373	0.000590752	12687	tags=57%, list=32%, signal=39%	IFNE/ZC3H12A/UNC13D/IL23A/SBNO2/LAT/DLL1/CPLX2/LGALS1/IL18R1/RELB/ADGRE2/LOXL3/IL6/SLC11A1/KMT5C/GRP/CD177/CHGA/NFKBID/ADA/TNF/EXO1/LBP/DYSF/C17orf99/BCL3/KLRC2/CLCF1/IL27/GATA3/PTAFR/JUNB/JAK3/TICAM1/BATF/TBX21/HLX/ZNF683/POU2AF1/PTGDR/CLEC4E/NKG7/FOXP3/IL4R/LEF1/TNFSF4/DNASE1/IL12RB1/IFNG/CCL3/ABL1/TFRC/ZFPM1/LILRB1/ASCL2/SPI1/CD19/SPHK2/SOCS3/HLA-F/FGR/GATA2/NSD2/PIK3CD/NFKBIZ/KLRF2/TGFB1/CORO…
GO:0005681	CC	GO:0005681	spliceosomal complex	204	0.500459	1.25583	7.27604e-05	0.000954694	0.000599111	18269	tags=89%, list=46%, signal=48%	SNRNP70/AKAP17A/SART1/DQX1/DDX39B/CACTIN/U2AF1/RBM44/YJU2B/DHX38/U2AF1L4/PRPF40B/SRRM2/SF3A2/TSSC4/U2AF2/PNN/PRPF31/LUC7L/SNRPA/ALYREF/ESS2/SNRPA1/PRKRIP1/XAB2/HNRNPH1/HNRNPM/SNRPB/PPIL2/RBM28/UPF1/PRPF19/RBM5/RBM17/DDX23/DHX16/LSM7/SF1/ISY1/SUGP1/SNRPF/EFTUD2/PRPF3/NCL/YJU2/DHX35/CCDC12/LUC7L3/PRPF38B/HNRNPA2B1/DDX41/TFIP11/CTNNBL1/SF3B2/TTF2/SF3B4/HNRNPA1L2/LSM8/PRPF39/SNRNP200/DDX5/HTATSF1/PPW…
GO:0002274	BP	GO:0002274	myeloid leukocyte activation	240	0.494344	1.24529	7.50165e-05	0.000981211	0.000615752	12805	tags=61%, list=32%, signal=42%	CXCL6/SPHK1/CXCL8/ZC3H12A/UNC13D/MT1G/SBNO2/LAT/FN1/CPLX2/ITGB8/EDN2/UBD/RELB/TRPV1/ADGRE2/IL6/SLC11A1/GRP/CRLF2/CD177/CHGA/IL18RAP/TNF/LBP/TLR6/DYSF/PTAFR/NR1D1/TICAM1/BATF/TSPAN32/LILRB4/BATF2/S100A12/PTGDR/IL4R/TMEM229B/WNK4/THBS1/DNASE1/MYO18A/IFNG/C1QA/CCL3/TNIP2/LTBR/SPI1/HAMP/CST7/SPHK2/FGR/GATA2/C5AR1/PIK3CD/MIF/NECTIN2/PYCARD/PRAM1/IFI35/ITGAM/CCL5/IL18/STX4/STXBP2/IL1RL1/IL15/CD200/CBL/…
GO:0002263	BP	GO:0002263	cell activation involved in immune response	304	0.480311	1.21734	7.50165e-05	0.000981211	0.000615752	12687	tags=57%, list=32%, signal=39%	IFNE/ZC3H12A/UNC13D/IL23A/SBNO2/LAT/DLL1/CPLX2/LGALS1/IL18R1/RELB/ADGRE2/LOXL3/IL6/SLC11A1/KMT5C/GRP/CD177/CHGA/NFKBID/ADA/TNF/EXO1/LBP/DYSF/C17orf99/BCL3/KLRC2/CLCF1/IL27/GATA3/PTAFR/LRP1/JUNB/JAK3/TICAM1/BATF/TBX21/HLX/ZNF683/POU2AF1/PTGDR/CLEC4E/NKG7/FOXP3/IL4R/LEF1/TNFSF4/DNASE1/IL12RB1/IFNG/CCL3/ABL1/TFRC/ZFPM1/LILRB1/ASCL2/SPI1/CD19/SPHK2/SOCS3/HLA-F/FGR/GATA2/NSD2/PIK3CD/NFKBIZ/KLRF2/TGFB1…
GO:0006006	BP	GO:0006006	glucose metabolic process	192	0.498168	1.24786	7.61445e-05	0.000991304	0.000622086	14556	tags=67%, list=36%, signal=43%	GCKR/PPP1R3G/IGF2/GNB3/PFKP/IGFBP3/C1QTNF12/G6PD/ENO2/MIR210/C1QTNF1/HK3/MST1/GAPDH/TNF/GPT/PDX1/SLC45A3/ZNF692/HK2/PKM/PMAIP1/PFKFB1/SIRT7/OAS1/DGKQ/SLC39A14/KAT2A/FOXK1/TFF3/SIRT6/BRAT1/LEP/STK11/PPARD/GAA/SDS/NNMT/ACTN3/AKT2/GPI/MIDN/HKDC1/ACACB/IRS1/SLC25A10/C1QTNF3/HECTD4/PGM2/PFKL/SRC/TPI1/ERFE/AKT1/WDR5/H6PD/CLK2/SIK1/GSK3A/LRP5/PFKM/PCK1/PGAM1/ATF4/PGP/PPP1R3E/ENO3/PGM2L1/HK1/SLC35B4/GCK/…
GO:0016051	BP	GO:0016051	carbohydrate biosynthetic process	212	0.496615	1.24764	7.61445e-05	0.000991304	0.000622086	14651	tags=67%, list=37%, signal=42%	B3GALT5/NTSR1/PPP1R3G/IGF2/B4GALNT2/C1QTNF12/G6PD/ENO2/PDGFB/CHST9/HAS2/AKR1B1/CHST11/MST1/FUT7/GPT/CSGALNACT1/ENPP1/PTAFR/HAS1/DSE/NR1D1/GYS2/GPER1/ZNF692/ST3GAL4/PASK/PFKFB1/SIRT7/DGKQ/SLC39A14/KAT2A/FUT9/SIRT6/AP2A1/LEP/CHST15/STK11/SDS/NNMT/MGAT2/AKT2/GPI/TGFB1/IRS1/SLC25A10/ST3GAL2/C1QTNF3/PGD/ST6GALNAC5/CHST14/PHKG1/PTH1R/TPI1/ERFE/B3GALNT1/FUT3/P2RY6/GBE1/B4GALT1/AKT1/WDR5/GYS1/B3GAT2/CLK2…
GO:0007548	BP	GO:0007548	sex differentiation	288	0.485347	1.22832	7.61445e-05	0.000991304	0.000622086	11422	tags=52%, list=29%, signal=37%	PTPRN/WNT7A/STRA6/INHA/SFRP2/HNF4A/HOXA13/HOXA11/HOXA10/MMP14/SOX15/IL1A/NR0B1/REC8/AMH/HOXA9/MMP2/TNFAIP6/EREG/ROR2/GREB1L/TP63/CBX2/INHBA/LHX1/WT1/KCNE1/LHB/INSL3/FST/HSD17B3/NKX3-1/PKD1/FOXL2/ASPM/VEGFA/FANCA/SRD5A2/PCYT1B/FOXC1/BIK/BASP1/SOX9/GATA3/VGF/MAMLD1/ADGRG1/DHX37/GNRH1/NPR2/NTRK1/FLNA/CENPI/INHBB/TBX3/TFPT/SFRP1/TEX11/BRIP1/BMPR1B/NUDT1/DNAAF11/TGFB2/SAFB2/LEP/ATN1/ASB1/NR5A1/NOTCH1/…
GO:0010948	BP	GO:0010948	negative regulation of cell cycle process	309	0.479709	1.21635	7.72726e-05	0.00100442	0.000630318	15770	tags=70%, list=40%, signal=43%	E2F7/EME2/PKMYT1/TICRR/LIF/ESPL1/DACT1/GTSE1/INHBA/CDC45/BMP7/PLK1/XRCC3/PIDD1/BUB1B/GJC2/TRIP13/CLSPN/CDKN1A/CDC20/CDT1/EME1/HASPIN/AURKB/CDC6/PRAP1/BRSK1/NDC80/KLF4/ORC1/CENPF/DOT1L/FBXO43/PML/E2F1/EZH2/NABP1/BLM/IER3/KNL1/KNTC1/DDX39B/GPER1/INCENP/TELO2/CDCA8/BRCA1/BIRC5/CCNB1/CHEK1/GPR132/PLK2/E2F8/RAD51/CDK5RAP3/FZR1/SPC24/SLFN11/RAD9A/H2AX/KAT2A/NEK2/TIMELESS/BRIP1/BUB1/ATF5/PLK3/CHFR/CENAT…
GO:0072562	CC	GO:0072562	blood microparticle	143	0.523313	1.29554	7.84006e-05	0.00101592	0.000637534	9679	tags=55%, list=24%, signal=42%	SERPINA3/PRSS1/SLC2A1/ANGPTL4/TF/HSPA7/IGHG4/C8G/APOL1/ACTG2/IGHG1/FN1/IGHG2/C1R/AHSG/ITIH4/PZP/C1S/IGHG3/APOE/SERPING1/F2/HSPA6/HSPA1A/CIB2/GRIPAP1/CFB/CP/IGLV1-47/FGA/CPN2/IGHD/TFRC/GSN/IGKV2D-28/IGKV1-39/HSPA2/IGKC/TGFB1/IGLV3-21/ACTC1/A1BG/HSPA1B/VTN/IGKV3-15/IGHM/HRG/C1QC/IGLC2/CFH/IGLC3/ITGA2B/IGHV3-23/C1QB/HPX/ENG/ACTA1/ACTG1/INTS11/C9/IGKV3-20/CFHR1/ACTB/C3/IGLV3-25/IGHA1/PLG/IGKV1D-12/PS…
GO:0006814	BP	GO:0006814	sodium ion transport	246	0.492243	1.24062	7.84006e-05	0.00101592	0.000637534	12623	tags=56%, list=32%, signal=38%	SLC4A11/NETO1/NKAIN4/SLC6A17/SLC9A3/SLC13A5/SLC6A8/PKP2/PCSK9/DMPK/ATP12A/SLC6A15/SLC34A3/SLC24A2/DRD4/HCN2/FGF11/SLC38A5/SERPINE2/SCNN1D/SLC23A1/SLC6A7/SCN5A/SLC5A5/SLC13A4/SLC22A4/ASIC4/ASIC3/WNK2/SLC9A4/SLC5A10/KLHL3/SLC28A3/GRP/DRD2/ASIC1/SLC9A2/FGF12/SLC20A1/SCN1B/BPIFA1/SLC38A1/SLC6A6/NKAIN1/SLC5A12/SLC6A14/SLC10A4/TRPM2/TRPM5/SLC38A7/SLC9A5/HCN4/HCN3/WNK4/TPCN1/NPPA/ACTN4/SLC12A3/SLC8B1/SL…
GO:0051703	BP	GO:0051703	biological process involved in intraspecies interaction between organisms	54	0.611104	1.44519	7.95287e-05	0.00102735	0.000644704	4791	tags=48%, list=12%, signal=42%	OXTR/GAD1/DRD4/SHANK1/TH/TBX1/CNTNAP2/NLGN2/GRP/SEPTIN5/DLG4/LTF/SHANK3/NLGN4Y/BPIFA1/NLGN4X/NLGN3/NRXN2/CIC/DVL1/EN1/NPAS4/AVPR1A/CLN8/UCN/CHRNB2
GO:0050771	BP	GO:0050771	negative regulation of axonogenesis	66	0.599538	1.43605	7.95287e-05	0.00102735	0.000644704	8368	tags=61%, list=21%, signal=48%	SEMA7A/SEMA6B/MCF2/SEMA3A/SEMA3B/SEMA5B/SEMA3F/ARHGAP4/KIAA0319/DRAXIN/PLXNA3/SEMA4B/EPHB2/WNT3A/THY1/LRP4/ULK1/NTN1/SYNGAP1/SPP1/SEMA4C/MT3/TRIM46/SEMA3C/DAB1/SEMA6A/SEMA3D/GDI1/IFRD1/SLIT1/RTN4R/PTPRS/HDAC6/WNT5A/DCC/DIP2B/SEMA3G/SEMA4G/SEMA4D/SEMA6C
GO:0000779	CC	GO:0000779	condensed chromosome, centromeric region	182	0.507149	1.26769	8.06567e-05	0.00104031	0.000652838	15606	tags=77%, list=39%, signal=47%	REC8/HJURP/PLK1/BUB1B/KIF2C/CENPT/CDC20/KMT5C/CDT1/CENPE/AURKB/SPAG5/NDC80/CENPA/NCAPG/CENPF/RANGAP1/AURKC/CENPK/SKA1/NCAPD2/KNL1/CENPM/SYCP2L/KNTC1/ZNF276/INCENP/BIRC5/CCNB1/CENPW/CENPI/PLK2/LRWD1/SPC24/NEK2/SGO1/BUB1/PLK3/CENPB/MAD1L1/AURKA/SPC25/SKA3/TTK/ZWINT/CENPU/NUF2/ERCC6L/CENPO/SPOUT1/CEBPB/MAD2L1/SMARCC2/CENPH/SPDL1/CENPP/SMARCD1/CBX5/NUP85/NCAPD3/SS18L1/CLIP1/DYNLL1/NDE1/HSF1/CHMP4A/CE…
GO:0008360	BP	GO:0008360	regulation of cell shape	139	0.524163	1.2968	8.17848e-05	0.00105323	0.000660947	13397	tags=69%, list=34%, signal=46%	CCL11/PLXNB3/STRIP2/CDC42EP5/FN1/PLXNA3/PDPN/PLXNA1/ERMN/CDC42EP2/COCH/FMNL1/CCL7/VEGFA/DAPK3/PLXNB1/SPTA1/PLXNA4/SYNE3/C15orf62/ARHGEF18/MYH9/PRAG1/PLXNB2/F2/FBLIM1/PLEKHO1/CCL24/BVES/FGD1/MYH14/PARVB/CCL3/GNA12/FGR/PALM/CORO1A/FAM171A1/ALDOA/FGD5/RAC3/HCK/EPB41L3/NHERF1/FGD3/PLXND1/VIL1/FGD2/TAOK2/TPM1/CSF1R/ITGA7/RHOG/ITGB2/PEAK3/MARK2/NF2/ARAP1/FMNL3/RHOJ/CCL2/RASA1/SEMA4D/DAG1/WDR1/TBCCD1/PT…
GO:0030857	BP	GO:0030857	negative regulation of epithelial cell differentiation	53	0.613948	1.45041	8.40409e-05	0.00107896	0.00067709	7543	tags=53%, list=19%, signal=43%	MMP9/SPRED3/IL1A/SMO/TP63/DLL1/MSX2/JAG1/FST/HOXA7/VEGFA/SOX9/EZH2/XDH/TBX3/NOTCH4/HES1/IFNG/S1PR3/NOTCH1/EXTL3/NKX6-3/FOXE3/STAT1/ZEB1/CAV1/ACVRL1/CCND1
GO:0030100	BP	GO:0030100	regulation of endocytosis	287	0.479931	1.21428	8.40409e-05	0.00107896	0.00067709	16718	tags=74%, list=42%, signal=43%	SPHK1/DKK1/GREM1/PRKCG/PCSK9/TF/SERPINE1/CCL21/DRD4/NECAB2/DLL1/STX1B/TNK2/WNT3A/NTF3/ABCA7/SLC11A1/AHSG/DRD2/TGM2/ARFGAP1/CD177/TNF/VEGFA/SGIP1/SCARB1/BICD1/DYSF/DLG4/PACSIN1/LRP1/SCRIB/APOE/CALY/ITGA2/IL2RB/ITGB3/IL15RA/ABCA2/SCAMP5/ANKRD13D/PLA2G5/ANKRD13B/DGKQ/TULP1/SIRPA/CDH13/CD14/PROM2/CYBA/CSK/AP2A1/ANXA2/MYO18A/WDR54/RIN3/IFNG/SIRPG/AP2M1/MCTP1/CLIP3/ABL1/LILRB1/IL1B/HIP1R/NLGN1/FGR/EFNB…
GO:1900046	BP	GO:1900046	regulation of hemostasis	70	0.592286	1.42089	8.51689e-05	0.00109008	0.000684074	9519	tags=66%, list=24%, signal=50%	PLAU/EMILIN1/SERPINB2/SERPINE1/SERPINE2/PLAUR/F3/EPHB2/C1QTNF1/PDGFB/FAP/F12/APOE/SERPING1/ST3GAL4/F2/COMP/TBXA2R/ADTRP/TPH1/THBS1/ANXA2/KLKB1/FGA/UBASH3B/ALOX12/F7/GP1BA/NOS3/VTN/HRG/PDGFRA/ADAMTS18/PDGFA/EMILIN2/SH2B3/EDN1/CAV1/THBD/ANO6/PROC/PLG/SERPINF2/PRKG1/F2R/PLAT
GO:0050672	BP	GO:0050672	negative regulation of lymphocyte proliferation	88	0.568889	1.38358	8.51689e-05	0.00109008	0.000684074	11778	tags=69%, list=30%, signal=49%	GAL/IL20RB/IL4I1/LGALS9B/LILRB2/CLEC4G/SCRIB/LGALS9C/IDO1/TSPAN32/LILRB4/DLG5/CD274/TNFRSF14/LRRC32/SOX11/PLA2G5/CTLA4/IL2RA/FOXP3/HLA-G/MAD1L1/VTCN1/LILRB1/SCGB1A1/CEBPB/XCL1/PLA2G2F/TNFRSF21/PDCD1LG2/PLA2G2D/PTPN6/VSIR/PKN1/TNFRSF13B/SLC4A2/BMP4/CD300A/PRNP/INPP5D/LGALS9/CBLB/DLG1/HAVCR2/IHH/CD80/PAWR/FCGR2B/CASP3/IL10/FOXJ1/TYROBP/ZBTB7B/PDE5A/GPNMB/ERBB2/ATM/CD86/GLMN/SPN/TWSG1
GO:0044839	BP	GO:0044839	cell cycle G2/M phase transition	153	0.519153	1.28851	8.6297e-05	0.00110283	0.000692073	13497	tags=70%, list=34%, signal=46%	WNT10B/USH1C/PKMYT1/FOXM1/TICRR/CDK3/CDK6/PLK1/NES/KIF14/CDC25A/CLSPN/CDKN1A/NEK10/AURKB/CDC6/BRSK1/NDC80/DBF4B/ORC1/CENPF/NABP1/BLM/IER3/CCNB2/BRCA1/CCNB1/CHEK1/CCNA2/GPR132/CDK5RAP3/FZR1/MELK/ATF5/PLK3/CHFR/AKAP8L/CDC7/MRNIP/AURKA/FBXL7/DTL/CDC25C/HSPA2/CDK2/BRD4/AVEN/CDK1/CDC25B/CCDC57/CDK14/BRSK2/ATAD5/MIIP/SKP2/TAOK2/HUS1B/INTS3/ZFYVE19/FBXO5/AKAP8/KDM8/RCC2/CCND1/DONSON/TOPBP1/ESRRB/CALM3/D…
GO:0051225	BP	GO:0051225	spindle assembly	133	0.531349	1.31271	8.7425e-05	0.00111383	0.000698979	15768	tags=80%, list=40%, signal=49%	MAPK15/GOLGA8A/KIFC2/MYBL2/MISP/PLK1/KIF4A/TPX2/KIF23/GOLGA8B/CDC20/PRC1/AURKB/KIFC1/SPAG5/ASPM/NDC80/AURKC/TUBGCP6/HAUS5/INCENP/CDCA8/CCNB2/BIRC5/FLNA/HSPA1A/NEK2/STIL/AAAS/KIF11/EML3/AURKA/LZTS2/HAUS7/CCDC61/TUBGCP2/HSPA1B/RACGAP1/SEPTIN1/STARD9/GOLGA2/DYNC1H1/NUMA1/CENPJ/WRAP73/CHMP4A/CHMP1A/SAC3D1/TUBB/FBXO5/SASS6/KPNB1/CSNK1D/RNF4/ARHGEF10/CHEK2/TPR/CHMP4B/KIF3B/TUBGCP4/INO80/CLASP1/SMC1A/CH…
GO:0071559	BP	GO:0071559	response to transforming growth factor beta	286	0.481833	1.21918	8.7425e-05	0.00111383	0.000698979	15223	tags=65%, list=38%, signal=40%	WNT7A/COL1A1/EMILIN1/COL3A1/COL1A2/SPRED3/MXRA5/HTRA3/FBN2/FNDC4/POSTN/NDP/CILP/CD109/WNT1/PMEPA1/COL4A2/ITGB8/LOX/ZNF703/CHST11/VASN/TGFB1I1/FERMT1/ZYX/ID1/WNT10A/CTSK/PXN/USP9Y/LTBP1/BCL9L/ACTA2/CLDN1/PML/SOX9/TGFBR3L/LTBP4/TGFB3/IL17RD/SLC2A10/LRRC32/SOX11/ITGB5/HSPA1A/IGF1R/WFIKKN1/SMAD3/FURIN/FBN1/HTRA1/SFRP1/THBS1/TGFB2/CLDN5/RUNX3/STK11/ABL1/SPI1/DLX1/NRROS/CDKN1C/ITGA3/ADAMTSL2/NFKBIZ/MAP…
GO:0005516	MF	GO:0005516	calmodulin binding	204	0.4994	1.25317	8.85531e-05	0.00112477	0.000705842	12519	tags=59%, list=31%, signal=41%	SPHK1/PNCK/GAP43/SMTNL1/KCNN4/ITPKA/AKAP12/MYH3/AEBP1/CNN1/MYH13/IQGAP3/SCN5A/UNC13A/TRPV1/ENKUR/ATP2B2/MYO1E/RYR3/TRPV4/TRPV6/ASPM/KCNN1/MAP6D1/MYO3A/CAMK2B/OBSCN/MYH9/RGS4/MYLK2/CAMK2A/PLCB3/CALD1/MYO7A/MYO1A/PLA2G6/ADD2/CACNA1C/ADCY3/STRN4/MYO9B/MARCKS/EWSR1/ADORA2A/MYH14/SYT1/NOS2/MYO1F/MYO1G/NGFR/RASGRF2/MYH15/MARCKSL1/GRIN1/SPTAN1/CNN2/WFS1/NOS3/ACE/ATP2B1/FBXL2/IQCG/PHKG1/SLC9A1/MKNK2/RRAD…
GO:0003018	BP	GO:0003018	vascular process in circulatory system	265	0.483798	1.22174	8.85531e-05	0.00112477	0.000705842	13318	tags=59%, list=33%, signal=39%	HTR1D/SLC6A17/SLC2A1/ADM/OXTR/ABCC2/SLC4A3/SLC16A1/SMTNL1/PLEC/GRIP2/MMP2/FOXC2/NTS/SLC38A5/AKAP12/SLC7A5/CPS1/KEL/SLC5A5/EDN2/DBH/KCNMB4/SLC2A3/TRPV4/TNF/VEGFA/ADRA2C/GCLC/ECE1/ACTA2/ADORA1/FOXC1/ATP2A3/UTS2R/LRP1/HTR1B/APOE/GPER1/SLC38A1/SLC2A10/SLC6A6/ABCA2/ABCC1/PLVAP/SLC22A1/COMP/TBXA2R/GPR4/PLOD3/C2CD4A/KCNMB1/DOCK5/ADRA1D/NPPA/CLDN5/LEP/PTGS2/ADORA2A/BDKRB2/FGA/ABL1/P2RX1/TFRC/AVPR1A/AVPR2…
GO:0035904	BP	GO:0035904	aorta development	62	0.594915	1.41829	8.96811e-05	0.00113392	0.000711585	9289	tags=68%, list=23%, signal=52%	COL3A1/ADAMTS6/LOXL1/TBX1/LOX/JAG1/FKBP10/NKX3-1/EFEMP2/ROBO1/LRP1/PDGFRB/EYA1/HES1/TGFB2/PRDM1/LEP/GAA/HEY2/NGFR/NOTCH1/EFNB2/PDE2A/TBX2/PLXND1/SRF/ADAMTS9/CNTRL/ENG/MYLK/PKD2/EGR2/NDST1/NAGLU/APLNR/ACVRL1/DLL4/CHD7/FOXH1/TAB1/SUFU/PROX1
GO:0000075	BP	GO:0000075	cell cycle checkpoint signaling	192	0.497355	1.24582	8.96811e-05	0.00113392	0.000711585	15055	tags=73%, list=38%, signal=46%	EME2/TICRR/GTSE1/CDC45/PLK1/XRCC3/PIDD1/BUB1B/TRIP13/CLSPN/CDKN1A/CDC20/CDT1/EME1/HASPIN/AURKB/CDC6/PRAP1/BRSK1/NDC80/ORC1/CENPF/DOT1L/PML/E2F1/NABP1/BLM/IER3/KNL1/KNTC1/DDX39B/INCENP/TELO2/CDCA8/BRCA1/BIRC5/CCNB1/CHEK1/PLK2/RAD51/CDK5RAP3/FZR1/SPC24/RAD9A/H2AX/TIMELESS/BRIP1/BUB1/PLK3/CHFR/FANCD2/GEN1/MRNIP/MAD1L1/SPC25/TTK/ZWINT/DTL/NUF2/MUS81/CCAR2/MAD2L1/CDK2/CDK1/SPDL1/WDR76/TAOK2/THOC1/HUS1…
GO:0015833	BP	GO:0015833	peptide transport	262	0.488198	1.23207	8.96811e-05	0.00113392	0.000711585	9917	tags=48%, list=25%, signal=37%	PTPRN/GAL/STX1A/TNFSF11/HNF4A/RIMS2/SLC16A1/VSNL1/SLC7A11/SLC15A1/S100A8/SCT/NKX6-1/C1QTNF12/SLC26A6/GIP/GABBR1/NLGN2/F2RL2/IL1RN/GIPR/NNAT/TRPV1/CAPN10/IL6/DOC2B/TRPV4/GRP/DRD2/CHGA/TNF/PDX1/BMP8A/ANO1/TCIRG1/SYTL4/ADORA1/VGF/NR1D1/BAIAP3/GPR68/GPER1/PASK/EXOC3L1/F2/TAP2/LRRC8A/PLA2G6/ABCA12/TIAM1/INHBB/TAP1/SFRP1/CD209/EFNA5/SIRT6/VIP/LEP/SLC15A3/IFNG/FGA/NOS2/ALOX5/SLC8B1/IL1B/CPLX1/SLC9B2/SLC…
GO:0021766	BP	GO:0021766	hippocampus development	94	0.556787	1.35577	9.08092e-05	0.00113784	0.000714044	12820	tags=70%, list=32%, signal=48%	LHX5/CDK5R2/SEMA6B/SCT/BCAN/CDK5R1/SMO/TSKU/PLXNA3/CDK6/WNT3A/KIF14/ZIC1/SRD5A2/EZH2/LRP8/IGF1R/DCLK2/DAB1/LEF1/NEFL/GLI3/PPP1R9B/POMT2/DLX1/ATAT1/KCNA1/RELN/KDM6B/PTPRS/XRCC1/TUBA1A/SRF/KIRREL3/DLX2/FEZ1/NF2/ATG16L1/UBA6/FXR2/RARA/BBS1/EZH1/PHLPP2/OGDH/SRD5A1/ATP2B4/PROX1/TSC1/FXR1/GSK3B/EIF2B5/HDAC1/CASP3/BBS2/ANXA3/RAN/MECP2/POMGNT1/XRN2/MKKS/MAS1/CDK5/CRKL/MDK/HSD3B1
GO:0060078	BP	GO:0060078	regulation of postsynaptic membrane potential	148	0.526171	1.30447	9.08092e-05	0.00113784	0.000714044	12514	tags=58%, list=31%, signal=40%	WNT7A/NETO1/NTSR1/GRIN3B/STX1A/CHRNA9/RIMS2/GABRA3/DMPK/DRD4/GRIN2D/SHANK1/P2RX6/STX1B/KCND2/GABBR1/NLGN2/P2RX5/IGSF11/TRPV1/GABRR2/GRIA3/DRD2/GRIK1/CHRNA7/DLG4/ADORA1/SHANK3/RGS4/NLGN4X/NLGN3/CHRFAM7A/PRKAR1B/GABRE/DVL1/GRIK5/SSH1/NPAS4/CHRNA10/INSYN2B/GABRD/ADORA2A/CUX2/P2RX1/GABRA2/MPP2/NLGN1/HTR3A/CHRNB2/KCNA1/GRIN1/RELN/INSYN2A/AKT1/CHRNG/GRM5/CHRNA1/GSK3A/ZACN/GRM1/MTMR2/CHRNA5/PTK2B/BAIAP2…
GO:0044843	BP	GO:0044843	cell cycle G1/S phase transition	270	0.483893	1.22244	9.08092e-05	0.00113784	0.000714044	14830	tags=66%, list=37%, signal=41%	E2F7/CDK3/DACT1/GTSE1/MN1/CCNE1/INHBA/TERT/CDK6/GLI1/PIDD1/IQGAP3/KIF14/FAM83D/CDC25A/GJC2/CDKN1A/PKD1/DPF1/CDC6/PRAP1/KLF4/RRM2/PML/DPF3/E2F1/POLE/EZH2/CAMK2A/CCNA2/GPR132/E2F2/EIF4EBP1/PLK2/SLFN11/HYAL1/PLK3/STIL/CDC7/NACC2/EIF4G1/CDK10/CDKN3/GFI1/CDKN2D/CDC34/MAP3K11/CCND2/E2F4/CDK2/SMARCC2/BRD4/CDK1/DDR2/CDKN2A/TBX2/MYC/SMARCD1/CDK14/AKT1/CENPJ/SKP2/PLK5/ITGB1/SPDYA/MBLAC1/PTPN6/BID/MTBP/PKD2…
GO:0062197	BP	GO:0062197	cellular response to chemical stress	309	0.478635	1.21363	9.08092e-05	0.00113784	0.000714044	14516	tags=65%, list=36%, signal=42%	SLC4A11/SPHK1/MMP3/H19/MMP9/SLC2A1/TRPA1/GJB2/SLC7A11/PLEC/ZC3H12A/MMP2/ANKRD2/G6PD/BMP7/RELB/AKR1B1/IL6/TRPV4/TNFAIP3/IL18RAP/SRXN1/PXN/IL18BP/EZH2/GPX8/MT3/ABCC1/GPR37/TRPM2/PRKAA2/MPO/HSPA1A/PRR5L/GPR37L1/SIRPA/ANKZF1/FANCD2/PTGS2/BDKRB2/ABCD1/ECT2/LONP1/ABL1/STX2/PPARGC1B/ALOX5/NCF1/STK25/TSPO/PJVK/MAPK7/PLA2R1/KDM6B/PYCARD/HSPA1B/NOS3/AGAP3/ZNF580/HMOX1/CDK1/AXL/DDR2/MGAT3/SRC/YBX3/STX4/MPV1…
GO:0030111	BP	GO:0030111	regulation of Wnt signaling pathway	334	0.472392	1.1994	9.08092e-05	0.00113784	0.000714044	13134	tags=58%, list=33%, signal=39%	APCDD1L/DKK1/COL1A1/GREM1/ALPK2/SFRP2/TMEM132A/CDH2/LYPD6/MDFI/SULF1/CDH3/WNT10B/RSPO3/SULF2/SNAI2/DLX5/NKD2/CTHRC1/FOXL1/DACT1/WNT5B/TSKU/CCN4/SOST/IGFBP1/DRAXIN/TERT/GLI1/BARX1/WNT3A/HIC1/SPEF1/NRARP/TPBG/WNK2/ZNF703/LRP4/CAPRIN2/FERMT1/ADGRA2/CSNK1E/GSC/TNFAIP3/ASPM/BICC1/DAPK3/SOX9/CSNK1G2/JUP/LRP1/APOE/GRB10/TPBGL/TNN/FGF2/JRK/LBX2/TIAM1/DEPDC1B/PLEKHA4/LGR6/SMAD3/TMEM198/SFRP1/LEF1/IGFBP6/D…
GO:0032386	BP	GO:0032386	regulation of intracellular transport	334	0.472246	1.19903	9.08092e-05	0.00113784	0.000714044	18236	tags=82%, list=46%, signal=45%	HAP1/SH3TC2/PCSK9/MICALL2/MYBPC3/MTCL1/ZC3H12A/CEMIP/REEP2/ATP2A1/CDK5R1/SMO/GZMB/GAS1/KCNE1/RIPOR1/SEC16B/ZIC1/CEP131/CAPN10/FERMT1/ABLIM3/SLC35D3/CABP1/SPAG5/CRYZL2P-SEC16B/RANGAP1/SFN/JUP/IER3/CALY/MYLK2/ABCA2/TRIM46/FLNA/ABCA12/SIRT7/MAP1B/DERL3/RAPGEF3/PRR5L/NDRG4/DYNLT2B/SMAD3/BBC3/GRIPAP1/BVES/SIRT6/ANXA2/PLK3/AKAP8L/TAMALIN/EHD1/LEP/HRAS/PTGS2/AAAS/STK11/ECT2/IFNG/GLI3/IL1B/B3GAT3/DMAP1/G…
GO:0007189	BP	GO:0007189	adenylate cyclase-activating G protein-coupled receptor signaling pathway	156	0.514489	1.27799	9.19372e-05	0.00114681	0.000719672	11491	tags=53%, list=29%, signal=38%	UCN2/ADGRF4/GPR78/ADGRG3/ADM/PTHLH/ADGRB2/GCGR/ADM5/MC1R/GIP/GPR161/GIPR/ADGRE2/DRD2/CHGA/ADRA2C/S1PR5/ADCY4/PTGIR/CXCL11/ADGRG1/GPER1/LPAR3/TBXA2R/GPR4/ADCY3/CXCL9/GPR157/ADRA1D/VIP/GALR2/ADORA2A/GPR3/S1PR3/ADGRG5/PTGER1/LPAR2/CXCL10/LGR5/ADCY7/APLP1/MRAP2/ADCY6/PTH1R/ADGRD2/NHERF1/GNAI2/ADM2/RAMP1/ADGRF3/DRD5/PF4/GSK3A/S1PR4/ADGRE5/GHRHR/ADGRB1/ADCY5/ADGRL1/ADGRL3/CRHR1/PDE4A/ADCY1/ADGRG7/ATP2B…
GO:0051896	BP	GO:0051896	regulation of phosphatidylinositol 3-kinase/protein kinase B signal transduction	238	0.491416	1.23768	9.19372e-05	0.00114681	0.000719672	10524	tags=51%, list=26%, signal=38%	TWIST1/H19/TNFSF11/LTK/IGF2/AKR1C2/IGFBP5/CCL21/ADAM8/NTS/MEIS3/EPHA2/ROR2/C1QTNF12/CAVIN3/F3/CSF3/FN1/MC1R/C1QTNF1/GRM2/PDGFB/UNC5B/TPBG/MST1R/RASD2/NKX3-1/RCN3/DRD2/TNF/PLXNB1/FAM110C/SOX9/AIM2/GATA3/NOX4/GPER1/XDH/FGFR1/PDGFRB/NTRK1/FGF2/RAPGEF3/IGF1R/THBS1/TGFB2/LEP/STK11/HLA-G/CCL3/NCF1/FGR/EXTL3/PIK3CD/RRAS/F7/TGFB1/OTUD3/CHI3L1/FBXL2/AXL/HBEGF/DDR2/GAS6/NLRC3/LEMD2/CCL5/SRC/IL18/ERFE/SFRP5…
GO:0071560	BP	GO:0071560	cellular response to transforming growth factor beta stimulus	280	0.480876	1.21581	9.19372e-05	0.00114681	0.000719672	14546	tags=62%, list=36%, signal=40%	WNT7A/COL1A1/EMILIN1/COL3A1/COL1A2/SPRED3/HTRA3/FBN2/POSTN/NDP/CILP/CD109/WNT1/PMEPA1/COL4A2/ITGB8/LOX/ZNF703/CHST11/VASN/TGFB1I1/FERMT1/ZYX/ID1/WNT10A/CTSK/PXN/USP9Y/LTBP1/BCL9L/ACTA2/CLDN1/PML/SOX9/TGFBR3L/LTBP4/TGFB3/IL17RD/SLC2A10/LRRC32/SOX11/ITGB5/HSPA1A/IGF1R/WFIKKN1/SMAD3/FURIN/FBN1/HTRA1/SFRP1/THBS1/TGFB2/CLDN5/STK11/ABL1/SPI1/DLX1/NRROS/CDKN1C/ITGA3/ADAMTSL2/NFKBIZ/MAPK7/ZBTB7A/TGFB1/HT…
GO:0045664	BP	GO:0045664	regulation of neuron differentiation	196	0.49941	1.25171	9.30653e-05	0.00115742	0.000726331	15899	tags=69%, list=40%, signal=42%	DKK1/SFRP2/LTK/ISL2/NBL1/CDK5R1/NKX6-1/DLL1/BMP7/NOTCH3/WNT3A/NTF3/JAG1/WDR62/BEND6/CSNK1E/RNF112/ASPM/ADRA2C/DTX1/S1PR5/TP73/SOX9/DISP3/FGFR1/TCF3/TBX6/FGF2/SOX11/MAP1B/TIAM1/GPR37L1/CDK5RAP3/KCTD11/DAB1/EYA1/SFRP1/HMG20B/HES1/GDPD5/ECT2/MMD/HEY2/EIF4G1/GLI3/BDNF/DLX1/NLGN1/NOTCH1/UPF3B/GATA2/RELN/NRCAM/MEIS1/SOX8/RAC3/HOXA2/TGIF2/NKX2-5/ISL1/PTBP1/ZFHX2/ITGB1/SIX3/ZEB1/YWHAG/CPNE1/BCL11B/DLX2/B…
GO:0009952	BP	GO:0009952	anterior/posterior pattern specification	217	0.496144	1.24671	9.30653e-05	0.00115742	0.000726331	9012	tags=47%, list=23%, signal=36%	HOXB9/HES2/DKK1/SFRP2/HOXA11/HOXA10/HOXD10/HOXB8/HOXA9/HOXD9/HOXB6/FOXC2/HES4/SMO/HOXA3/WNT1/HOXB5/TBX1/HOXA6/HOXB3/LHX1/HES7/DLL1/WT1/MSX2/BARX1/WNT3A/HOXB7/NRARP/HOXB4/RARG/NKX3-1/HOXA7/MSX1/TCAP/TDRD5/CDX1/FOXB1/FOXC1/BASP1/GBX2/HOXC9/HOXC6/HOXC8/BHLHE40/TBX6/COBL/BHLHE41/SEMA3C/SMAD3/TBX3/EN1/KAT2A/SFRP1/LEF1/HES1/HOXB2/HOXC4/PCSK6/HEY2/OTX1/AURKA/GLI3/HOXD8/CELSR2/XRCC2/NOTCH1/SOX17/TCF15/HO…
GO:0034504	BP	GO:0034504	protein localization to nucleus	310	0.473255	1.20016	9.41933e-05	0.00116971	0.000734041	17630	tags=80%, list=44%, signal=45%	TRIM29/MMP12/COL1A1/GCKR/ZC3H12A/SMO/TERT/PLK1/LMNB2/SPRN/ZIC1/ABCA7/CDKN1A/FERMT1/MSX1/CABP1/BCL3/PML/CARD10/RANGAP1/SOX9/JUP/LILRB4/F2/FLNA/DVL1/LMNB1/CDK5RAP3/TYK2/SUN2/SMAD3/DCLK2/SIRT6/LIMK2/LEP/PTGS2/GLIS2/STK11/ECT2/IFNG/TNPO2/LZTS2/TRIM40/TFRC/GLI3/NGFR/NUP62/NR5A1/GBP2/NOTCH1/DMAP1/LMNA/CHP2/TESK1/ZBTB7A/TGFB1/TRIM28/WRAP53/CDK1/FAM53B/NUP188/SRC/POLA2/KPNA2/AKT1/RGPD1/MCRS1/POM121B/INTS…
GO:0097729	CC	GO:0097729	9+2 motile cilium	182	0.506587	1.26628	9.53214e-05	0.00118196	0.000741728	13261	tags=59%, list=33%, signal=39%	FSIP2/DNAI1/CFAP74/DEFB1/IL4I1/SLC26A6/DNAH1/TCTE1/TTLL3/SPEF1/CROCC/CFAP58/DNAH9/CFAP43/DNAI2/ENKUR/MNS1/DRD2/SLC22A14/CATSPER1/SPMIP6/CFAP45/FLACC1/SPAG6/MORN5/DNAH17/DNHD1/CFAP119/RSPH1/CFAP65/DRC3/TEKT4/CFAP52/CCDC181/QRICH2/PMFBP1/SAXO2/DYNLT4/CFAP70/CATSPERD/SLC9B2/TTC29/ODF2/PACRG/RSPH4A/CFAP47/SPATA33/TMEM249/DNAH3/ATP1B3/ACE/SPEF2/CABYR/TSSK4/DNAH7/IQCG/CFAP69/NHERF1/ABHD2/IFT27/PFKM/TEK…
GO:0048020	MF	GO:0048020	CCR chemokine receptor binding	48	0.629298	1.47785	9.75775e-05	0.00120635	0.000757034	11540	tags=58%, list=29%, signal=42%	CCL11/CCL21/CCL26/DEFB1/CCL20/NES/CCL7/DEFB4A/CCL18/CCL3L3/CCL24/CCL8/CCL3/CCL25/CXCL13/CCL4/XCL1/CCL5/CCL22/STAT1/CCL15/CCL2/CX3CL1/JAK1/CCL1/CCL13/CCL16/XCL2
GO:0030193	BP	GO:0030193	regulation of blood coagulation	68	0.585804	1.40483	9.75775e-05	0.00120635	0.000757034	9519	tags=65%, list=24%, signal=49%	PLAU/EMILIN1/SERPINB2/SERPINE1/SERPINE2/PLAUR/F3/EPHB2/C1QTNF1/PDGFB/FAP/F12/APOE/SERPING1/ST3GAL4/F2/TBXA2R/ADTRP/THBS1/ANXA2/KLKB1/FGA/UBASH3B/ALOX12/F7/GP1BA/NOS3/VTN/HRG/PDGFRA/ADAMTS18/PDGFA/EMILIN2/SH2B3/EDN1/CAV1/THBD/ANO6/PROC/PLG/SERPINF2/PRKG1/F2R/PLAT
GO:0061045	BP	GO:0061045	negative regulation of wound healing	74	0.583721	1.4043	0.00010209	0.00125655	0.000788536	9566	tags=62%, list=24%, signal=47%	PLAU/SERPINB2/SERPINE1/CD109/SERPINE2/PLAUR/C1QTNF1/PHLDB2/PDGFB/FAP/TNF/F12/APOE/TAFA5/SERPING1/F2/FGF2/ADTRP/SMAD3/AJAP1/THBS1/ANXA2/KLKB1/FGA/ALOX5/UBASH3B/WFDC1/ALOX12/GP1BA/NOS3/VTN/HRG/PDGFRA/ADAMTS18/PDGFA/SH2B3/EDN1/EPPK1/THBD/PROC/PLG/SERPINF2/PRKG1/MIR200B/PLAT/CLASP1
GO:0000776	CC	GO:0000776	kinetochore	171	0.508822	1.26856	0.00010209	0.00125655	0.000788536	15606	tags=78%, list=39%, signal=48%	REC8/HJURP/PLK1/BUB1B/KIF2C/CENPT/CDC20/CDT1/CENPE/AURKB/SPAG5/NDC80/CENPF/RANGAP1/AURKC/CENPK/SKA1/KNL1/CENPM/KNTC1/ZNF276/INCENP/BIRC5/CCNB1/CENPW/CENPI/PLK2/LRWD1/SPC24/NEK2/SGO1/BUB1/PLK3/MAD1L1/AURKA/SPC25/SKA3/TTK/ZWINT/CENPU/NUF2/ERCC6L/CENPO/SPOUT1/MAD2L1/SMARCC2/CENPH/SPDL1/CENPP/SMARCD1/CBX5/NUP85/SS18L1/CLIP1/DYNLL1/NDE1/HSF1/CHMP4A/CENPN/MTBP/CHMP1A/SMARCB1/SGO2/TP53BP1/SMARCA4/ZWILCH…
GO:0060047	BP	GO:0060047	heart contraction	239	0.493136	1.24227	0.00010209	0.00125655	0.000788536	11299	tags=52%, list=28%, signal=38%	ADM/SHOX2/SLC4A3/PKP2/STC1/MYBPC3/DMPK/TNNI2/ZC3H12A/ATP2A1/RNF207/TH/SPX/CACNA1H/ADM5/KCNJ12/SCN5A/KCND2/PPP1R13L/KCNE1/EDN2/DSP/TRPV1/ATP2B2/TNNT2/TCAP/DRD2/CHGA/TNNI3/ADA/TNF/CHRNA7/ADORA1/FGF12/ATP2A3/JUP/RGS4/MYLK2/SCN1B/FLNA/KCNIP2/CACNA1C/GJA1/HCN4/TAFAZZIN/BVES/GRK2/TGFB2/NPPA/CACNA1G/GAA/HEY2/EHD3/GSN/POPDC2/GJC1/DSG2/AVPR1A/SCN3B/UCN/ACTC1/DSC2/NOS3/ACE/ATP2B1/TBX18/CACNA2D1/HBEGF/TBX2/…
GO:0035567	BP	GO:0035567	non-canonical Wnt signaling pathway	68	0.58476	1.40232	0.000103218	0.00126483	0.000793737	10220	tags=60%, list=26%, signal=45%	WNT7A/DKK1/SFRP2/FZD10/RSPO3/CTHRC1/DACT1/WNT5B/SPEF1/CELSR3/CSNK1E/FZD2/CELSR1/DVL3/LBX2/TIAM1/DVL1/PLEKHA4/SFRP1/RNF213/ABL1/CELSR2/VANGL2/SFRP5/CCDC88C/MED12/VANGL1/WNT5A/NPHP3/DVL2/FZD7/FZD4/CSNK1D/SMURF1/FZD1/NKD1/GRHL3/DAB2/MKS1/PRICKLE2/RAC1
GO:0031334	BP	GO:0031334	positive regulation of protein-containing complex assembly	198	0.505317	1.26681	0.000103218	0.00126483	0.000793737	13267	tags=67%, list=33%, signal=45%	MMP3/MMP1/FSCN1/CCL11/WNT10B/CCL21/CCL26/CDK5R1/CRACD/PIEZO1/CSF3/CDC42EP5/BAIAP2L2/HRK/CARMIL2/CDC42EP2/FERMT1/TNF/VEGFA/TLR6/PFN2/GBP5/BIK/C15orf62/CALY/WARS1/PSRC1/MAP1B/HSPA1A/NRG1/FCHSD1/ISG15/CCL24/EVL/VASP/PPP2R5B/IFNG/EIF4G1/NAV3/ANKRD53/TFRC/GBP2/HIP1R/ATAT1/CXCL13/RASIP1/TGFB1/BAX/TENM1/PYCARD/HSPA1B/MED25/GIT1/SRC/HCK/KIRREL1/MARK4/BAIAP2L1/RHOC/NUMA1/DAB2IP/CLIP1/NCK2/BID/LMOD1/ARL2/C…
GO:0001659	BP	GO:0001659	temperature homeostasis	183	0.505471	1.26403	0.000103218	0.00126483	0.000793737	14064	tags=64%, list=35%, signal=42%	NTSR1/IGF2BP2/DIO2/OXTR/TNFSF11/IL1A/WNT10B/FOXC2/MFAP2/EDN2/IL18R1/DBH/TRPV1/ADAMTS5/ID1/DRD2/G0S2/TNF/VEGFA/PTGES/ADORA1/LAMA4/SLN/NR1D1/GRB10/LCN2/SFXN5/ELOVL6/TRPM2/IGF1R/GJA1/IL4R/ZNF423/SIRT6/LEP/PTGS2/STK11/GPR3/NPR3/EHMT1/PPARGC1B/IL1B/TRPV2/NOTCH1/ACTN3/CNOT3/ELOVL3/NOD2/NOVA2/PWWP2B/CEBPB/KDM6B/ACADVL/IL18/TFE3/ACOT11/DYNC1H1/IL15/LPIN1/HSF1/ADIPOR2/ATF4/CAV1/IRF4/ZNF516/SMARCA4/NRDC/DD…
GO:0051961	BP	GO:0051961	negative regulation of nervous system development	153	0.517507	1.28442	0.000105474	0.00129059	0.000809897	11356	tags=56%, list=28%, signal=40%	WNT7A/DKK1/SEMA7A/CCL11/SEMA6B/MCF2/SEMA3A/SEMA3B/SEMA5B/NKX6-1/SEMA3F/ARHGAP4/KIAA0319/DRAXIN/PLXNA3/SEMA4B/BMP7/EPHB2/WNT3A/THY1/LHX2/LRP4/IL6/TNF/ULK1/NTN1/SYNGAP1/SPP1/SEMA4C/NR1D1/MT3/F2/TRIM46/SOX11/GPR37L1/SEMA3C/DAB1/HES1/PITX3/SEMA6A/VAX1/NFATC4/SEMA3D/IL1B/ASCL2/DLX1/TRIM11/NOTCH1/TSPO/GATA2/GDI1/IFRD1/DNAJB11/SLIT1/RTN4R/PTPRS/HDAC6/MBD1/NOG/DLX2/LDLR/WNT5A/DCC/DIP2B/SEMA3G/NF2/CTDSP1/…
GO:0033627	BP	GO:0033627	cell adhesion mediated by integrin	88	0.564293	1.3724	0.000106602	0.00129868	0.000814974	9613	tags=60%, list=24%, signal=46%	SFRP2/COL16A1/PLAU/EMILIN1/ITGB4/ITGA5/SERPINE1/ITGA11/SNAI2/CCL21/FOXC2/LIF/EPHA2/PIEZO1/ITGB8/FERMT1/ITGAX/ITGA6/ADA/ITGA2/ITGB3/ITGB5/FERMT3/FBN1/TGFB2/ITGB7/CXCL13/ITGA3/VTN/RAC3/ITGAM/CCL5/HRG/JAM3/ITGA10/ITGAD/CIB1/ITGB1/ITGA2B/PTPN6/ITGA7/EMILIN2/ITGB2/CCN3/ITGAE/PODXL/ITGAL/TESC/ITGAV/PTPN11/CD3E/EXT1/ITGB6
GO:1901654	BP	GO:1901654	response to ketone	208	0.495743	1.24483	0.000106602	0.00129868	0.000814974	15263	tags=68%, list=38%, signal=42%	CA9/FOSL1/CDA/OXTR/GJB2/HOXA13/HOXA11/HOXA10/F5/POSTN/AKR1C2/HOXB13/HOXA9/CCL21/TNC/TH/SCNN1D/INHBA/CPS1/DDIT4/CARD9/AANAT/SLC5A5/SERPINF1/NKX3-1/CDKN1A/BGLAP/SRD5A2/CLDN1/PTAFR/SPP1/TGFB3/FIBIN/FBXO32/TBXA2R/PRKAA2/ADCY3/IGF1R/RECQL5/CAD/PTGDR/FOXP3/SFRP1/NEFL/EFNA5/TNFSF4/THBS1/NPAS4/TGFB2/TYMS/SLC12A3/PPP1R9B/NCF1/SPHK2/TRERF1/DSG2/MAP4K1/AVPR1A/TSPO/F7/ACOD1/BCL2L1/DSG1/GPI/TGFB1/ACE/ADCY6/NA…
GO:0001217	MF	GO:0001217	DNA-binding transcription repressor activity	334	0.471803	1.1979	0.000106602	0.00129868	0.000814974	18336	tags=78%, list=46%, signal=42%	TWIST1/NKX3-2/HES2/TFAP2A/MAFK/MSC/E2F7/HOXB8/HOXB13/SNAI2/DMBX1/HOXD9/ZFP57/NKX6-1/SNAI1/ZGPAT/JPH2/AEBP1/MSX2/HIC1/ZBED2/MXD3/PRRX1/ZBTB32/GSC/MSX1/MLXIPL/KLF16/MZF1/GATA3/NR1D1/TBX21/TCF3/BACH2/ERF/ZNF692/ZBTB17/BHLHE40/POU4F1/PLAGL1/BHLHE41/MXD1/E2F8/SMAD3/TBX3/EN1/IRF3/FOXK1/FOXP3/TRPS1/LEF1/HES1/PRDM1/HIC2/PPARD/ZBTB46/CUX2/NACC2/HEY2/E4F1/VAX1/NFATC4/ASCL2/GFI1/ZNF668/TCF7/VAX2/NACC1/SPI1/…
GO:0042130	BP	GO:0042130	negative regulation of T cell proliferation	72	0.585066	1.40603	0.000108858	0.0013223	0.000829799	11778	tags=72%, list=30%, signal=51%	IL20RB/IL4I1/LGALS9B/LILRB2/CLEC4G/SCRIB/LGALS9C/IDO1/TSPAN32/LILRB4/DLG5/CD274/TNFRSF14/LRRC32/PLA2G5/CTLA4/IL2RA/FOXP3/HLA-G/MAD1L1/VTCN1/LILRB1/SCGB1A1/CEBPB/XCL1/PLA2G2F/TNFRSF21/PDCD1LG2/PLA2G2D/PTPN6/VSIR/SLC4A2/BMP4/PRNP/LGALS9/CBLB/DLG1/HAVCR2/IHH/CD80/PAWR/CASP3/IL10/FOXJ1/ZBTB7B/PDE5A/GPNMB/ERBB2/CD86/GLMN/SPN/TWSG1
GO:0030048	BP	GO:0030048	actin filament-based movement	132	0.527735	1.30341	0.000108858	0.0013223	0.000829799	9093	tags=50%, list=23%, signal=39%	PKP2/STC1/MYBPC3/FRMD6/ATP2A1/RNF207/MYH3/MYO7B/PDPN/SCN5A/KCNE1/DSP/MYO1E/TNNT2/ACTA2/ADORA1/FGF12/JUP/MYH9/MYLK2/SCN1B/MYO7A/MYO1A/FLNA/CACNA1C/SUN2/GJA1/HCN4/MYO9B/MYO19/CACNA1G/ACTN4/MYH14/MYO1F/MYO1G/GSN/GJC1/WAS/DSG2/SCN3B/WIPF1/ACTC1/DSC2/CACNA2D1/MYL6B/SLC9A1/SGCD/TRPM4/CCDC88C/VIL1/MYO5A/TPM1/CAV1/MYH6/ATP2A2/BIN1/MYH7/KCNE5/KCNE3/WASF2/MYO1C/CACNB2/RYR2/MYO5B/GATA4/DLG1
GO:0002088	BP	GO:0002088	lens development in camera-type eye	89	0.55281	1.34426	0.000109986	0.00133212	0.000835964	13432	tags=66%, list=34%, signal=44%	WNT7A/SPRED3/SLC7A11/NDP/SLITRK6/WNT5B/EPHA2/HSF4/BCAR3/BIRC7/CRYGS/GATA3/NECTIN1/FAT1/FGF2/SOX11/LCTL/FZR1/WNT7B/SMAD3/SIX5/CRYBB3/PITX3/CDKN1C/MAF/MEIS1/VIM/FOXE3/CRYBA2/SIX3/WNT2/WNT5A/CRYBB2/ATF4/TBC1D20/NF2/NHS/CRYAB/HIPK2/BFSP1/BMP4/SKI/SHROOM2/CTNS/DLG1/PROX1/TBC1D32/SKIL/CRYGN/WNT2B/BFSP2/MED1/TGFBR1/LENEP/CRYBA4/CRYBG3/ABI2/PAX6/KDM5B
GO:0043491	BP	GO:0043491	phosphatidylinositol 3-kinase/protein kinase B signal transduction	280	0.479948	1.21346	0.000109986	0.00133212	0.000835964	14782	tags=64%, list=37%, signal=41%	TWIST1/H19/TNFSF11/LTK/IGF2/NDP/AKR1C2/IGFBP5/CCL21/ADAM8/NTS/NYAP1/MEIS3/EPHA2/ROR2/C1QTNF12/CAVIN3/F3/CSF3/FN1/MC1R/C1QTNF1/GRM2/PDGFB/UNC5B/TPBG/LOX/MST1R/RASD2/NKX3-1/RCN3/DRD2/TNF/PLXNB1/FAM110C/SOX9/AIM2/PEAR1/GATA3/NOX4/GPER1/XDH/FGFR1/PDGFRB/NTRK1/FGF2/ADTRP/RAPGEF3/IGF1R/THBS1/TGFB2/PLK3/PIK3C2B/LEP/STK11/HLA-G/CCL3/NCF1/FGR/EXTL3/PIK3CD/RRAS/F7/TGFB1/OTUD3/IRS1/CHI3L1/FBXL2/AXL/HBEGF/DD…
GO:0043281	BP	GO:0043281	regulation of cysteine-type endopeptidase activity involved in apoptotic process	160	0.511061	1.2699	0.000112242	0.00135551	0.000850643	15083	tags=72%, list=38%, signal=45%	EGLN3/MMP9/S100A8/MAGEA3/PLAUR/S100A9/F3/PIDD1/CARD9/NKX3-1/FOXL2/PRR7/TNF/VEGFA/KLF4/ROBO1/SFN/ATP2A3/GPER1/XDH/PMAIP1/BCL2L10/UACA/PPM1F/SMAD3/BBC3/THBS1/ST20/NLRP1/GSN/NGFR/NLRP2/HIP1R/CDKN2D/NLRP12/SOX7/BAX/LCK/FASLG/PYCARD/BCL2L12/GAS6/SRC/MYC/ST18/NOL3/PPARG/AKT1/ACVR1C/BID/GRAMD4/CASP2/PIH1D1/DPEP1/RFFL/CTSD/PAK2/MUL1/KHDC1/SOX2/KHDC1L/CSNK2A1/MAP3K5/LGALS9/BCL10/SIAH2/F2R/CLEC7A/CARD16/RN…
GO:0009416	BP	GO:0009416	response to light stimulus	316	0.476881	1.20968	0.000112242	0.00135551	0.000850643	17442	tags=75%, list=44%, signal=42%	NETO1/MMP3/MMP1/GUCA1A/MMP9/SLC7A11/MMP2/SERPINB13/SEMA5B/TH/MAPK11/CPT1B/MC1R/AANAT/KCNE1/CDC25A/DBH/ABCA7/CERS1/HOXA1/CDKN1A/DRD2/AURKB/BRSK1/FOXB1/MME/BCL3/PML/SYNGAP1/TIMP1/RCVRN/MTA1/CEP250/BHLHE40/POLD1/PBK/UVSSA/ELOVL4/NDRG4/TULP1/FEN1/HYAL1/RDH13/SIRT6/IL12A/ST20/STK11/NLRP1/PIERCE1/MAP2K7/NFATC4/OPN3/CDKN2D/DTL/CCAR2/NOC2L/TP53I13/GNA11/PITPNM1/CHRNB2/GRIN1/AKT2/BAX/NPHP4/RP1/CABP4/CRIP1…
GO:0097191	BP	GO:0097191	extrinsic apoptotic signaling pathway	227	0.493221	1.24032	0.00011337	0.00136716	0.00085795	15945	tags=75%, list=40%, signal=45%	SFRP2/IL1A/SERPINE1/GDNF/EYA2/SNAI2/MLLT11/INHBA/EYA4/TERT/PIDD1/UNC5B/SCG2/DBH/G0S2/ITGA6/TNFAIP3/LTB/TNF/TLR6/GCLC/PML/TNFRSF12A/KRT8/CD70/GPER1/FGFR1/TIMP3/DDX47/BRCA1/TRAF2/PMAIP1/TRAF1/BCL2L10/RBCK1/HSPA1A/SMAD3/TMC8/ITPRIP/EYA1/SFRP1/FAIM2/BMPR1B/THBS1/IL12A/TNFRSF10B/TGFB2/KRT18/IFNG/FGA/IL1B/LTBR/SPI1/LMNA/NFKBIZ/MAPK7/BCL2L1/TGFB1/BAX/TNFRSF1A/FASLG/PYCARD/HSPA1B/BCL2A1/NOS3/BCL2L12/HMOX…
GO:0045824	BP	GO:0045824	negative regulation of innate immune response	90	0.559218	1.36088	0.000114498	0.00137678	0.00086399	13973	tags=77%, list=35%, signal=50%	SERPINB4/MMP12/KIR2DL4/NLRC5/DRD2/TNFAIP3/AURKB/KLRC1/SERPING1/OAS3/CACTIN/DCST1/OAS1/SERPINB9/TTLL12/ISG15/SLAMF8/HLA-G/STAT2/CLEC12B/LILRB1/HLA-F/KLRD1/ACOD1/IFI16/TGFB1/NLRX1/NLRC3/CGAS/PPARG/AKT1/DHX58/HLA-A/IRAK3/TYRO3/HLA-B/LYAR/ZDHHC18/GRN/MUL1/LGALS9/PRKDC/NR1H2/HAVCR2/GFER/MICA/PARP14/BANF1/NMI/METTL3/SAMHD1/PCBP2/CEP63/DUSP10/USP18/RPS19/FAM3A/NR1H3/USP15/GIGYF2/PTPN2/DTX4/TRAFD1/YWHAZ/…
GO:0050730	BP	GO:0050730	regulation of peptidyl-tyrosine phosphorylation	227	0.492967	1.23968	0.000114498	0.00137678	0.00086399	13996	tags=64%, list=35%, signal=42%	IL11/GREM1/SFRP2/ITGA5/IGF2/LIF/TNFRSF18/IL23A/ZGPAT/CSF3/TNK2/NTF3/PDGFB/DOK7/LRP4/IL6/CRLF1/CSPG4/TNF/VEGFA/DLG4/CLCF1/NOX4/EPGN/TGFA/LILRB4/ITGB3/TNFRSF14/LRP8/DGKQ/SFRP1/HES1/EFNA5/IL12A/LEP/PPP2R5B/IFNG/LONP1/LRRK1/ABL1/NCF1/SOCS3/ZFYVE28/NOD2/MIF/SOCS1/TGFB1/TNFRSF1A/RELN/ACE/VTN/HBEGF/ERRFI1/ZNF592/CCL5/SRC/IL18/FGF7/HRG/ISL1/IL15/LILRA5/OSM/CBL/GRM5/PTPN6/HCLS1/ANGPT4/PDGFA/HSF1/HPX/CSF1R…
GO:0030593	BP	GO:0030593	neutrophil chemotaxis	103	0.550487	1.34592	0.000119033	0.00142719	0.000895625	12678	tags=71%, list=32%, signal=48%	CXCL6/SAA1/CXCL1/CCL11/CXCL8/S100A8/TNFAIP6/CCL21/CXCL5/CCL26/IL23A/S100A9/CCL20/EDN2/CCL7/LBP/CXCL3/CXCL11/CCL18/CCL3L3/S100A12/PIP5K1C/CXCL9/CCL24/TGFB2/CCL8/CCL3/IL1B/CCL25/PF4V1/CXCL13/C5AR1/NOD2/VAV3/CXCL10/PIK3CD/CCL4/XCL1/CCL5/CCL22/JAM3/RAC2/DNM1L/PREX1/CCL15/PF4/BSG/EDN1/ITGB2/CCR7/DPEP1/CCL2/VAV1/FCER1G/GBF1/C5AR2/CX3CL1/CCL1/CXCL2/MPP1/RAC1/CXCR1/C3AR1/CCL13/CCL16/XCL2/NCKAP1L/PPIB/SLI…
GO:1901992	BP	GO:1901992	positive regulation of mitotic cell cycle phase transition	96	0.547254	1.33396	0.000119033	0.00142719	0.000895625	14298	tags=72%, list=36%, signal=46%	WNT10B/ESPL1/TERT/CDCA5/CDC25A/UBE2C/CDC20/CDC6/PRAP1/RRM2/DBF4B/DLGAP5/CCNB1/HYAL1/STIL/CDC7/EIF4G1/CDK10/DTL/CDC25C/CCND2/HSPA2/BRD4/CDK1/DDR2/CDC25B/AKT1/CENPJ/MBLAC1/MTBP/RPTOR/CYP1A1/ANAPC7/FBXO5/RCC2/CCND1/MEPCE/SASS6/TMOD3/KLHL18/MIR221/ADAMTS1/ANXA1/PBX1/LSM11/CDK4/UBE2E2/CDC16/ANAPC5/MECP2/ADAM17/RRM1/PHB2/AIF1/TFDP1/CUL4B/ANAPC11/APP/PLCB1/PLRG1/RAD51C/SIN3A/ANKRD17/DDX3X/CUL4A/EGFR/RAB…
GO:0045178	CC	GO:0045178	basal part of cell	301	0.474377	1.20188	0.0001213	0.00145229	0.000911375	13811	tags=59%, list=35%, signal=39%	KRT14/CA9/SLC4A11/SLC2A1/CA12/ALPK2/CLCA2/RHCG/SLC26A10P/CDH2/SLC16A1/PIANP/ITGB4/SLC16A3/TF/ATP12A/NKD2/SLC7A5/SLC26A6/SLC23A1/PDPN/HOMER3/SPEF1/PHLDB2/ANK1/SLC16A8/PDGFB/DST/SLC22A4/SLC39A5/HEPH/DSP/FAP/SLC9A4/ATP2B2/KCNJ16/PKD1/FRMPD2/CALHM3/DLG4/ADORA1/CLDN1/OTOF/ENPP1/LRP1/SCRIB/SLC51A/TGFA/ITGA2/SLC38A1/SLC6A6/ABCC1/SLC22A1/MYO1A/SLC26A1/NDRG4/SLC39A14/PROM2/AJAP1/AP2A1/ANXA2/RHBG/AURKA/STX…
GO:0046849	BP	GO:0046849	bone remodeling	89	0.551491	1.34105	0.000123567	0.0014752	0.000925753	11776	tags=66%, list=30%, signal=47%	GREM1/TNFSF11/TF/IL20RA/CTHRC1/CCDC154/ADAM8/EPHA2/EFNA2/IL6/SIGLEC15/TNFAIP3/CTSK/BGLAP/TCIRG1/SPP1/HTR1B/NOX4/ITGB3/TPH1/GJA1/SFRP1/DOCK5/CSK/LEP/LRRK1/P3H4/TFRC/PPARGC1B/UBASH3B/HAMP/TMEM119/GPR137/PTH1R/SRC/LTBP3/WNT16/RAC2/DEF8/GPR55/CSF1R/LRP5/SLC4A2/NCDN/GPR137B/INPP5D/PTK2B/MITF/CD38/EXT1/TNFRSF11B/IHH/PLEKHM1/PTN/ACP5/CALCA/RAB7A/RASSF2/PRKCA
GO:0000082	BP	GO:0000082	G1/S transition of mitotic cell cycle	244	0.483725	1.21873	0.000123567	0.0014752	0.000925753	14830	tags=66%, list=37%, signal=41%	E2F7/CDK3/DACT1/GTSE1/CCNE1/INHBA/TERT/CDK6/PIDD1/IQGAP3/KIF14/CDC25A/GJC2/CDKN1A/PKD1/DPF1/CDC6/PRAP1/KLF4/RRM2/PML/DPF3/E2F1/POLE/EZH2/CAMK2A/CCNA2/GPR132/E2F2/EIF4EBP1/PLK2/SLFN11/HYAL1/PLK3/STIL/CDC7/NACC2/EIF4G1/CDK10/CDKN3/GFI1/CDKN2D/CDC34/CCND2/E2F4/CDK2/SMARCC2/BRD4/CDK1/DDR2/CDKN2A/MYC/SMARCD1/CDK14/AKT1/CENPJ/SKP2/PLK5/ITGB1/SPDYA/MBLAC1/PTPN6/BID/MTBP/PKD2/RPTOR/SMARCB1/CYP1A1/CASP2/P…
GO:0140272	MF	GO:0140272	exogenous protein binding	80	0.566881	1.3702	0.000125834	0.00149585	0.00093871	10344	tags=65%, list=26%, signal=48%	SERPINB3/ITGA5/EPHA2/TNFRSF4/SCARB1/CLDN1/CLEC4G/NECTIN1/ITGA2/ITGB3/TNFRSF14/ITGB5/HSPA1A/GPR15/CLDN9/CD209/PVR/TFRC/CDHR3/ITGB7/EFNB2/SLC3A2/ILF3/NECTIN2/HSPA1B/CDK1/AXL/SLC52A2/ITGB1/SELPLG/LDLR/TYRO3/SLC7A1/BSG/ANPEP/CLEC5A/DAG1/NCAM1/CLEC4M/ITGAV/HYAL2/SIVA1/CCR5/CXCR4/HTR2A/LAMP1/CD80/CD4/ITGB6/EFNB3/SLAMF1/PLSCR1
GO:0032273	BP	GO:0032273	positive regulation of protein polymerization	91	0.556134	1.35258	0.000125834	0.00149585	0.00093871	10220	tags=64%, list=26%, signal=48%	CCL11/CCL21/CCL26/CDK5R1/CRACD/CSF3/CDC42EP5/BAIAP2L2/CARMIL2/CDC42EP2/PFN2/C15orf62/PSRC1/MAP1B/HSPA1A/FCHSD1/CCL24/EVL/VASP/NAV3/ANKRD53/TENM1/PYCARD/HSPA1B/GIT1/HCK/KIRREL1/BAIAP2L1/NUMA1/CLIP1/NCK2/LMOD1/ARL2/CTTN/CCR7/BIN1/TTBK1/PFN1/SNX9/ALOX15/PTK2B/CDC42EP1/BAIAP2/HSP90AA1/DLG1/PINK1/DCTN1/GRB2/CKAP5/ARPC2/MTOR/CLASP1/FES/MET/TPPP3/FER/MLST8/RAC1
GO:0051090	BP	GO:0051090	regulation of DNA-binding transcription factor activity	399	0.465859	1.18649	0.000125834	0.00149585	0.00093871	15974	tags=67%, list=40%, signal=41%	SPHK1/ADGRG3/TRIM15/TNFSF11/MDFI/ZIC2/NR0B1/TRIM31/ZC3H12A/S100A8/ADAM8/SMO/NTS/NKX6-1/CARD14/WNT1/S100A9/CSF3/BMP7/MAP3K10/CARD11/PIDD1/CARD9/IL18R1/NLRC5/TNFRSF4/IL6/PKD1/ID1/TNFAIP3/IL18RAP/TNF/KLF4/TLR6/BCL3/LTF/FZD2/AIM2/JUP/ENPP1/PARP10/STK36/TICAM1/CAMK2A/CACTIN/TCF3/BHLHE40/TBX6/LRP8/TRAF3/POU4F1/NTRK1/FLNA/TRAF2/TRAF1/RBCK1/S100A12/HSPA1A/PIM1/CDK5RAP3/LPAR5/SMAD3/NWD1/FANK1/FOXP3/IRAK1/…
GO:0097104	BP	GO:0097104	postsynaptic membrane assembly	10	0.857034	1.70491	0.00012778	0.00151203	0.000948865	4467	tags=90%, list=11%, signal=80%	CDH2/EPHB2/NLGN2/LRP4/NLGN4Y/NLGN4X/NLGN3/NRXN2/NLGN1
GO:0072132	BP	GO:0072132	mesenchyme morphogenesis	57	0.610797	1.44914	0.000128102	0.00151203	0.000948865	7520	tags=58%, list=19%, signal=47%	TWIST1/SNAI2/FOXC2/SNAI1/ACTG2/BMP7/MSX2/WNT3A/MSX1/ADAMTS5/DCHS1/ACTA2/ROBO1/FOXC1/SOX9/SMAD3/TBX3/LEF1/TGFB2/HEY2/NOTCH1/ACTC1/NOS3/TBX2/MYC/ISL1/NOG/ENG/WNT5A/ACTA1/FOXF1/APLNR/ACVRL1
GO:0010634	BP	GO:0010634	positive regulation of epithelial cell migration	167	0.510402	1.27066	0.000128102	0.00151203	0.000948865	10982	tags=57%, list=28%, signal=41%	WNT7A/MMP9/FGFBP1/VEGFC/ZC3H12A/SRPX2/FOXC2/MIR210/BCAR1/PDGFB/INSL3/HAS2/ADGRA2/MAP4K4/VEGFA/SCARB1/SOX9/HDAC7/FLT4/GATA3/FGFR1/ITGA2/ITGB3/FGF1/FGF2/NRP2/PLK2/PPM1F/SPARC/HYAL1/DOCK5/THBS1/TGFB2/CCBE1/PTGS2/PLCG1/PRKD2/IFNG/ABL1/GATA2/PIK3CD/RRAS/ITGA3/GPI/MIR200A/TGFB1/NOS3/ZNF580/HMOX1/GLIPR2/HBEGF/MIR499A/FGF16/SRC/IQSEC1/FGF7/ETS1/AKT1/HDAC6/CIB1/VIL1/STAT5A/ANGPT4/MAP2K3/WNT5A/HIF1A/EDN1/C…
GO:0002285	BP	GO:0002285	lymphocyte activation involved in immune response	212	0.492229	1.23662	0.000128102	0.00151203	0.000948865	16735	tags=71%, list=42%, signal=42%	IFNE/ZC3H12A/UNC13D/IL23A/DLL1/LGALS1/IL18R1/RELB/LOXL3/IL6/SLC11A1/KMT5C/NFKBID/ADA/EXO1/C17orf99/BCL3/KLRC2/CLCF1/IL27/GATA3/JUNB/JAK3/BATF/TBX21/HLX/ZNF683/POU2AF1/CLEC4E/NKG7/FOXP3/IL4R/LEF1/TNFSF4/IL12RB1/IFNG/ABL1/TFRC/ZFPM1/LILRB1/ASCL2/SPI1/CD19/SOCS3/HLA-F/NSD2/NFKBIZ/KLRF2/TGFB1/CORO1A/RNF168/AICDA/IL18/ATAD5/THOC1/LFNG/RIPK2/SANBR/PCK1/MYB/CD40/EOMES/IRF4/MEN1/CDH17/ST3GAL1/TP53BP1/NKX…
GO:0036464	CC	GO:0036464	cytoplasmic ribonucleoprotein granule	253	0.483036	1.21838	0.000128102	0.00151203	0.000948865	17100	tags=77%, list=43%, signal=45%	IGF2BP1/IGF2BP2/HOXD10/INA/ZC3H12A/IGF2BP3/PIWIL2/MOV10L1/RBM20/TDRD5/PABPC1L/SLC39A2/FLG/DDX3Y/HELZ2/PRKAA2/PATL2/ANKRD34B/EDC4/MOV10/PAN2/EIF4G1/CNOT3/NFKBIZ/SHFL/PATL1/SOCS1/ATXN2L/ZC3H12B/CPEB1/MEX3B/HENMT1/SAMD4A/EIF3B/PIWIL1/NXF1/PPP6R2/AICDA/TDRD9/SAMD4B/ISG20/LARP1/TRIM25/TUBA1A/NANOS3/KHNYN/BTBD2/ZC3H12D/WTIP/UPF1/AGO2/RPTOR/APOBEC3D/TUBB/MCRIP1/CARHSP1/DIS3L2/GRB7/CDK9/NCL/HIPK2/ACTB/KP…
GO:0050922	BP	GO:0050922	negative regulation of chemotaxis	66	0.594609	1.42425	0.000130369	0.00152799	0.000958877	8593	tags=59%, list=22%, signal=46%	GREM1/SEMA7A/SEMA6B/TNFAIP6/SEMA3A/SEMA3B/NBL1/SEMA5B/SEMA3F/PLXNA3/SEMA4B/WNT3A/KLRK1/ROBO1/SEMA4C/SEMA3C/SLAMF8/THBS1/SEMA6A/RIN3/SEMA3D/NOTCH1/CXCL13/MIF/PADI2/SLIT1/ANGPT2/HRG/HDAC6/WNT5A/SEMA3G/CCN3/CCL2/SEMA4G/SEMA4D/KLRC4-KLRK1/SEMA6C/C5AR2/CORO1B
GO:0099634	CC	GO:0099634	postsynaptic specialization membrane	122	0.530669	1.30559	0.000130369	0.00152799	0.000958877	12186	tags=58%, list=31%, signal=41%	NETO1/GRIN3B/CACNG8/LRFN4/SYNDIG1/PRRT1/GRIN2D/CACNG4/RAPSN/P2RX6/SEMA4B/KCND2/NLGN2/CLSTN2/PRRT2/ATP2B2/SHISA9/GRIA3/GRIK1/PRR7/CHRNA7/DLG4/SEMA4C/SCRIB/NLGN4Y/NLGN4X/CACNA1C/TIAM1/GRIK5/CLSTN3/ABHD17A/LRRC4/CHRNA10/GABRA2/LRFN3/NLGN1/EFNB2/PTPRT/CHRNB2/LRRC4C/SHISA7/NRCAM/DAGLA/PTPRS/RGS9/GRM5/LRFN5/SHISA6/LRFN1/CHRNA1/DCC/LIN7B/GRM1/SCN8A/ADCY1/GRIA2/DLG1/PLPPR4/GRIK2/KCNH1/EFNB3/LRRC4B/ABHD17…
GO:0050852	BP	GO:0050852	T cell receptor signaling pathway	143	0.519892	1.28707	0.000130369	0.00152799	0.000958877	16726	tags=82%, list=42%, signal=48%	LIME1/KCNN4/ZC3H12A/LAT/CARD11/BCAR1/ZAP70/THY1/NFKBID/ADA/GBP1/FOSL2/GATA3/ICOSLG/CD276/LILRB4/CTLA4/RBCK1/PVRIG/FOXP3/DGKZ/CSK/IKBKG/HRAS/PLCG1/STK11/PRKD2/VTCN1/ABL1/PIK3CD/NFKBIZ/NECTIN2/LCK/THEMIS2/PRAM1/TNFRSF21/UBASH3A/RNF31/FCHO1/CD247/BTN2A3P/TRDC/HLA-A/SLA2/BTN2A1/PTPN6/TRBC2/RIPK2/TXK/CCR7/FYB1/CD300A/BTN3A2/PRNP/INPP5D/CD3D/TRAC/BTNL8/RELA/CBLB/BCL10/CD3E/BTN3A1/PAWR/EIF2B5/EIF2B1/LAP…
GO:1901988	BP	GO:1901988	negative regulation of cell cycle phase transition	267	0.480436	1.21364	0.000130369	0.00152799	0.000958877	15720	tags=70%, list=39%, signal=43%	E2F7/EME2/PKMYT1/TICRR/DACT1/GTSE1/INHBA/CDC45/PLK1/XRCC3/PIDD1/BUB1B/GJC2/TRIP13/CLSPN/CDKN1A/CDC20/CDT1/EME1/HASPIN/AURKB/CDC6/PRAP1/BRSK1/NDC80/KLF4/ORC1/CENPF/DOT1L/PML/E2F1/EZH2/NABP1/BLM/IER3/KNL1/KNTC1/DDX39B/INCENP/TELO2/CDCA8/BRCA1/BIRC5/CCNB1/CHEK1/GPR132/PLK2/RAD51/CDK5RAP3/FZR1/SPC24/SLFN11/RAD9A/H2AX/TIMELESS/BRIP1/BUB1/ATF5/PLK3/CHFR/FANCD2/GEN1/MRNIP/NACC2/MAD1L1/SPC25/TTK/ZWINT/CD…
GO:0007249	BP	GO:0007249	canonical NF-kappaB signal transduction	297	0.477621	1.20922	0.000130369	0.00152799	0.000958877	16364	tags=73%, list=41%, signal=43%	TNFSF11/LIME1/IL1A/ZC3H12A/CCL21/CARD11/LGALS1/PIDD1/CARD9/UBD/RELB/NFKB2/GAPDH/PLEKHG5/TNFAIP3/LTB/TNF/MIB2/TLR6/BCL3/LTF/SLC20A1/ECM1/NR1D1/TICAM1/CACTIN/LILRB4/TNIP3/TRAF3/NLRP6/FLNA/TRAF2/TRAF1/RBCK1/PLK2/S100A12/GJA1/IRF3/SIRPA/IRAK1/TNFRSF10B/IKBKG/ECT2/CARD19/DEFB124/ABL1/TFRC/TNIP2/IL1B/LTBR/NUP62/TNIP1/SPHK2/IKBKE/NLRP12/NFKBIB/AVPR2/USP20/MAPKBP1/SECTM1/NOD2/IRAK2/TBKBP1/TNFRSF1A/BIRC3/…
GO:0002718	BP	GO:0002718	regulation of cytokine production involved in immune response	120	0.528164	1.29864	0.000132636	0.00154804	0.00097146	14848	tags=73%, list=37%, signal=46%	TWIST1/SEMA7A/SPON2/KIR2DL4/RAET1G/SLC7A5/CARD9/IL18R1/IL6/TNF/GATA3/ARID5A/JAK3/TICAM1/TBX21/TGFB3/LILRB4/TNFRSF14/TRAF2/FOXP3/TNFSF4/TGFB2/HLA-G/IRF5/LILRB1/IL1B/SPHK2/HLA-F/NOD2/LACC1/MIF/TGFB1/XCL1/PYCARD/NLRX1/AXL/IL18/TRPM4/HLA-A/IRAK3/WNT5A/TRIL/RIPK2/TNFRSF1B/TLR9/FFAR3/GPRC5B/HK1/SMAD7/MAVS/TICAM2/INAVA/BST2/MYD88/BCL6/BCL10/CLEC7A/RABGEF1/IL10/CLNK/SLAMF1/LAPTM5/MAPKAPK2/ACP5/PANX1/PLCG…
GO:0019001	MF	GO:0019001	guanyl nucleotide binding	403	0.459936	1.17161	0.000132636	0.00154804	0.00097146	17249	tags=72%, list=43%, signal=42%	ARL14/RAB3B/RHOV/TUBB3/DNM1/GBP6/RND3/TUBB6/TUBA4B/AK4/RHOF/RAB24/RASD2/ARL9/CNGA4/RNF112/TGM2/GBP1/TUBA4A/PDE10A/SEPTIN5/ADSS1/EEF1A2/GBP5/TUBB2B/RASL10A/ARL10/AGAP2/RHOT2/ARFRP1/TUBAL3/NPR2/MTG1/RAB26/ARL4C/GTPBP3/RABL6/GBP3/EHD1/REM2/HRAS/RHEBL1/TUBA8/EHD3/LRRK1/SEPTIN9/GBP2/GNA15/GNA12/CRACR2A/SEPTIN8/TUBG2/ARL4D/GNA11/RRAS/RABL2A/PDE2A/SCG5/GBP4/RAB35/AGAP3/ANXA6/GNAO1/SEPTIN1/RAC3/RTKN/ERAS…
GO:0032561	MF	GO:0032561	guanyl ribonucleotide binding	403	0.459936	1.17161	0.000132636	0.00154804	0.00097146	17249	tags=72%, list=43%, signal=42%	ARL14/RAB3B/RHOV/TUBB3/DNM1/GBP6/RND3/TUBB6/TUBA4B/AK4/RHOF/RAB24/RASD2/ARL9/CNGA4/RNF112/TGM2/GBP1/TUBA4A/PDE10A/SEPTIN5/ADSS1/EEF1A2/GBP5/TUBB2B/RASL10A/ARL10/AGAP2/RHOT2/ARFRP1/TUBAL3/NPR2/MTG1/RAB26/ARL4C/GTPBP3/RABL6/GBP3/EHD1/REM2/HRAS/RHEBL1/TUBA8/EHD3/LRRK1/SEPTIN9/GBP2/GNA15/GNA12/CRACR2A/SEPTIN8/TUBG2/ARL4D/GNA11/RRAS/RABL2A/PDE2A/SCG5/GBP4/RAB35/AGAP3/ANXA6/GNAO1/SEPTIN1/RAC3/RTKN/ERAS…
GO:0003206	BP	GO:0003206	cardiac chamber morphogenesis	127	0.528578	1.30315	0.000134903	0.00157011	0.00098531	10001	tags=57%, list=25%, signal=43%	COL11A1/SHOX2/SFRP2/PKP2/MYBPC3/FOXC2/SMO/TBX1/BMP7/FHL2/MSX2/PPP1R13L/JAG1/DSP/TNNT2/TNNI3/ROBO1/FOXC1/FZD2/GATA3/POU4F1/SOX11/NRP2/NRG1/SEMA3C/TBX3/HES1/TGFB2/HEY2/ZFPM1/NOTCH1/NSD2/FGFRL1/TGFB1/CPE/HEG1/NOS3/TBX2/NKX2-5/ISL1/SRF/NOG/WNT2/TPM1/ENG/WNT5A/GSK3A/CCN1/NAGLU/HIF1A/FOXF1/MYH6/APLNR/FKBP1A/MIR17HG/MYH7/DLL4/BMP4/CHD7/DNAH11/FOXH1/SMAD7/TNNI1/FZD1/ADAMTS1/RYR2/GATA4/RBP4/PROX1/HAND2/MK…
GO:0004842	MF	GO:0004842	ubiquitin-protein transferase activity	448	0.456159	1.16466	0.000134903	0.00157011	0.00098531	19179	tags=78%, list=48%, signal=41%	TRIM7/TRIM15/TRIM31/UHRF1/MARCHF4/UBE2QL1/RNF183/NEURL3/TRIM9/TRIM17/MKRN3/NCCRP1/TRIM10/SH3RF2/MAGEL2/UBE2S/TRIM73/UBE2C/RNF112/BIRC7/ZNF598/TNFAIP3/MEFV/MIB2/DTX1/FBXO17/PDZRN3/DTX2/ARK2C/RNF223/BRCA1/SH3RF3/TRAF3/RNF126/DCST1/TRIM41/TRAF2/RBCK1/VPS18/TRIM47/TRIM74/NEURL4/TRAIP/NEURL1/CHFR/RNF166/ASB1/RNF213/C10orf90/ASB2/TRIM40/FBXL22/HERC2P3/RNF123/DTL/TRIM11/CDC34/HERC2/FBXL14/RNF215/TRIM56/…
GO:0006937	BP	GO:0006937	regulation of muscle contraction	167	0.509313	1.26795	0.000141705	0.0016424	0.00103068	11135	tags=51%, list=28%, signal=37%	SPHK1/TNNT3/OXTR/PKP2/STC1/MYBPC3/DMPK/ZC3H12A/ATP2A1/RNF207/SPX/CNN1/SCN5A/EDN2/DSP/TNNT2/TRPV4/CHGA/TNNI3/ADA/ADRA2C/DAPK3/ADORA1/JUP/PTAFR/MYL5/MYLK2/TNNT1/GPER1/ITGA2/TBXA2R/CACNA1C/MYL9/HCN4/DOCK5/GRK2/NPPA/PTGS2/EHD3/P2RX1/DSG2/ACTN3/UCN/KCNA1/CHRM3/DSC2/ATP2B1/ANXA6/SLC9A1/NKX2-5/TRPM4/SRF/TPM1/GSTM2/CTTN/EDN1/CAV1/ATP2A2/BIN1/MYH7/CALM3/SMAD7/TNNI1/C12orf57/CASQ1/RYR2/PRKG1/GATA4/HSP90AA1…
GO:1903169	BP	GO:1903169	regulation of calcium ion transmembrane transport	172	0.505058	1.25925	0.000141705	0.0016424	0.00103068	11166	tags=54%, list=28%, signal=39%	NTSR1/CACNG6/HAP1/LIME1/JPH3/BDKRB1/CEMIP/DRD4/ATP2A1/JSRP1/GPR35/G6PD/JPH2/CBARP/P2RX5/THY1/GJC2/DRD2/CABP1/NPSR1/PML/CXCL11/SLN/GPER1/ITGB3/F2/CACNA1C/CXCL9/CYBA/NPPA/PLCG1/AHNAK/ABL1/P2RX1/UBASH3B/CRACR2A/CD19/CXCL10/GRIN1/BAX/CORO1A/XCL1/STAC3/CABP4/CACNA2D1/MIR499A/SLC9A1/VMP1/P2RY6/PTPN6/MIR93/GSTM2/PKD2/VDAC1/CAV1/TRPC1/APLNR/TLR9/BIN1/FKBP1A/ADCYAP1R1/CHD7/CALM3/PRNP/CAPN3/GRM6/CACNB2/HTT…
GO:0051222	BP	GO:0051222	positive regulation of protein transport	307	0.476536	1.20825	0.000141705	0.0016424	0.00103068	13376	tags=61%, list=34%, signal=41%	TMEM132A/IL1A/MICALL2/VSNL1/MTCL1/VEGFC/KCNN4/ZC3H12A/CEMIP/ADAM8/CDK5R1/SMO/NKX6-1/GZMB/C1QTNF12/GIP/NLGN2/RIPOR1/F2RL2/GIPR/SEC16B/ZIC1/NNAT/CEP131/CAPN10/DOC2B/ABLIM3/APBB3/SLC35D3/TNF/CRYZL2P-SEC16B/PDX1/ANO1/SYTL4/SFN/JUP/PCSK1/BAIAP3/GPR68/GPER1/TGFB3/F2/LRRC8A/PLA2G6/FLNA/RAPGEF3/PRR5L/SMAD3/BBC3/HCAR2/SIRT6/TGFB2/MYO18A/PLK3/LEP/HRAS/PTGS2/ADORA2A/ECT2/IFNG/FGA/GLI3/IL1B/B3GAT3/DMAP1/CHP2…
GO:0048841	BP	GO:0048841	regulation of axon extension involved in axon guidance	34	0.66883	1.52903	0.000144116	0.00165654	0.00103955	8368	tags=71%, list=21%, signal=56%	SEMA7A/SEMA6B/SEMA3A/SEMA3B/SEMA5B/SEMA3F/PLXNA3/SEMA4B/WNT3A/MEGF8/VEGFA/PLXNA4/SEMA4C/SEMA3C/SEMA6A/SEMA3D/SLIT1/HDAC6/WNT5A/SEMA3G/CXCL12/SEMA4G/SEMA4D/SEMA6C
GO:0044786	BP	GO:0044786	cell cycle DNA replication	44	0.628975	1.4673	0.000143972	0.00165654	0.00103955	12813	tags=89%, list=32%, signal=60%	E2F7/CDC45/CDT1/DBF4B/BLM/TK1/E2F8/RAD51/RECQL5/FEN1/MCM2/CDC7/LIG1/WIZ/MCM4/RTEL1/AICDA/GINS1/ATAD5/UPF1/MCM3/PCNA/FBXO5/MCM6/DONSON/DNA2/GINS3/BRCA2/BCL6/INO80/GMNN/ZNF830/NUGGC/DBF4/TIPIN/ZPR1/WRN/RTF2/TERF2
GO:1903053	BP	GO:1903053	regulation of extracellular matrix organization	61	0.592742	1.41129	0.000143972	0.00165654	0.00103955	5657	tags=52%, list=14%, signal=45%	FSCN1/MELTF/EMILIN1/ZNF469/LAMB1/AEBP1/PDPN/CARMIL2/LAMA1/PHLDB2/FAP/HAS2/EFEMP2/IL6/SOX9/LRP1/ITGB3/SLC2A10/ANTXR1/COLGALT1/ADTRP/SMAD3/NID1/TIE1/LAMB2/ABL1/NOTCH1/TGFB1/TNFRSF1A/TCF15/DDR2/PHLDB1
GO:0032526	BP	GO:0032526	response to retinoic acid	106	0.542232	1.32743	0.000143972	0.00165654	0.00103955	12568	tags=65%, list=32%, signal=45%	GJB3/DKK1/COL1A1/GJB2/FZD10/LTK/WNT10B/MMP2/CYP26B1/TNC/WNT5B/TBX1/WNT3A/CYP26A1/TRIM16/RARG/SERPINF1/TNF/KLF4/WNT6/WNT9A/SOX9/HSD17B2/WNT7B/LEP/TWF2/TIE1/TFRC/PHC1/CDKN2D/HOXA2/TBX2/MICB/TRIML2/WNT2/SREBF1/TMEM161A/WNT5A/PCK1/MYB/BRINP2/ASXL1/PTK6/RXRA/SLC10A3/FZD7/TESC/FZD4/RARA/PTK2B/RBP4/IGF2R/CD38/ABL2/IGFBP2/BMP6/HAND2/GSK3B/YES1/ABCA1/RXRB/ATM/HDAC2/PHB2/NDUFA13/MEIOSIN/IGFBP7/SNW1/HTRA2
GO:0002040	BP	GO:0002040	sprouting angiogenesis	170	0.512192	1.27642	0.000143972	0.00165654	0.00103955	10104	tags=48%, list=25%, signal=36%	GREM1/LOXL2/FGFBP1/YJEFN3/E2F7/ITGA5/VEGFC/RSPO3/SRPX2/FOXC2/EPHA2/DLL1/NRARP/ADGRA2/PGF/VEGFA/KLF4/ROBO1/CARD10/HDAC7/FLT4/TNN/FGF1/PKM/TBXA2R/E2F2/FGF2/ADTRP/PLK2/E2F8/TSPAN18/EPN1/CDH13/LEF1/THBS1/IL12A/CCBE1/PTGS2/SEMA6A/RNF213/ABL1/ALOX5/NGFR/NOTCH1/EFNB2/GATA2/TGFB1/HMOX1/EPHB4/EGR3/TMEM215/AKT1/CIB1/SRF/ITGB1/ADAMTS9/ESM1/JMJD6/APELA/JCAD/AKT3/APLNR/ACVRL1/MMRN2/DLL4/RHOJ/BMP4/PPP1R16B/MIR…
GO:0033002	BP	GO:0033002	muscle cell proliferation	232	0.49113	1.23604	0.000143972	0.00165654	0.00103955	11215	tags=52%, list=28%, signal=37%	MMP9/KCNK2/MMP2/IGFBP5/EREG/FOXC2/IGFBP3/MEGF10/MAPK11/CCN4/TERT/CNN1/GLI1/NOTCH3/PDGFB/DBH/TENM4/EFEMP2/CDKN1A/IL6/TNFAIP3/TNF/NDC80/TP73/FOXC1/RBPMS2/PTGIR/PTAFR/HTR1B/APOE/TAFA5/GPER1/ITGA2/TGFB3/PDGFRB/ITGB3/MIR590/FGF2/IGF1R/NDRG4/PIM1/GJA1/CDH13/EPHB1/SIX5/IRAK1/VIP/THBS1/IL12A/TGFB2/PTGS2/PPARD/IFNG/RBM10/HEY2/ABL1/GNA12/DNMT1/NOTCH1/TGFB1/NOS3/HMOX1/CDK1/HBEGF/DDR2/MIR499A/TBX2/CCL5/SRC/I…
GO:0002377	BP	GO:0002377	immunoglobulin production	195	0.499177	1.25102	0.000146239	0.00167633	0.00105197	15986	tags=76%, list=40%, signal=46%	POLQ/EPHB2/TNFRSF4/IL6/KMT5C/TNF/EXO1/C17orf99/MZB1/CLCF1/IGKV2-28/BATF/TBX21/TCF3/IGKV2D-29/TRAF2/IGKV1D-39/IGKV1-8/IGLV9-49/FOXP3/IL4R/TNFSF4/IGLV1-47/TFRC/IGKV2-29/IGKV2D-28/IGKV1D-13/NSD2/IGKV1-39/NFKBIZ/GPI/FCRL3/TGFB1/XCL1/RNF168/IGLV3-21/IGKV3-15/AICDA/CGAS/STX4/IGKV1D-17/ATAD5/VPREB3/IGKV3D-15/IGLV3-1/THOC1/HPX/IGLV3-16/IGLV4-69/CYREN/PKN1/IGLV1-44/SANBR/IGLV2-23/CD40/IGLV1-51/TP53BP1/TLR…
GO:0042770	BP	GO:0042770	signal transduction in response to DNA damage	189	0.498701	1.24839	0.000146239	0.00167633	0.00105197	15071	tags=72%, list=38%, signal=45%	TWIST1/E2F7/SNAI2/EME2/FOXM1/TICRR/SNAI1/GTSE1/WNT1/PLK1/PIDD1/HIC1/CLSPN/MAPK12/CDKN1A/MSX1/EME1/PRAP1/BRSK1/DOT1L/BCL3/PML/E2F1/BLM/IER3/GADD45A/BATF/DDX39B/TELO2/ZNF385A/BRCA1/CHEK1/PMAIP1/PLK2/RAD51/CDK5RAP3/FZR1/RAD9A/H2AX/BRIP1/PLK3/FANCD2/MRNIP/ABL1/DTL/MUS81/CCAR2/MIF/PLA2R1/CDK2/CDK1/KMT5A/WDR76/ATAD5/TAOK2/THOC1/BID/HUS1B/NDRG1/PRPF19/CASP2/MDC1/ANKRD1/RFWD3/TP53BP1/ATR/CCND1/DONSON/TOP…
GO:0001618	MF	GO:0001618	virus receptor activity	79	0.573163	1.38542	0.000148507	0.00169765	0.00106535	10344	tags=66%, list=26%, signal=49%	SERPINB3/ITGA5/EPHA2/TNFRSF4/SCARB1/CLDN1/CLEC4G/NECTIN1/ITGA2/ITGB3/TNFRSF14/ITGB5/HSPA1A/GPR15/CLDN9/CD209/PVR/TFRC/CDHR3/ITGB7/EFNB2/SLC3A2/ILF3/NECTIN2/HSPA1B/CDK1/AXL/SLC52A2/ITGB1/SELPLG/LDLR/TYRO3/SLC7A1/BSG/ANPEP/CLEC5A/DAG1/NCAM1/CLEC4M/ITGAV/HYAL2/SIVA1/CCR5/CXCR4/HTR2A/LAMP1/CD80/CD4/ITGB6/EFNB3/SLAMF1/PLSCR1
GO:0050806	BP	GO:0050806	positive regulation of synaptic transmission	174	0.506211	1.26307	0.000148507	0.00169765	0.00106535	12223	tags=55%, list=31%, signal=38%	PRKCG/HAP1/OXTR/STX1A/RIMS2/CACNG8/CALB2/PRRT1/SLC24A2/GRIN2D/SERPINE2/CACNG4/ROR2/TSHZ3/RAPSN/STX1B/EPHB2/GIP/NLGN2/CLSTN2/IGSF11/DRD2/SYT12/TNF/CHRNA7/BGLAP/MME/DLG4/ADORA1/LILRB2/SHANK3/APOE/BAIAP3/GPER1/NLGN3/GFAP/NTRK1/PRKAR1B/PLK2/CLSTN3/PTGS2/ADORA2A/SYT1/CLSTN1/ABL1/NFATC4/GPR158/MPP2/RASGRF2/NLGN1/CALB1/GRIN1/SNAP25/SHISA7/RELN/SLC1A3/KCTD13/STX4/MIR324/HDAC6/NOG/ZDHHC12/KISS1/CCL2/CYP46…
GO:0098868	BP	GO:0098868	bone growth	32	0.673104	1.52982	0.000150925	0.00171823	0.00107827	9261	tags=72%, list=23%, signal=55%	STC1/COL27A1/TSKU/MSX2/MMP13/RARG/FOSL2/SOX9/BNC2/ECM1/NPR2/COMP/THBS3/LEP/MATN1/RARB/ANXA6/DDR2/EVC/SMPD3/RARA/FGFR3/EXT1
GO:0031256	CC	GO:0031256	leading edge membrane	179	0.504184	1.26006	0.000150774	0.00171823	0.00107827	14577	tags=69%, list=37%, signal=44%	ARHGEF4/EPS8L3/GABRA3/ITGA5/UNC5A/EPHA2/PIEZO1/CNTNAP2/PDPN/ANK1/GABBR1/EPS8L1/THY1/FAP/PLEK2/TRPV1/ABCA7/FERMT1/ADGRE2/ATP2B2/TRPV4/SHISA9/CSPG4/CHRNA7/ADORA1/PACSIN1/PSD2/GPER1/ITGB3/ANTXR1/KCNC4/GABRE/TIAM1/PIP5K1C/PLEKHO1/SLC9A5/KSR1/PSD/VASP/PLCG1/ADORA2A/RASGRP2/MYO1G/GABRA2/PPP1R9B/MPP2/HIP1R/FGR/MTSS2/ARHGAP45/AKT2/SHISA8/SH3BGRL3/SHISA7/APC2/FGD5/DAGLA/SRC/STX4/EPB41L3/CFL1/PLXND1/EPS8L2…
GO:0048167	BP	GO:0048167	regulation of synaptic plasticity	214	0.495176	1.24439	0.000150774	0.00171823	0.00107827	11479	tags=53%, list=29%, signal=38%	NETO1/PRKCG/RIMS2/CALB2/JPH3/ITPKA/PRRT1/SCT/SLC24A2/GRIN2D/SERPINE2/TSHZ3/CPLX2/EPHB2/GRM2/GIP/IGSF11/PRRT2/LZTS1/CDC20/SHISA9/DRD2/SYT12/BRSK1/DBN1/CHRNA7/MME/DLG4/ADORA1/MAP1A/LILRB2/SHANK3/CAMK2B/SYNGAP1/VGF/APOE/CAMK2A/SLC38A1/GFAP/ANAPC2/MAP1B/PRKAR1B/PLK2/KAT2A/NEURL1/SSH1/NPAS4/HRAS/PTGS2/ADORA2A/MCTP1/ABL1/NFATC4/MPP2/RASGRF2/SYNGR1/KCNJ10/PICK1/CALB1/GRIN1/SHISA8/SNAP25/SHISA7/RELN/ACE/…
GO:0007265	BP	GO:0007265	Ras protein signal transduction	341	0.470797	1.19637	0.000153041	0.00173996	0.0010919	13443	tags=60%, list=34%, signal=40%	RHOV/EPS8L3/COL3A1/COL1A2/FOXM1/ARHGAP4/GPR35/CDC42EP5/RASA3/LAT/PDPN/EPHB2/IQGAP3/CDC42EP2/RIPOR1/F2RL2/EPS8L1/KIF14/SYDE1/CDKN1A/RASAL1/LPAR4/ARFGAP1/STMN3/PLEKHG5/MAP4K4/ROBO1/RASAL3/NTN1/IQSEC3/SYNGAP1/C15orf62/ARHGEF18/PSD2/APOE/ADGRG1/DOK3/SH2B2/RAPGEFL1/SH3BP1/PRAG1/CELSR1/CCNA2/NTRK1/FGF2/ARHGEF1/PLK2/GPR4/RAPGEF3/TIAM1/GPR17/DENND1A/KSR1/CDH13/PLD1/DOCK5/PSD/MCF2L/MYO9B/TGFB2/LIMK1/LZTR1…
GO:0045667	BP	GO:0045667	regulation of osteoblast differentiation	137	0.519128	1.2835	0.000155308	0.00176093	0.00110506	10968	tags=53%, list=27%, signal=38%	TWIST1/GREM1/SFRP2/SMOC1/TWIST2/FBN2/VEGFC/WNT10B/IGFBP5/TNFAIP6/SNAI2/CTHRC1/FAM20C/TP63/CCN4/CDK6/BMP7/MIR210/GLI1/MSX2/JAG1/IL6/TNF/TCIRG1/LTF/SOX9/HDAC7/TNN/GDPD2/CHRD/FGF2/SOX11/WNT7B/SMAD3/SFRP1/ID3/BMPR1B/RUNX2/GLI3/DNAI3/NOTCH1/TMEM119/CEBPB/HOXA2/DDR2/ERFE/TRPM4/PPARG/NOG/LRP3/MIR93/LRP5/CCN1/ATF4/FBXO5/MEN1/BMP4/SKI/SEMA4D/AREG/SUFU/DDX5/ZHX3/BMP6/HAND2/MIR27A/IFITM1/PRKACA/ILK/NOCT/SMA…
GO:1904951	BP	GO:1904951	positive regulation of establishment of protein localization	323	0.474628	1.20438	0.000155308	0.00176093	0.00110506	13376	tags=61%, list=34%, signal=41%	TMEM132A/IL1A/MICALL2/VSNL1/MTCL1/VEGFC/KCNN4/ZC3H12A/CEMIP/ADAM8/CDK5R1/SMO/NKX6-1/GZMB/C1QTNF12/GIP/NLGN2/RIPOR1/F2RL2/GIPR/SEC16B/ZIC1/NNAT/CEP131/CAPN10/DOC2B/ABLIM3/APBB3/SLC35D3/TNF/CRYZL2P-SEC16B/PDX1/ANO1/SYTL4/SFN/JUP/PCSK1/BAIAP3/GPR68/GPER1/TGFB3/F2/LRRC8A/PLA2G6/FLNA/RAPGEF3/PRR5L/SMAD3/BBC3/HCAR2/SIRT6/TGFB2/MYO18A/PLK3/LEP/HRAS/PTGS2/ADORA2A/ECT2/IFNG/FGA/GLI3/IL1B/B3GAT3/DMAP1/CHP2…
GO:0001738	BP	GO:0001738	morphogenesis of a polarized epithelium	92	0.55547	1.35133	0.000159843	0.00180499	0.00113271	10309	tags=62%, list=26%, signal=46%	WNT7A/DKK1/SFRP2/LAMA5/RSPO3/CTHRC1/DACT1/TP63/LAMA1/SAPCD2/SPEF1/CELSR3/BRSK1/FZD2/SCRIB/SH3BP1/FAT1/DLG5/CELSR1/DVL3/TIAM1/DVL1/PLEKHA4/SFRP1/AJAP1/ABL1/CELSR2/VANGL2/JHY/TCF15/NHERF1/BRSK2/MED12/VANGL1/WNT5A/NPHP3/ACTG1/DVL2/FOXF1/INTU/FOXF2/TRAF3IP1/ACTB/FZD7/SMURF1/WDR1/FZD1/RPGRIP1L/NKD1/GRHL3/ZDHHC7/DAB2/MKS1/PRICKLE2/RAB10/RAC1/FUZ
GO:1902476	BP	GO:1902476	chloride transmembrane transport	110	0.535208	1.31072	0.000159843	0.00180499	0.00113271	14070	tags=67%, list=35%, signal=44%	CLCA2/SLC26A10P/SLC4A3/GABRA3/GABRP/APOL1/SLC26A6/CLCA4/TTYH1/SLC26A4/BEST3/GABRB3/TTYH3/GABRR2/CLCN1/ANO8/ANO1/BEST4/LRRC8A/SLC26A1/GABRE/SLC12A7/SLC25A27/ANO9/GABRD/SLC12A3/SLC12A4/SLC12A9/GABRA2/ANO7/SLC12A8/BSND/CLCNKA/CLCN2/ANO3/SLC1A3/CLCA3P/SLC6A1/FXYD3/BEST1/CLCN6/SLC26A11/CLCN7/SLC17A7/ANO6/SLC4A2/SLC25A14/SLC12A6/ANO4/PACC1/CLCN4/GABRQ/KCNT2/SLC26A7/SLC4A8/CLIC4/FXYD1/SLC26A2/GABRG3/CLC…
GO:0001227	MF	GO:0001227	DNA-binding transcription repressor activity, RNA polymerase II-specific	326	0.470275	1.19381	0.000159843	0.00180499	0.00113271	18336	tags=78%, list=46%, signal=42%	NKX3-2/HES2/TFAP2A/MAFK/MSC/E2F7/HOXB8/HOXB13/SNAI2/DMBX1/HOXD9/ZFP57/NKX6-1/SNAI1/ZGPAT/JPH2/AEBP1/MSX2/HIC1/ZBED2/MXD3/PRRX1/ZBTB32/GSC/MSX1/MLXIPL/KLF16/MZF1/GATA3/NR1D1/TBX21/TCF3/BACH2/ERF/ZNF692/ZBTB17/BHLHE40/POU4F1/PLAGL1/BHLHE41/MXD1/E2F8/TBX3/EN1/IRF3/FOXK1/FOXP3/TRPS1/LEF1/HES1/PRDM1/HIC2/PPARD/ZBTB46/CUX2/NACC2/HEY2/E4F1/VAX1/NFATC4/ASCL2/GFI1/ZNF668/VAX2/NACC1/SPI1/GTF2IRD1/ZBTB12/ZN…
GO:0001837	BP	GO:0001837	epithelial to mesenchymal transition	175	0.50664	1.26446	0.00016211	0.00182812	0.00114722	8494	tags=45%, list=21%, signal=36%	HMGA2/SERPINB3/TWIST1/COL1A1/GREM1/LOXL2/SFRP2/SP6/SPRED3/SNAI2/ADAM8/SNAI1/PDPN/BMP7/MSX2/PHLDB2/ALX1/JAG1/FAM83D/HAS2/ZNF703/VASN/TGFB1I1/GSC/LOXL3/IL6/MSX1/BCL9L/FOXC1/SOX9/EZH2/GATA3/TGFBR3L/FGFR1/TGFB3/IL17RD/DLG5/MIR590/FLNA/TIAM1/TCOF1/SMAD3/TBX3/NOTCH4/SFRP1/LEF1/DACT3/TGFB2/HEY2/IL1B/POFUT2/RFLNB/NOTCH1/TGFB1/TRIM28/GLIPR2/PHLDB1/MARK1/WNT16/DAB2IP/NOG/WNT2/ENG/WNT5A/CUL7/S100A4/HIF1A/ED…
GO:0090102	BP	GO:0090102	cochlea development	47	0.619482	1.45341	0.000164377	0.00185119	0.0011617	8954	tags=60%, list=22%, signal=46%	KCNK2/CTHRC1/SLITRK6/TBX1/MYO3B/HOXA1/DCHS1/FZD2/MYO3A/SOX9/CCNA2/DVL1/MCM2/EYA1/HES1/HEY2/GATA2/CALB1/TBX18/TBX2/ZEB1/IFT27/WNT5A/DVL2/TIFAB/SOBP/RPGRIP1L/GRHL3
GO:0043536	BP	GO:0043536	positive regulation of blood vessel endothelial cell migration	71	0.577801	1.38762	0.000166645	0.00186664	0.0011714	9829	tags=59%, list=25%, signal=45%	FGFBP1/VEGFC/SRPX2/FOXC2/MIR210/PDGFB/VEGFA/HDAC7/FGFR1/FGF2/PLK2/THBS1/PTGS2/PLCG1/PRKD2/ABL1/GATA2/MIR200A/TGFB1/NOS3/HMOX1/MIR499A/ETS1/AKT1/CIB1/STAT5A/ANGPT4/MAP2K3/HIF1A/CD40/JCAD/AKT3/RHOJ/PLG/MIR221/MIR126/HSPB1/ANXA1/ATP5F1B/SP1/MIR23A/MIR27A
GO:0051279	BP	GO:0051279	regulation of release of sequestered calcium ion into cytosol	82	0.565185	1.36881	0.000166645	0.00186664	0.0011714	11120	tags=62%, list=28%, signal=45%	NTSR1/HAP1/LIME1/JPH3/BDKRB1/CEMIP/JSRP1/JPH2/THY1/NPSR1/CXCL11/GPER1/ITGB3/F2/CACNA1C/CXCL9/CYBA/PLCG1/ABL1/UBASH3B/CD19/CXCL10/BAX/CORO1A/XCL1/P2RY6/PTPN6/MIR93/GSTM2/PKD2/TRPC1/APLNR/FKBP1A/CHD7/CALM3/CAPN3/HTT/CASQ1/RYR2/CX3CL1/PTK2B/F2RL3/FKBP1C/FKBP1B/F2R/PLN/SNCA/PRKACA/CALM1/IL13/DIAPH1
GO:0034109	BP	GO:0034109	homotypic cell-cell adhesion	96	0.544771	1.32791	0.000166645	0.00186664	0.0011714	12619	tags=67%, list=32%, signal=46%	CDHR2/TNFSF11/EMILIN1/PKP2/SLC7A11/XG/CDHR5/MEGF10/SERPINE2/PLAUR/PDPN/C1QTNF1/WNT3A/DSP/ZNF703/IL6/PEAR1/JUP/MYH9/TSPAN32/ITGB3/GP6/COMP/FLNA/CD99/FERMT3/MYL9/FGA/UBASH3B/ALOX12/DSG2/MFSD2B/DSC2/CCL5/PDGFRA/VCL/VPS33B/ADAMTS18/PTPN6/TLN1/EMILIN2/TYRO3/SH2B3/ACTG1/ACTB/PTPRU/BLOC1S4/PRKG1/HSPB1/JAK1/TJP2/F2RL3/PDIA2/RAP2B/JAK2/ILK/PDIA3/MYL12A/PRKCA/FIBP/CSRP1/TUBB1/SYK/PLEK
GO:0009581	BP	GO:0009581	detection of external stimulus	137	0.518644	1.2823	0.000166645	0.00186664	0.0011714	12361	tags=57%, list=31%, signal=39%	COL11A1/GUCA1A/NTSR1/TRPA1/CHRNA9/CDH2/PKD1L2/SEMA5B/WHRN/SERPINE2/PIEZO1/STRC/ASIC3/TRPV1/TCAP/PKD1/TNF/ANO1/ADORA1/JUP/RCVRN/CEP250/ITGA2/NTRK1/ELOVL4/PHF24/TULP1/PDZD7/EPHB1/CHRNA10/NGFR/OPN3/GNA11/PJVK/PITPNM1/KCNA1/ANO3/RP1/CABP4/PKD1L1/PRPH2/BEST1/CACNA2D4/PKD2/NR2F6/RPE65/FOXF1/PDE6C/CXCL12/GRK7/LHFPL5/GRM6/OPN1SW/OPN4/GPR88/LXN/ASIC2/NMT1/CXCR4/HTR2A/UNC119/GRIK2/TMC1/PIEZO2/CCDC66/TRPC3/…
GO:0003777	MF	GO:0003777	microtubule motor activity	68	0.579512	1.38974	0.000168912	0.00188445	0.00118257	11895	tags=72%, list=30%, signal=51%	KIF1A/KIF18B/KIF7/KIF5A/KIFC2/KIF19/KIF3C/DNAH1/KIF4A/KIF14/KIF2C/KIF23/KIFC3/DNAH9/DNAI2/CENPE/KIFC1/DNAH12/DNAH17/DNHD1/KIF15/KIF24/KIF28P/KIF21B/KIF20A/KIF11/KIF13B/KIF26B/DNAH3/DNAH7/KIF17/DYNLRB2/STARD9/DYNC1H1/KIF20B/DNAH11/DNAH6/KIF5C/KIF21A/KIF3B/KIF18A/KIF1C/DNAH10/DYNC1I1/SMC3/KIF22/DNAL4/KIF2A/DYNLRB1
GO:0005881	CC	GO:0005881	cytoplasmic microtubule	106	0.539862	1.32163	0.000168912	0.00188445	0.00118257	11081	tags=62%, list=28%, signal=45%	SAA1/TEKTIP1/KIF18B/CLMP/REEP2/GTSE1/TOGARAM2/MISP/CFAP96/CIMIP2B/KIF2C/SNPH/CFAP77/ENKUR/TEKT2/MNS1/TRPV4/TEKT1/BICD1/SPAG8/RIBC2/CFAP45/REEP4/TEKT4/CFAP52/CFAP144/CFAP161/SAXO2/PIERCE1/CFAP53/ENKD1/TUBG2/PACRG/CFAP107/TUBGCP2/APC2/CIMAP1D/MID1/CFAP276/EFHC1/TUBB4B/TUBA1B/TUBG1/CIMIP2C/DYNC1H1/TUBA1A/NUMA1/CFAP210/TUBA1C/TEKT3/FAM161A/EFHB/CFAP206/NIN/RPGRIP1L/TMEM214/BCL10/KIF18A/CFAP141/CLASP1…
GO:0008094	MF	GO:0008094	ATP-dependent activity, acting on DNA	122	0.529136	1.30181	0.000168912	0.00188445	0.00118257	16504	tags=87%, list=41%, signal=51%	PIF1/DDX12P/CHTF18/POLQ/DDX11/RAD54L/RECQL4/XRCC3/MSH5/CHD5/BLM/RFC4/HELLS/MCM5/RAD51/RECQL5/MCM7/MCM2/BRIP1/MCM8/MYO18A/TOP2A/XRCC2/MCM4/ERCC6L/RECQL/IGHMBP2/RTEL1/CHD3/EP400/DHX30/RUVBL2/PMS2P3/ATAD5/PMS2P5/ERCC2/UPF1/MCM3/RUVBL1/DSCC1/RAD54B/MSH4/SMARCA4/MCM6/CHD7/BTAF1/DNA2/RFC5/RAD54L2/TTF2/CHD2/MYD88/FBH1/CHD4/ERCC3/INO80/SMARCAL1/TWNK/DDX11L8/DMC1/WRNIP1/CHD8/CHD1/SRCAP/RFC2/HELB/PMS1/RAD5…
GO:0002687	BP	GO:0002687	positive regulation of leukocyte migration	149	0.517613	1.28324	0.000171179	0.00190465	0.00119525	12430	tags=63%, list=31%, signal=44%	S100A7/MMP14/IL1A/VEGFC/CXCL8/SERPINE1/BDKRB1/XG/CCL21/ADAM8/TNFRSF18/IL23A/CCL20/EDN2/THY1/CCL7/RARRES2/FUT7/IL6/TRPV4/PGF/TNF/VEGFA/LBP/PTAFR/TNFSF14/ITGA2/ITGB3/TNFRSF14/PLVAP/CD99/CCL24/THBS1/IL12A/CCL3/DEFB124/ABL1/ASCL2/SPI1/CXCL13/C5AR1/CXCL10/MADCAM1/F7/CCL4/CORO1A/XCL1/PYCARD/ZNF580/GAS6/CCL5/JAM3/RAC2/DNM1L/ITGA2B/CSF1R/FPR2/WNT5A/ZP3/IL34/EDN1/LYVE1/CSF1/FUT4/ANO6/CCR7/CXCL12/CMKLR1/OX…
GO:0016755	MF	GO:0016755	aminoacyltransferase activity	494	0.455003	1.16337	0.000171179	0.00190465	0.00119525	19179	tags=78%, list=48%, signal=41%	TRIM7/TRIM15/TGM3/TGM5/TRIM31/UHRF1/MARCHF4/UBE2QL1/RNF183/NEURL3/TRIM9/TRIM17/MKRN3/NCCRP1/TRIM10/SH3RF2/MAGEL2/UBE2S/TGM1/TRIM73/UBE2C/RNF112/BIRC7/ZNF598/TGM2/TNFAIP3/MEFV/MIB2/DTX1/ZMIZ2/FBXO17/PML/HDAC7/PDZRN3/GGT5/DTX2/ARK2C/RNF223/BRCA1/SH3RF3/TRAF3/RNF126/DCST1/TRIM41/TRAF2/RBCK1/VPS18/TRIM47/TRIM74/NEURL4/TRAIP/NEURL1/CHFR/RNF166/TGM4/ASB1/RNF213/C10orf90/ASB2/TRIM40/FBXL22/HERC2P3/RNF12…
GO:0030016	CC	GO:0030016	myofibril	235	0.490048	1.23403	0.000173446	0.00192475	0.00120786	13800	tags=61%, list=35%, signal=40%	AHNAK2/FLNC/FHOD3/SLC2A1/TNNT3/PDLIM7/SMTNL1/PLEC/MYBPC3/TNNI2/MMP2/IGFN1/PDLIM4/TPM2/ANKRD2/MYH3/JPH2/MYOM3/FHL2/MYO18B/MYH13/KRT19/SCN5A/ACTN1/ANK1/KCNE1/DST/OBSL1/TNNT2/RYR3/TCAP/TNNI3/ARHGEF25/CSRP2/KRT8/JUP/OBSCN/MYLK2/TNNT1/ITGB1BP2/FBXO32/CALD1/PALLD/FLNA/MYBPC1/FHL3/CACNA1C/MYL9/TPM4/ANKRD23/TWF2/ACTN4/STK11/SYNM/AHNAK/PARVB/CAVIN4/ASB2/FBXL22/NEXN/MYH15/SCN3B/ACTN3/MYPN/NEB/FLNB/ALDOA/AC…
GO:0042393	MF	GO:0042393	histone binding	252	0.487986	1.23085	0.000173446	0.00192475	0.00120786	15613	tags=74%, list=39%, signal=45%	UHRF1/SBNO2/CBX2/HJURP/AIRE/SAMD11/TONSL/KMT5C/HDGFL2/CHD5/NCAPD2/L3MBTL1/STPG4/LRWD1/TTLL12/CXXC1/PTMS/H2AX/MCM2/CTSL/YEATS2/LEF1/KMT2D/NCAPG2/ASF1B/PHF19/SFMBT2/PHC1/SPHK2/NOC2L/ING5/L3MBTL3/CHD3/WRAP53/RNF168/CARM1/SMARCC2/BRD4/PRMT6/HDAC4/NASP/HIRA/NAP1L3/MLLT6/RAG1/CDYL2/STAT1/SETD5/TBL1X/RESF1/BAZ2A/WDR5/JARID2/CBX5/SART3/NCAPD3/ZZEF1/PHC2/BRD9/UHRF2/PKN1/SSRP1/CHAF1B/MLLT1/GRWD1/PIH1D1/NPM…
GO:0002292	BP	GO:0002292	T cell differentiation involved in immune response	83	0.557581	1.35148	0.000177981	0.00197244	0.00123779	11042	tags=64%, list=28%, signal=46%	ZC3H12A/IL23A/IL18R1/RELB/LOXL3/IL6/NFKBID/BCL3/IL27/GATA3/JUNB/JAK3/BATF/TBX21/HLX/CLEC4E/FOXP3/IL4R/LEF1/TNFSF4/IL12RB1/IFNG/ZFPM1/ASCL2/SOCS3/NFKBIZ/IL18/RIPK2/PCK1/MYB/EOMES/IRF4/MEN1/CLEC4D/ENTPD7/FCER1G/SMAD7/RARA/LGALS9/ANXA1/JAK1/KMT2A/BCL6/MTOR/TSC1/CD80/SLAMF6/ZBTB7B/RC3H2/PTGER4/CD86/SHB/STAT6
GO:0005540	MF	GO:0005540	hyaluronic acid binding	24	0.700085	1.55971	0.000178874	0.00197971	0.00124236	4245	tags=58%, list=11%, signal=52%	HAPLN3/CEMIP/TNFAIP6/ACAN/BCAN/VCAN/STAB1/HAPLN1/STAB2/IMPG2/HAPLN2/LAYN/SUSD5/HMMR
[truncated: 2,616 more rows]

## Sheet: KEGG GSEA
	ID	Description	setSize	enrichmentScore	NES	pvalue	p.adjust	qvalue	rank	leading_edge	core_enrichment
[truncated: 192 more rows]
