# Supplementary material for: COL7A1 indicates crucial potential as a basal membrane-related prognostic biomarker and therapeutic target in lung adenocarcinoma
Source: Front Pharmacol. 2025 Feb 14;16:1543193. doi: 10.3389/fphar.2025.1543193 (PMC11868062; doi:10.3389/fphar.2025.1543193)
Supplement: Supplementary file 7 [file DataSheet3.xlsx]

## Sheet: GO
	ONTOLOGY	ID	Description	GeneRatio	BgRatio	pvalue	p.adjust	qvalue	geneID	Count
GO:0030198	BP	GO:0030198	extracellular matrix organization	0.4167	321/18870	9.92e-07	8.83e-05	5.35e-05	ADAMTS1/MMP1/COL7A1/TLL1/COL17A1	5	12
GO:0043062	BP	GO:0043062	extracellular structure organization	0.4167	322/18870	1.01e-06	8.83e-05	5.35e-05	ADAMTS1/MMP1/COL7A1/TLL1/COL17A1	5	12
GO:0045229	BP	GO:0045229	external encapsulating structure organization	0.4167	323/18870	1.02e-06	8.83e-05	5.35e-05	ADAMTS1/MMP1/COL7A1/TLL1/COL17A1	5	12
GO:0007369	BP	GO:0007369	gastrulation	0.25	197/18870	0.000230002	0.0148926	0.00901849	TENM4/COL7A1/LAMA3	3	12
GO:0035987	BP	GO:0035987	endodermal cell differentiation	0.1667	49/18870	0.000428793	0.0222115	0.0134506	COL7A1/LAMA3	2	12
GO:0001706	BP	GO:0001706	endoderm formation	0.1667	58/18870	0.000600803	0.0259347	0.0157052	COL7A1/LAMA3	2	12
GO:0007492	BP	GO:0007492	endoderm development	0.1667	83/18870	0.00122599	0.0418694	0.0253548	COL7A1/LAMA3	2	12
GO:0045995	BP	GO:0045995	regulation of embryonic development	0.1667	93/18870	0.00153579	0.0418694	0.0253548	TENM4/LAMA3	2	12
GO:0007044	BP	GO:0007044	cell-substrate junction assembly	0.1667	95/18870	0.00160179	0.0418694	0.0253548	COL17A1/LAMA3	2	12
GO:0008544	BP	GO:0008544	epidermis development	0.25	385/18870	0.00161658	0.0418694	0.0253548	COL7A1/COL17A1/LAMA3	3	12
GO:0150115	BP	GO:0150115	cell-substrate junction organization	0.1667	102/18870	0.00184332	0.0433881	0.0262744	COL17A1/LAMA3	2	12
GO:0014812	BP	GO:0014812	muscle cell migration	0.1667	110/18870	0.0021393	0.0433881	0.0262744	ADAMTS1/THBS4	2	12
GO:0007229	BP	GO:0007229	integrin-mediated signaling pathway	0.1667	111/18870	0.00217778	0.0433881	0.0262744	ADAMTS1/ITGB6	2	12
GO:0005604	CC	GO:0005604	basement membrane	0.5	90/19886	6.56e-12	1.84e-10	1.04e-10	FREM3/ADAMTS1/COL7A1/COL17A1/LAMA3/THBS4	6	12
GO:0062023	CC	GO:0062023	collagen-containing extracellular matrix	0.6667	429/19886	2.02e-11	2.83e-10	1.59e-10	FREM3/ADAMTS1/EFEMP1/VCAN/COL7A1/COL17A1/LAMA3/THBS4	8	12
GO:0005788	CC	GO:0005788	endoplasmic reticulum lumen	0.25	313/19886	0.000764663	0.00713685	0.00402454	VCAN/COL7A1/COL17A1	3	12
GO:0005581	CC	GO:0005581	collagen trimer	0.1667	86/19886	0.0011862	0.00830339	0.00468236	COL7A1/COL17A1	2	12
GO:0030055	CC	GO:0030055	cell-substrate junction	0.25	431/19886	0.00192267	0.0107669	0.00607158	COL17A1/LAMA3/ITGB6	3	12
GO:0072534	CC	GO:0072534	perineuronal net	0.0833	10/19886	0.0060194	0.0252675	0.0142486	VCAN	1	12
GO:0098966	CC	GO:0098966	perisynaptic extracellular matrix	0.0833	11/19886	0.0066195	0.0252675	0.0142486	VCAN	1	12
GO:0099535	CC	GO:0099535	synapse-associated extracellular matrix	0.0833	12/19886	0.00721928	0.0252675	0.0142486	VCAN	1	12
GO:0098644	CC	GO:0098644	complex of collagen trimers	0.0833	21/19886	0.0126024	0.0392073	0.0221094	COL7A1	1	12
GO:0005201	MF	GO:0005201	extracellular matrix structural constituent	0.4167	166/18496	4.13e-08	1.24e-06	5.65e-07	EFEMP1/VCAN/COL7A1/COL17A1/LAMA3	5	12
GO:0005539	MF	GO:0005539	glycosaminoglycan binding	0.3333	240/18496	1.26e-05	0.000189171	8.63e-05	ADAMTS1/VCAN/COL17A1/THBS4	4	12
GO:0004222	MF	GO:0004222	metalloendopeptidase activity	0.25	110/18496	4.33e-05	0.000433033	0.000197524	ADAMTS1/MMP1/TLL1	3	12
GO:0008201	MF	GO:0008201	heparin binding	0.25	174/18496	0.000169133	0.00121604	0.000554684	ADAMTS1/COL17A1/THBS4	3	12
GO:0008237	MF	GO:0008237	metallopeptidase activity	0.25	185/18496	0.000202673	0.00121604	0.000554684	ADAMTS1/MMP1/TLL1	3	12
GO:0030020	MF	GO:0030020	extracellular matrix structural constituent conferring tensile strength	0.1667	45/18496	0.000376136	0.00188068	0.000857853	COL7A1/COL17A1	2	12
GO:1901681	MF	GO:1901681	sulfur compound binding	0.25	275/18496	0.000647548	0.00277521	0.00126588	ADAMTS1/COL17A1/THBS4	3	12
GO:0004175	MF	GO:0004175	endopeptidase activity	0.25	389/18496	0.00176333	0.00661251	0.00301623	ADAMTS1/MMP1/TLL1	3	12
GO:0005178	MF	GO:0005178	integrin binding	0.1667	154/18496	0.00430361	0.0142505	0.00650024	ITGB6/THBS4	2	12
GO:0008083	MF	GO:0008083	growth factor activity	0.1667	162/18496	0.00475017	0.0142505	0.00650024	EFEMP1/THBS4	2	12
GO:0004252	MF	GO:0004252	serine-type endopeptidase activity	0.1667	174/18496	0.00545867	0.0148873	0.00679069	MMP1/TLL1	2	12
GO:0008236	MF	GO:0008236	serine-type peptidase activity	0.1667	192/18496	0.00660709	0.0158679	0.00723797	MMP1/TLL1	2	12
GO:0017171	MF	GO:0017171	serine hydrolase activity	0.1667	196/18496	0.00687607	0.0158679	0.00723797	MMP1/TLL1	2	12
GO:0030021	MF	GO:0030021	extracellular matrix structural constituent conferring compression resistance	0.0833	22/18496	0.0141845	0.0303954	0.0138646	VCAN	1	12
GO:0005540	MF	GO:0005540	hyaluronic acid binding	0.0833	24/18496	0.0154649	0.0309297	0.0141083	VCAN	1	12
GO:0005154	MF	GO:0005154	epidermal growth factor receptor binding	0.0833	35/18496	0.0224794	0.0421488	0.0192258	EFEMP1	1	12

## Sheet: KEGG
	category	subcategory	ID	Description	GeneRatio	BgRatio	pvalue	p.adjust	qvalue	geneID	Count
hsa04512	Environmental Information Processing	Signaling molecules and interaction	hsa04512	ECM-receptor interaction	0.4286	89/8746	3.46e-05	0.000796256	0.000546629	3909/3694/7060	3	7
hsa04510	Cellular Processes	Cellular community - eukaryotes	hsa04510	Focal adhesion	0.4286	202/8746	0.000396738	0.0043979	0.00301915	3909/3694/7060	3	7
hsa04820	NA	NA	hsa04820	Cytoskeleton in muscle cells	0.4286	229/8746	0.000573639	0.0043979	0.00301915	1462/3694/7060	3	7
hsa05165	Human Diseases	Infectious disease: viral	hsa05165	Human papillomavirus infection	0.4286	331/8746	0.00167837	0.0096506	0.00662512	3909/3694/7060	3	7
hsa04151	Environmental Information Processing	Signal transduction	hsa04151	PI3K-Akt signaling pathway	0.4286	359/8746	0.00212189	0.00976067	0.00670069	3909/3694/7060	3	7
hsa04974	Organismal Systems	Digestive system	hsa04974	Protein digestion and absorption	0.2857	103/8746	0.00277544	0.0106392	0.00730378	1294/1308	2	7

## Sheet: DOSE
	ID	Description	GeneRatio	BgRatio	pvalue	p.adjust	qvalue	geneID	Count
DOID:2730	DOID:2730	epidermolysis bullosa	0.3636	25/10312	8.76e-09	1.09e-06	7.85e-07	MMP1/COL7A1/COL17A1/LAMA3	4
DOID:2731	DOID:2731	vesiculobullous skin disease	0.3636	26/10312	1.04e-08	1.09e-06	7.85e-07	MMP1/COL7A1/COL17A1/LAMA3	4
DOID:8502	DOID:8502	bullous skin disease	0.3636	31/10312	2.17e-08	1.53e-06	1.1e-06	MMP1/COL7A1/COL17A1/LAMA3	4
DOID:5844	DOID:5844	myocardial infarction	0.4545	453/10312	5.93e-05	0.00313006	0.00224858	ADAMTS1/MMP1/VCAN/LAMA3/THBS4	5
DOID:2723	DOID:2723	dermatitis	0.3636	248/10312	9.43e-05	0.00398075	0.00285971	MMP1/COL7A1/COL17A1/LAMA3	4
