# Supplementary material for: COL7A1 indicates crucial potential as a basal membrane-related prognostic biomarker and therapeutic target in lung adenocarcinoma
Source: Front Pharmacol. 2025 Feb 14;16:1543193. doi: 10.3389/fphar.2025.1543193 (PMC11868062; doi:10.3389/fphar.2025.1543193)
Supplement: Supplementary file 8 [file DataSheet1.xlsx]

## Sheet: TableS1_module9-gene
	gene
1	GNGT1
2	BARX1
3	CIMIP1
4	PGC
5	FGG
6	KRT6A
7	CLDN10.AS1
8	CEACAM5
9	KCNMB2.AS1
10	TCN1
11	ZIC2
12	BBOX1.AS1
13	PROM1
14	PRSS2
15	SPRR2D
16	ALOX15P2
17	DLX6.AS1
18	SFTPA2
19	POU4F1
20	YBX2
21	PLA2G1B
22	BPIFA2
23	GJB1
24	FAM216B
25	HTR3A
26	SLC7A10
27	FOXD3.AS1
28	CCDC190
29	SLC15A1
30	ZBBX
31	COL17A1
32	CLDN8
33	CACNG6
34	BHMT2
35	TFPI2
36	SERTM1
37	PSCA
38	HP
39	BRDT
40	FADS6
41	APOBEC4
42	TMEM215
43	LINC01139
44	IGKV2.28
45	HOXC.AS2
46	LINC01612
47	MMP1
48	CDHR4
49	CWH43
50	CNNM1
51	GJB5
52	PARAL1
53	SERPIND1
54	IGKV1D.13
55	ONECUT1
56	PTPRN
57	SAA2
58	ABCA12
59	CDC20B
60	CNTN6
61	SLC16A9
62	ECRG4
63	ABCA4
64	PLEKHS1
65	NMU
66	SLC6A11
67	CDK5R2
68	IGLV9.49
69	HCAR1
70	C4BPB
71	SYT16
72	OVCH2
73	TMEM190
74	CYP27C1
75	GRIK2
76	IGKV6.21
77	ANKRD18B
78	DDC
79	LINC02772
80	PLPP4
81	PSORS1C3
82	SLC7A4
83	MMP11
84	IYD
85	DRC1
86	TMEM82
87	WFDC12
88	DPP4.DT
89	HSD17B2
90	ALDH1L1
91	PLA2G10CP
92	NTS
93	GABRP
94	IMPA1P1
95	NUP210L
96	C2orf72
97	IRX2
98	IGHV2.70
99	IGKV1OR2.108
100	IGKV1.16
101	GJB2
102	MFSD4A
103	PLA2G2F
104	LRRC52
105	LRRC18
106	LINC00160
107	IGKV2OR22.3
108	GABRA3
109	NR2E1
110	FOXN4
111	FGF19
112	SPRR1A
113	SERPINA6
114	IGFL1
115	MICOS10P3
116	ACE2.DT
117	TMEM229A
118	HOXA11.AS
119	LINC02122
120	IGHV3.65
121	LINC00648
122	MIR4538
123	CASKIN1
124	FABP4
125	LINC02560
126	ORMDL1P1
127	IGHV1.68
128	IGHV1.12
129	RPL23AP77
130	PCDH20
131	PIK3C2G
132	IGHV6.1
133	CR2
134	CDIPTOSP
135	ROPN1L
136	RGS17
137	IGLV1.51
138	TMEM171
139	UICLM
140	IGHJ3P
141	PLAAT5
142	CCDC160
143	FCGBP
144	LINC01842
145	HLA.V
146	LPAR3
147	PRND
148	LINC02608
149	LINC02154
150	THPO
151	DGCR5
152	AREG
153	RERGL
154	IGHV3OR16.10
155	CFTR
156	VWDE
157	DRC7
158	VSTM2L
159	UBE2C
160	PRR15.DT
161	IGKV2D.28
162	PPP1R3B.DT
163	TMEM100
164	AADACP1
165	CST6
166	AGT
167	SPINK5
168	C6orf141
169	FCRL5
170	RORB
171	UGT2B4
172	USH1G
173	KIAA0408
174	KIR2DS4
175	RAD17P1
176	FAM181A.AS1
177	FGF10
178	CTSG
179	MAMDC2
180	C7
181	EYA2
182	APOD
183	IGKV2.24
184	LRRN1
185	IGHV3.53
186	VGF
187	COL25A1
188	IGHV3OR16.6
189	PODXL2
190	PCDHB8
191	ITIH2
192	NQO1
193	CLIC6
194	IGKJ5
195	LRAT
196	COL7A1
197	SYT15B
198	PTGS2
199	CYP4Z1
200	STK32A.AS1
201	CYP1A1
202	HOXC5
203	SLC35D3
204	IGLV5.48
205	PCMTD1P3
206	LINC01513
207	IGLV3.13
208	H2BC9
209	BAIAP2L2
210	SOX9
211	CA12
212	ADAMDEC1
213	TMEM40
214	H2BC26
215	NPC1L1
216	CCDC141
217	LINC03086
218	PRSS3
219	CYP4F12
220	TSPAN7
221	STAC
222	BEND3P1
223	SYT2
224	TMPRSS3
225	SLC27A6
226	WT1.AS
227	SLC6A17
228	DISP3
229	CFAP52
230	LINC01977
231	GPR27
232	RGS20
233	SPINK13
234	SCIRT
235	MEGF10
236	LINC02888
237	GOLGA7B
238	GPA33
239	LINC01116
240	HSD17B13
241	SIX1
242	LCN12
243	KIF18B
244	IL5RA
245	CDC20
246	HLF
247	HHATL
248	APOB
249	KLK14
250	GAL3ST2
251	KCNA4
252	EPGN
253	IGKV1OR2.3
254	FABP6.AS1
255	IGHV3.37
256	FRRS1L
257	LINC01882
258	LINC02188
259	IGKV1OR2.11
260	TRIM31.AS1
261	LINC01942
262	GDF15
263	IGHD3.3
264	FGFR4
265	HLA.DPB2
266	LAMA3
267	PCDH7
268	MCOLN3
269	FFAR4
270	GRIN3B
271	CHODL
272	SLC22A31
273	CCL24
274	PDZRN4
275	SLC30A8
276	NRAD1
277	MT1M
278	MCIDAS
279	HOXA11
280	GRHL3
281	SYCP2L
282	CNTN3
283	ADGRE1
284	LRRC26
285	BEAN1
286	CCL26
287	TPPP
288	LHX2
289	PCDHA13
290	HKDC1
291	BCHE
292	SALL4
293	CCL13
294	TRPA1
295	CCDC194
296	DRP2
297	ENTREP2
298	VWFP1
299	AGR2
300	CX3CL1
301	CBX2
302	CPA3
303	PAPPA2
304	ANO3
305	LINC01238
306	CECR2
307	ALDOB
308	FNDC11
309	CCDC74B
310	ALPK3
311	HOXD8
312	SRSF12
313	HMGCLL1
314	PIMREG
315	NOL4
316	KIR2DL1
317	ST8SIA2
318	STXBP5L
319	FGF17
320	PF4
321	CSMD3
322	SPINK14
323	LYPD2
324	ELANE
325	ITGB1.DT
326	PROX1.AS1
327	FABP5P7
328	HMGA2.AS1
329	HCAR3
330	AGAP14P
331	CH25H
332	BMAL2
333	C22orf15
334	ADORA1
335	MARCHF10
336	MS4A2
337	ASPM
338	MYOZ1
339	MMRN1
340	LANCL1.AS1
341	ATP6V1B1
342	LINC02898
343	MT1DP
344	CENPF
345	MKI67
346	ADAMTSL3
347	SULF1
348	FA2H
349	LINC01607
350	B3GNT3
351	DNAH10
352	THBS4
353	MKX
354	ADCY2
355	TNFRSF13C
356	TOGARAM2
357	CXCR2
358	SLC6A13
359	TEX11
360	SLC14A2
361	CRB1
362	CXCR5
363	GRM5
364	INSC
365	AACSP1
366	LINC01269
367	CCDC92B
368	CLEC4G
369	CGB7
370	PRKCG
371	RETREG1
372	TNNT2
373	MAST1
374	EFHB
375	VCAN
376	GRIK4
377	SLC4A8
378	ANGPT4
379	FGFR2
380	ABCC3
381	PKIB
382	FRG1JP
383	HRCT1
384	CLEC12A
385	RHBDL3
386	CDCA3
387	IL33
388	NTSR1
389	SNED1.AS1
390	MAP3K15
391	PDLIM4
392	FUT3
393	SMTNL1
394	KLHDC7B.DT
395	CCDC180
396	KPNA7
397	PIP5K1B
398	ADGRF5P1
399	INHBB
400	DIRAS3
401	ADAMTSL5
402	LDHAP3
403	CLTRN
404	EFCAB12
405	PCDHA6
406	LINC00885
407	PRKACB.DT
408	FMO2
409	DEPDC7
410	FILIP1
411	SKA3
412	CYP2D8P
413	PRR11
414	NPIPB5
415	ACKR4
416	CCNI2
417	RGMA
418	GDF6
419	CACNA1E
420	HLA.K
421	TK1
422	PLK1
423	PLIN4
424	ASPN
425	CYP11A1
426	C10orf88B
427	HACD1
428	SEMA5A
429	KLHL31
430	FOS
431	PPP1R1A
432	C4A
433	DSP.AS1
434	NPFFR1
435	TRIM58
436	MAFTRR
437	TRIM7
438	DNAH7
439	KCNA3
440	CEROX1
441	DLC1
442	MAD2L1
443	MIRLET7D
444	AK7
445	SLC66A1L
446	CIART
447	AVPR2
448	ACKR2
449	STYK1
450	CADM1
451	UBE2QL1
452	GPRIN1
453	MDFI
454	KCNT2
455	FZD10.AS1
456	CDK1
457	LRGUK
458	GPR88
459	ZNF135
460	GAREM2
461	NRN1
462	ESYT3
463	CCDC150
464	SORBS2
465	HSPB7
466	RNU4.23P
467	TSPAN32
468	OPRD1
469	LAMC2
470	GABRD
471	KIF26A
472	ATP8B3
473	LINC01504
474	PLA2G4B
475	EGR3
476	PLEKHG4
477	SPAG4
478	PEG3
479	ADAM32
480	DKK2
481	CRACR2B
482	MEDAG
483	FKBP6
484	SLC17A3
485	UNC13C
486	FAM183BP
487	CCR9
488	SLC18A2.AS1
489	RPL39P40
490	CNIH3.AS2
491	CTAGE9
492	ASTILCS
493	LNX1.AS2
494	TUBB7P
495	IGKV2.4
496	RPL3P13
497	CKS1BP1
498	MRPS17P1
499	CYP3A43
500	INSRR
501	STAP1
502	ANO2
503	MSH4
504	ASIC4
505	CPA1
506	IGF2.AS
507	PRSS33
508	SLC6A2
509	LHB
510	CRHR2
511	CACNG1
512	CCKBR
513	APOBEC1
514	HAO2
515	INSL4
516	APOBEC2
517	MYRF.AS1
518	PLGLB2
519	CSTL1
520	PRDM7
521	RFPL3
522	TEX101
523	MTUS2
524	FOLH1B
525	GARIN1B
526	HCRTR2
527	TMEM132B
528	PDX1
529	SLC13A5
530	KCNA10
531	PROK1
532	NT5DC4
533	MLIP
534	TMC2
535	TKTL2
536	DYNLT5
537	C16orf74
538	APOA2
539	UROC1
540	LCN1
541	CRYBA2
542	ASB5
543	LLCFC1
544	AMER2
545	SPIC
546	OR51B5
547	SDR9C7
548	NCBP2L
549	ALK
550	HSFX1
551	DEFB4A
552	AGXT
553	SPDYE2B
554	WFDC5
555	HIGD2B
556	EIF3KP1
557	NANOGP1
558	KCNA2
559	TMEM78
560	HTR3C
561	NLRP11
562	CSNK1A1L
563	CLRN3
564	FREM3
565	SPDYE4
566	FAM167A.AS1
567	PLK5
568	TRDN
569	COX8C
570	LCN10
571	OR7A5
572	ZNF177
573	BECN2
574	FGF16
575	ZSCAN5B
576	MIR324
577	MIR126
578	RNU4.39P
579	SNORD14E
580	RNA5SP515
581	LINC01121
582	LINC00487
583	RNU6.48P
584	MIR23B
585	MIR106B
586	H3P4
587	LTC4S
588	HNRNPA1P33
589	HNRNPA1P64
590	RPL7AP7
591	C16orf90
592	CES5AP1
593	RPL22P12
594	RPS3AP2
595	MBL3P
596	MAGEA3
597	TTC4P1
598	RNU6.892P
599	RNA5SP425
600	LINC01615
601	ATP6V0E1P2
602	SMPD4P1
603	LAPTM4A.DT
604	RPL32P6
605	CIAO2AP2
606	SOCS5P2
607	LINC00113
608	LINC00626
609	LINC03102
610	NMD3P1
611	IL9RP3
612	IL6STP1
613	LBX1.AS1
614	THEM7P
615	MGAT3.AS1
616	GOLGA7B.DT
617	RPL37P1
618	SNAP25.AS1
619	LINC00659
620	LINC00452
621	KARS1P2
622	TMBIM7P
623	ZSWIM5P2
624	FILNC1
625	SNORD62B
626	LINC01090
627	TMEM139.AS1
628	PRKD3.DT
629	LINC02518
630	PPP4R2P5
631	VN1R20P
632	NPIPB7
633	CDHR17P
634	LINC02579
635	SOD1.DT
636	SYNE1.AS1
637	LINC02817
638	LINC02623
639	LINC00330
640	TUBBP6
641	OR6E1P
642	LINC01634
643	SCMH1.DT
644	LINC01664
645	SEPTIN14P12
646	VN2R19P
647	PRKG1.AS1
648	FABP5P1
649	MEIOSIN
650	ODAD2P1
651	LINC02806
652	ATP6V1B1.AS1
653	RPL9P5
654	RPS24P9
655	TEX35
656	STRIT1
657	RPL36AP4
658	RPL23AP8
659	TMEFF1
660	TUBAP13
661	KRT8P35
662	AMY2A
663	EVA1CP5
664	TRIM39.RPP21
665	ACTN3
666	TNFSF12.TNFSF13
667	LINC01088
668	LINC00491
669	RMEL3
670	HADHAP1
671	RNU4.29P
672	RNU6.850P
673	MAPK6P5
674	GAU1
675	LINC02387
676	GPR142
677	NOVA1.DT
678	LINC02320
679	SPESP1
680	LINC01500
681	GH1
682	EFL1P1
683	CERS3.AS1
684	HMGN2P40
685	ISY1.RAB43
686	AK4P1
687	FTLP12
688	MAP4K1.AS1
689	EIF4A2P1
690	FAM215A
691	DNAAF3.AS1
692	THA1P
693	ARL14EPL
694	UNGP3
695	SMIM32
696	TTC32.DT
697	DAP.DT
698	LARGE1.AS1
699	TM4SF19.DYNLT2B
700	AGBL1
701	MIR6075
702	CDRT15P6
703	RNU1.153P
704	PACRG.AS1
705	FAM228A
706	KCNK5
707	HLA.DQA1
708	HPN
709	TENM4
710	NLGN4X
711	ZNF418
712	CBLC
713	XKR6
714	HLA.DOA
715	EFNA3
716	LIME1
717	PTOV1.AS2
718	C1QL3
719	ADAMTS5
720	NUSAP1
721	FSCN2
722	TLL1
723	NRXN2
724	PRRT3.AS1
725	SPTBN2
726	NCMAP
727	EBF2
728	ADRA2B
729	SLC23A1
730	MND1
731	MNDA
732	PPIL6
733	FGF7
734	MTND6P4
735	CASC15
736	EMCN
737	HLA.DPA1
738	KCND3
739	BICDL2
740	ALDH1L2
741	FOXA1
742	TMEM269
743	C1QC
744	TULP1
745	AKAP12
746	UNC13A
747	CFAP157
748	RSKR
749	SLC24A3
750	TMX1P1
751	ADAM28
752	RPL31P46
753	RBM11
754	BICC1
755	HOXB2
756	SPTLC3
757	DSCC1
758	TMEM92
759	MAOA
760	FANCB
761	CCDC74A
762	CDON
763	C16orf96
764	MEF2C.AS1
765	CACNA1H
766	MAK
767	PTPRG.AS1
768	OVGP1
769	CDC42EP5
770	KIAA1549
771	ARHGAP27P1.BPTFP1.KPNA2P3
772	SMPDL3B
773	ACOXL.AS1
774	ERRFI1.DT
775	LINC03048
776	PTGER1
777	RPS6KL1
778	SHANK1
779	FAM13C
780	CSF2RA
781	EPOP
782	NETO2
783	NPIPB12
784	EPHA1.AS1
785	UNC5B.AS1
786	ATP2A1.AS1
787	LINC01290
788	SERTAD3.AS1
789	GLRB
790	THORLNC
791	ATP5PBP5
792	LINC01547
793	ZNF154
794	EPHA4
795	ADAMTS1
796	SMIM6
797	LARP6
798	DISP2
799	RAB36
800	CEACAM21
801	ASXL3
802	NPPA
803	RBM20
804	IL12A.AS1
805	EFCAB6
806	IMPA2
807	SAMD13
808	GTF2IP14
809	TLR4
810	NCAM2
811	PHYHIP
812	TMPRSS5
813	GSDME
814	STIL
815	PABPC4L
816	VEGFA
817	DUSP6
818	TFEC
819	PPM1H
820	NCF1C
821	PVT1
822	MSTN
823	CACNG8
824	AXDND1
825	MIRLET7BHG
826	TAS2R20
827	TNIK
828	CARNS1
829	FKBP5
830	TACC2
831	CD84
832	SLC39A13.AS1
833	WSCD1
834	SCN9A
835	ABCC6P2
836	CCDC13
837	ADPRHL1
838	ADAMTS3
839	PTPRU
840	PLIN1
841	AS3MT
842	LCDR
843	ITGB6
844	GLS2
845	EFEMP1
846	KAZALD1
847	AGAP2.AS1
848	PYY
849	SMPD5
850	C21orf62
851	GNL3LP1
852	PARD3.DT
853	INKA2.AS1
854	PDC.AS1
855	SAT1.DT
856	POU5F1P3
857	ZNF295.AS1
858	MACORIS
859	HSPA8P4
860	MTCH1P2
861	OPN3
862	S1PR5
863	MUC1
864	MSANTD2.AS1
865	GPRC5C
866	LINC00839
867	FAR2
868	ENGASE
869	IL12A
870	CDC42P3
871	RNF213.AS1
