# Supplementary material for: COL7A1 indicates crucial potential as a basal membrane-related prognostic biomarker and therapeutic target in lung adenocarcinoma
Source: Front Pharmacol. 2025 Feb 14;16:1543193. doi: 10.3389/fphar.2025.1543193 (PMC11868062; doi:10.3389/fphar.2025.1543193)
Supplement: Supplementary file 9 [file DataSheet2.xlsx]

## Sheet: TableS2_TCGA_diffOut
Gene	logFC	AveExpr	t	P.Value	adj.P.Val	B
SPOCK2	-3.45964	11.693	-22.9788	8.68e-84	1.93e-81	180.304
ROBO4	-2.63878	9.92921	-22.4958	3e-81	3.33e-79	174.479
FREM3	-4.3549	2.52351	-21.5793	1.92e-76	1.42e-74	163.453
THBS2	3.07974	12.3121	20.3287	6.33e-70	3.51e-68	148.496
SLIT2	-2.34569	9.96571	-19.329	9.23e-65	4.1e-63	136.65
MMRN2	-1.73729	10.023	-18.4038	4.94e-60	1.83e-58	125.805
COL5A1	2.25908	13.1755	18.1639	8.13e-59	2.58e-57	123.015
ADAMTS14	2.84823	7.72612	17.6875	2.05e-56	5.69e-55	117.506
SPARCL1	-2.06218	12.8193	-16.9852	6.58e-53	1.62e-51	109.467
SLIT3	-2.70149	10.1765	-16.9634	8.45e-53	1.88e-51	109.218
ADAMTS8	-3.89111	7.11808	-16.8547	2.92e-52	5.89e-51	107.984
P3H1	1.50639	10.7197	16.0839	1.76e-48	3.26e-47	99.3153
ADAMTS1	-2.07641	10.7085	-15.1899	3.52e-44	6.01e-43	89.4616
FBLN5	-1.8941	10.9834	-14.8476	1.46e-42	2.32e-41	85.7528
MMP1	4.72836	9.7174	14.1811	1.86e-39	2.76e-38	78.6427
ITGA8	-1.93978	9.32739	-14.1457	2.71e-39	3.76e-38	78.2692
DCN	-1.74744	13.8907	-13.9844	1.49e-38	1.95e-37	76.5741
TIMP1	1.69262	14.0056	13.9105	3.24e-38	4e-37	75.8014
LAD1	2.25123	12.1915	13.7578	1.61e-37	1.88e-36	74.2094
EFEMP1	-1.93525	12.1435	-13.63	6.1e-37	6.77e-36	72.8845
DCC	-2.5973	5.59244	-13.3022	1.81e-35	1.91e-34	69.5155
TENM4	1.87915	8.97047	12.933	7.8e-34	7.87e-33	65.7743
ADAMTS16	2.78489	7.12465	12.9235	8.58e-34	8.28e-33	65.6787
LOXL1	1.4496	9.91482	12.8238	2.35e-33	2.17e-32	64.679
POSTN	1.98738	12.8446	12.8124	2.63e-33	2.34e-32	64.5648
FBLN1	-1.50778	12.6433	-12.6157	1.89e-32	1.59e-31	62.6062
GPC3	-2.669	9.84839	-12.6133	1.94e-32	1.59e-31	62.5823
NPNT	-2.35177	11.4391	-12.4577	9.11e-32	7.22e-31	61.0451
RECK	-1.05898	8.88247	-12.1516	1.85e-30	1.42e-29	58.0532
GPC2	2.739	5.72479	12.071	4.06e-30	3.01e-29	57.273
TIMP2	-0.938814	13.6712	-11.81	5.07e-29	3.63e-28	54.7677
LAMB2	-1.08937	12.9553	-11.7339	1.05e-28	7.3e-28	54.0435
NTN4	-1.71372	11.1045	-11.5212	7.96e-28	5.35e-27	52.0353
VCAN	1.74561	12.7689	11.4649	1.36e-27	8.85e-27	51.5073
COL7A1	2.62628	8.90044	11.2755	8.02e-27	5.08e-26	49.7438
LOXL2	1.80923	10.5455	11.1338	2.99e-26	1.85e-25	48.437
P3H2	-2.52423	9.76735	-11.0612	5.86e-26	3.51e-25	47.7716
OGN	-2.63663	7.1419	-10.9702	1.35e-25	7.9e-25	46.9412
MMP14	1.05295	13.4407	10.5476	6.22e-24	3.54e-23	43.146
ITGAV	1.07491	12.8755	10.4254	1.85e-23	1.03e-22	42.0681
TIMP3	-1.66604	8.60408	-10.228	1.05e-22	5.7e-22	40.3439
CD44	-1.2232	13.8034	-10.177	1.64e-22	8.69e-22	39.9025
MUSK	-2.01484	3.52054	-9.72357	8.1e-21	4.18e-20	36.0442
MMP17	2.37312	7.51925	9.68757	1.1e-20	5.54e-20	35.7433
TLL1	-1.40032	6.72778	-9.5955	2.38e-20	1.18e-19	34.9774
GPC5	-2.59221	4.93693	-9.3832	1.39e-19	6.72e-19	33.2317
LAMA4	-0.808589	11.4394	-9.25206	4.08e-19	1.93e-18	32.1679
COL17A1	3.20899	9.07521	9.23773	4.59e-19	2.12e-18	32.0523
COL18A1	1.23541	12.7263	9.11748	1.22e-18	5.52e-18	31.0877
ADAMTS15	-1.51019	7.35624	-9.07078	1.77e-18	7.88e-18	30.7157
COL6A3	1.03797	14.5669	8.94278	4.95e-18	2.15e-17	29.7033
SEMA3B	-1.93143	10.1409	-8.87313	8.6e-18	3.67e-17	29.157
ITGA2	1.60494	11.5034	8.78259	1.76e-17	7.36e-17	28.4517
ADAMTS2	1.03369	10.2221	8.64245	5.25e-17	2.16e-16	27.3711
ADAMTS18	1.93778	4.28488	8.5805	8.48e-17	3.42e-16	26.8977
COL15A1	1.215	10.8563	8.44655	2.37e-16	9.4e-16	25.8831
ROBO2	-1.86834	7.70694	-8.40264	3.31e-16	1.29e-15	25.5532
SPOCK1	2.21219	7.77703	8.4005	3.37e-16	1.29e-15	25.5372
BCAN	2.1329	5.26289	8.15412	2.15e-15	8.07e-15	23.7118
PAPLN	0.996623	9.98949	8.09599	3.3e-15	1.22e-14	23.2874
ITGB4	1.59498	12.5675	8.07235	3.93e-15	1.43e-14	23.1156
PXDN	1.04547	12.0484	7.95778	9.1e-15	3.26e-14	22.2882
VWA1	1.10136	12.5186	7.92962	1.12e-14	3.94e-14	22.0863
COL13A1	-1.06002	7.85868	-7.8006	2.84e-14	9.85e-14	21.1686
ACAN	1.72393	6.36735	7.79059	3.05e-14	1.04e-13	21.0979
COL4A6	-1.85657	5.43052	-7.70989	5.43e-14	1.83e-13	20.5308
LAMC3	-1.33948	9.29297	-7.66453	7.49e-14	2.48e-13	20.2141
SMC3	0.768186	11.3405	7.59543	1.22e-13	3.98e-13	19.7346
DDR2	-0.795883	10.2529	-7.53132	1.91e-13	6.15e-13	19.293
FRAS1	-1.54037	9.02508	-7.47974	2.74e-13	8.68e-13	18.9399
COL9A2	1.66366	9.48102	7.39764	4.83e-13	1.51e-12	18.382
COL9A3	1.621	5.94564	7.378	5.53e-13	1.7e-12	18.2493
DDR1	0.837809	13.5615	7.32038	8.2e-13	2.49e-12	17.8616
ITGA5	-0.795563	11.9693	-7.28761	1.03e-12	3.08e-12	17.6423
LAMA3	-1.78144	11.177	-7.25817	1.25e-12	3.71e-12	17.4459
FBN3	-2.28855	5.95625	-7.01405	6.41e-12	1.87e-11	15.8435
ISLR	0.920686	11.2284	6.90531	1.31e-11	3.77e-11	15.1446
HMCN2	-1.22142	6.97952	-6.82525	2.2e-11	6.25e-11	14.636
EGFLAM	1.02987	7.49717	6.81037	2.42e-11	6.8e-11	14.5421
ECM1	1.28651	10.72	6.61654	8.31e-11	2.31e-10	13.3339
COL9A1	1.40429	2.87702	6.51986	1.52e-10	4.17e-10	12.7426
VTN	-1.45818	5.37471	-6.36963	3.83e-10	1.04e-09	11.8386
TENM2	-1.34642	4.25072	-6.2778	6.69e-10	1.79e-09	11.2951
ACHE	1.68264	8.25698	6.24578	8.11e-10	2.14e-09	11.1072
ITGA10	-1.012	7.32028	-6.13995	1.52e-09	3.98e-09	10.4922
CTSA	0.652131	13.3985	6.11833	1.73e-09	4.47e-09	10.3677
COL4A3	-1.49895	9.45901	-6.08496	2.11e-09	5.37e-09	10.1763
FREM1	-1.26527	6.79914	-6.08078	2.16e-09	5.44e-09	10.1524
SDC4	-0.699107	14.4224	-6.01672	3.14e-09	7.83e-09	9.78769
TGFB2	-1.05159	8.81211	-5.82019	9.68e-09	2.39e-08	8.69031
NID2	0.790242	8.86373	5.78311	1.19e-08	2.91e-08	8.4869
TINAG	2.16054	2.33871	5.72062	1.69e-08	4.09e-08	8.14674
PTN	-1.18528	7.89001	-5.70082	1.89e-08	4.51e-08	8.0396
SERPINF1	0.798345	12.1708	5.58727	3.54e-08	8.35e-08	7.43185
MMP7	1.55431	10.626	5.46851	6.73e-08	1.56e-07	6.80801
ITGA1	-0.622002	11.7582	-5.46627	6.81e-08	1.56e-07	6.79635
SPON2	0.806932	10.5272	5.4329	8.14e-08	1.84e-07	6.62331
COL4A4	-1.01896	10.1045	-5.35716	1.22e-07	2.73e-07	6.23404
ITGB2	-0.785066	12.8762	-5.2608	2.01e-07	4.47e-07	5.74602
TNC	1.14899	12.7923	5.24812	2.15e-07	4.73e-07	5.6824
COL4A5	-1.03677	8.95191	-5.12904	3.96e-07	8.63e-07	5.09175
MATN1	0.699335	3.10028	4.87307	1.42e-06	3.05e-06	3.86419
MEP1A	1.13556	3.60422	4.83997	1.66e-06	3.55e-06	3.70969
COL4A2	-0.507083	14.124	-4.83601	1.7e-06	3.58e-06	3.69126
ADAMTS6	0.795126	6.21988	4.81293	1.89e-06	3.97e-06	3.58421
SPON1	-0.600131	10.7846	-4.66946	3.75e-06	7.78e-06	2.92917
GPC1	0.692782	11.0778	4.66166	3.89e-06	7.99e-06	2.89409
THBS1	-0.662532	13.6914	-4.63013	4.5e-06	9.11e-06	2.7528
FBN1	0.520483	12.0099	4.62968	4.51e-06	9.11e-06	2.7508
FREM2	-1.28501	8.8544	-4.60183	5.14e-06	1.03e-05	2.62679
ADAMTS20	1.39805	1.81244	4.59122	5.4e-06	1.07e-05	2.57972
ADAMTS7	0.581821	8.65732	4.50775	7.91e-06	1.55e-05	2.21295
SDC1	0.590007	14.5639	4.50039	8.18e-06	1.59e-05	2.18092
ITGAM	-0.654824	10.2141	-4.384	1.38e-05	2.67e-05	1.68081
SMOC1	1.60054	7.28404	4.29391	2.05e-05	3.93e-05	1.30211
COL28A1	1.09594	7.46722	4.15232	3.78e-05	7.17e-05	0.72187
VWA2	0.796417	9.12683	4.11193	4.48e-05	8.44e-05	0.559721
FBLN2	0.524728	11.196	4.07733	5.19e-05	9.67e-05	0.421998
TENM3	0.746985	7.49787	4.03276	6.24e-05	0.000115471	0.246219
COL8A2	0.571428	9.80226	3.81911	0.000148214	0.000267508	-0.570972
ITGB8	0.946007	9.69872	3.70706	0.000229581	0.000411024	-0.982658
HMCN1	-0.540673	10.3435	-3.62673	0.000312051	0.000549805	-1.27058
NELL2	-0.711926	7.82014	-3.59834	0.000347335	0.000607152	-1.37091
ADAMTS13	0.632046	6.94797	3.57538	0.000378573	0.000656587	-1.45149
GPC6	0.719536	9.00158	3.54796	0.000419315	0.000721613	-1.54707
EVA1B	0.567513	8.7438	3.53283	0.000443521	0.000757397	-1.5995
ITGA6	-0.522211	11.4768	-3.52939	0.000449208	0.000761253	-1.61141
LAMB3	0.635559	13.6421	3.51768	0.000469075	0.000788899	-1.65182
MPZL2	0.526392	12.6027	3.49512	0.000509674	0.000850432	-1.72929
ITGB7	0.50672	7.96771	3.49317	0.000513324	0.000850432	-1.73595
ITGAX	-0.501047	10.8146	-3.48423	0.000530415	0.000872238	-1.7665
ITGB6	-0.59629	12.5579	-3.47863	0.0005414	0.000883756	-1.78561
ADAMTS17	-0.56114	6.25995	-3.30112	0.00102155	0.00163154	-2.37572
FBN2	0.7434	5.89037	3.06011	0.00231376	0.00356704	-3.1292
UNC5A	0.559096	4.80702	2.9116	0.00373265	0.00559898	-3.56596
UNC5D	-0.885573	2.27769	-2.8498	0.00452859	0.00670231	-3.74151
COL2A1	0.944754	3.39955	2.55213	0.0109593	0.0154966	-4.53554
THBS4	0.587276	7.45158	2.16324	0.0309265	0.0406254	-5.4437
